# Supplementary material for: Beneath the Cedars: Exploring the Water-Energy Balance on Arcellinida Biodiversity in Lebanon’s Cedar Forests
Source: Microb Ecol. 2025 Dec 8;89(1):33. doi: 10.1007/s00248-025-02666-2 (PMC12812088; doi:10.1007/s00248-025-02666-2)
Supplement: Supplementary file 1 — Supplementary Information 1 (CSV 3320 KB) [file 248_2025_2666_MOESM1_ESM.csv]

Beneath the cedars: exploring the water-energy balance on Arcellinida biodiversity in Lebanon�s cedar forests
Microbial Ecology
Nura ElKhouri-Vidarte	Fernando Useros	Enrique Lara
Real Jard�n Bot�nico (RJB-CSIC)	nurakvhf@gmail.com	enrique.lara@rjb.csic.es
Sample	variable	ASV	seq	perc	Domain	Clade	Clade_1	Kingdom	Phylum	Class	Order	Family	Genus	Species	Genbank	count	value	readprop	nsample	exprop	norm	Site	Elevation	Total_Reads	Number_of_ASVs	ID	Lat	Long	NDWI	HH	Precipitation	Temperature_max	Temperature_min	AET
B01	LCO.P.ARCOIR.a_B01	N_ASV29	TATATTATATTTATTATTTGGATTTATAGCAGGTATTATAGGAACAATTTTTAGTATAATTATAAGAATGGAGTTAGCTTATCCAGGTGTACAAATATTAGAAGGTAATTGACAATTTTATAATGTAGTGGTAACTGCCCATGCTTTTATAATGATATTTTTTATGGTAATGCCTAGTATGATAGGTGGTTTTGGTAATTGTTTTGTACCTTTATTAATAGGTGCACCTGATATGGCATTTCCTAGATTAAATGCATTAAGTTTTTGATTATTACCGCCTTCATTTATACTTTTATTATGTTCAGCGTTTATTGAAACAGGAGCAGGTACAGGTTGAACAGTATATCCTCCATTAAGT	91.6	Eukaryota	Amorphea	Amorphea_X	Amorphea_XX	Amoebozoa	Tubulinea	Arcellinida	Arcellinida_X	Arcellinida_XX	Arcellinida_XXX	ON651557	175764	79	0.000449466	40	0.025	-0.982021347	Bsharre	1904	6115	32	73	34.244769	36.048181	0.15	11608.13184	927.887146	15.6409111	3.46888876	415.9984436
B01	LCO.P.ARCOIR.a_B01	N_ASV6789	TATTTTATATTTATTATTTGGTTTTGTAGCAGGTATTATTGGTACTTTATTTAGTATCATAATAAGAGTGGAATTGGCTTATCCTGGTGTACAAATTTTAGAAGGAATTGACAATTCTATAATGTAGTTGTAACAGCACATGCTTTTATTATGATATTTTTTATGGTAATGCCTACAATGATTGGTGGTTTCGGTAATTGTTTTGTGCCTTTAATAATAGGAGCCCCAGATATGGCTTTTCCTAGATTAAATGCATTAAGTTTTTGATTATTACCACCTTCATTAGTATTATTGTTAGGATCAGCATTCATTGAAACTGGTGCAGGTACTGGATGAACTGTGTATCCACCTTTAAGT	96.4	Eukaryota	Amorphea	Amorphea_X	Amorphea_XX	Amoebozoa	Tubulinea	Arcellinida	Arcellinida_X	Arcellinida_XX	Arcellinida_XXX	ON651571	94	94	1	1	1	0	Bsharre	1904	6115	32	73	34.244769	36.048181	0.15	11608.13184	927.887146	15.6409111	3.46888876	415.9984436
B01	LCO.P.ARCOIR.a_B01	N_ASV4795	TATACTATATTTGATATTTGGATTGATAGCGGGTATTATTGGAACTCTGTTTTCTATAATAATAAGAATAGAATTAGCTTATCCAGGTGCCCAAATATTAGATAGTAATTGACAATTTTATAATGTAATAGTAACTGCGCATGCTTTTATTATGATATTTTTTATGGTTATGCCTACTATGATTGGTGGTTTCGGTATTGTTTTGTACCTTTATTAATAGGAGCTCCAGATATGGCGTTTCCACGTTTAAATGCATTAAGTTTTTGATTATTACCACCTTCTTTTATATTATTATTGGGATCAGCTTTTATAGAAACAGGAGCAGGAACCGGTTGAACAGTATATCCACCCTTAAGT	94.7	Eukaryota	Amorphea	Amorphea_X	Amorphea_XX	Amoebozoa	Tubulinea	Arcellinida	Arcellinida_X	Arcellinida_XX	Arcellinida_XXX	ON651508	208	208	1	1	1	0	Bsharre	1904	6115	32	73	34.244769	36.048181	0.15	11608.13184	927.887146	15.6409111	3.46888876	415.9984436
B01	LCO.P.ARCOIR.a_B01	N_ASV6405	TATTTTGTATTTATTATTTGGTTTTATAGCAGGTATAATTGGTACTTTATTTAGTATTATAATAAGAGTAGAATTGGCTTATCCTGGTGTACAAATTTTAGGGGGTATTGACAATTTTATAATGTAGTTGTAACGGCTCATGCTTTTATTATGATATTCTTTATGGTTATGCCTACTATGATAGGTGGATTTGGTAATTGTTTTGTGCCTTTATTAATTGGAGCTCCAGATATGGCTTTCCCAAGATTAAATGCATTAAGTTTTTGATTATTACCACCATCATTAGTATTATTATTAGGATCAGCTTTTATTGAGACTGGTGCAGGTACTGGATGAACTGTTTATCCACCTTTAAGT	91.9	Eukaryota	Amorphea	Amorphea_X	Amorphea_XX	Amoebozoa	Tubulinea	Arcellinida	Arcellinida_X	Arcellinida_XX	Arcellinida_XXX	ON651551	111	111	1	1	1	0	Bsharre	1904	6115	32	73	34.244769	36.048181	0.15	11608.13184	927.887146	15.6409111	3.46888876	415.9984436
B01	LCO.P.ARCOIR.a_B01	N_ASV1250	TATACTATATTTGATATTTGGATTGATAGCGGGTATTATTGGAACTCTGTTTTCTATAATAATAAGAATAGAATTAGCTTATCCAGGTGCCCAAATATTGGACAGTAATTGACAATTTTATAATGTAATAGTAACTGCGCATGCTTTTATTATGATATTTTTTATGGTTATGCCTACTATGATTGGTGGTTTCGGTATTGTTTTGTACCTTTATTAATAGGAGCTCCAGATATGGCGTTTCCACGTTTAAATGCATTAAGTTTTTGATTATTACCACCTTCTTTTATATTATTATTGGGATCAGCTTTTATAGAAACAGGAGCAGGAACTGGTTGAACAGTATATCCACCTTTAAGT	94.7	Eukaryota	Amorphea	Amorphea_X	Amorphea_XX	Amoebozoa	Tubulinea	Arcellinida	Arcellinida_X	Arcellinida_XX	Arcellinida_XXX	ON651508	1328	1328	1	1	1	0	Bsharre	1904	6115	32	73	34.244769	36.048181	0.15	11608.13184	927.887146	15.6409111	3.46888876	415.9984436
B01	LCO.P.ARCOIR.a_B01	N_ASV5	TATATTATATTTAATGTTTGGTTTTATGGCTGGTATAATAGGTACATTATTTAGTATATTAATACGTATAGAATTAGCGTATCCGGGCGTGCAAATATTAAATGGTAATTGACAATTTTATAATGTCATAGTTACAGCGCATGCATTTGTTATGATTTTTTTTATGGTTATGCCTGCAATGATAGGAGGTTTTGGTAATTGTTTTGTGCCTTTATTAATAGGAGCTCCGGATATGGCCTTCCCTAGATTAAATGCATTAAGTTTTTGATTATTACCTCCTGCTTTTGTTTTATTATTAGGCTCAGCATTTATTGAAACTGGCGCAGGTACTGGATGAACTGTTTATCCCCCTTTAAGT	88.5	Eukaryota	Amorphea	Amorphea_X	Amorphea_XX	Amoebozoa	Tubulinea	Arcellinida	Arcellinida_X	Arcellinida_XX	Arcellinida_XXX	ON651505	841616	125	0.000148524	119	0.008403361	-0.982325669	Bsharre	1904	6115	32	73	34.244769	36.048181	0.15	11608.13184	927.887146	15.6409111	3.46888876	415.9984436
B01	LCO.P.ARCOIR.a_B01	N_ASV110	AATATTATATCTTTTATTTGGGTTTATCGCAGGCGTTGTTGGTACTTTATTTAGTATTTTAATTAGAATTGAATTAGCTTATCCTGGAGTACAAATTTTAAATGGTATTGACAATTTTATAATGTAATTGTAACAGCGCATGCTTTTATAATGATATTTTTTATGGTAATGCCAGCAATGATTGGTGGTTTTGGTATTGTTTTGTACCATTATTATTAGGTGCACCAGATATGGCTTTTCCTAGATTAAATGCTTTAAGTTTTTGATTATTACCACCATCTTTTATATTATTATTGGCATCAGCTTTTATAGAAACAGGGGCAGGAACAGGTTGAACAGTTTATCCGCCTTTAAGT	92.7	Eukaryota	Amorphea	Amorphea_X	Amorphea_XX	Amoebozoa	Tubulinea	Arcellinida	Arcellinida_X	Arcellinida_XX	Arcellinida_XXX	ON651633	57103	37	0.000647952	11	0.090909091	-0.992872529	Bsharre	1904	6115	32	73	34.244769	36.048181	0.15	11608.13184	927.887146	15.6409111	3.46888876	415.9984436
B01	LCO.P.ARCOIR.a_B01	N_ASV476	AATTTTATATTTAATGTTTGGTTTTATGGCGGGTATAATAGGGACTTTATTTAGTATATTAATACGTATAGAATTAGCTTATCCAGGTGTGCAAGTATTAAATGGTAATTGGCAATTTTATAATGTTATAGTTACAGCGCATGCATTTGTTATGATTTTTTTTATGGTAATGCCTGCAATGATAGGAGGTTTTGGGAATTGTTTTGTTCCTTTATTAATAGGAGCTCCTGATATGGCTTTCCCGAGATTAAATGCATTAAGCTTTTGATTATTACCTCCAGCTTTTATATTATTATTAGCTTCTGCTTTTATTGAAACAGGGGCAGGAACAGGGTGAACAGTGTATCCACCCTTAAGT	88.8	Eukaryota	Amorphea	Amorphea_X	Amorphea_XX	Amoebozoa	Tubulinea	Arcellinida	Arcellinida_X	Arcellinida_XX	Arcellinida_XXX	ON651624	5168	10	0.001934985	4	0.25	-0.992260062	Bsharre	1904	6115	32	73	34.244769	36.048181	0.15	11608.13184	927.887146	15.6409111	3.46888876	415.9984436
B01	LCO.P.ARCOIR.a_B01	N_ASV32	AATTTTATATCTATTTTTTGGTTTTATAGCTGGTATTATAGGAACTTTGTTTAGTATTATAATAAGAATAGAATTAGCATATCCTGGTATTCAATTATTAGAAGGTAATTGACAATTTTATAATGTAGTAGTAACAGCGCATGCTTTTATTATGATATTTTTTATGGTTATGCCAGCTATGATAGGTGGTTTTGGAATTGTTTTGTTCCTTTATTAATAGGAGCACCAGATATGGCTTTTCCTAGATTGAATGCTTTGAGTTTTTGATTATTACCACCTTCTTTTATACTTTTATTAAGTTCAGCATTTATAGAAACAGGTGCAGGTACAGGATGAACTGTATATCCTCCTTTAAGT	89.9	Eukaryota	Amorphea	Amorphea_X	Amorphea_XX	Amoebozoa	Tubulinea	Arcellinida	Centropyxidae	Centropyxis	Centropyxis_blatta	OQ631081	170267	37	0.000217306	67	0.014925373	-0.985440514	Bsharre	1904	6115	32	73	34.244769	36.048181	0.15	11608.13184	927.887146	15.6409111	3.46888876	415.9984436
B01	LCO.P.ARCOIR.a_B01	N_ASV1746	TATATTATATTTATTATTTGGTTTTATGGCAGGAATTGTAGGTACTATATTTAGTATATTAATACGTATAGAATTAGCTTATCCAGGAGTACAAATATTAAATGGTAATTGACAATTTTATAATGTTATTGTAACAGCACATGCTTTTGTTATGATTTTTTTTATGGTTATGCCTGCTATGATTGGTGGTTTTGGTATTGTTTTGTTCCTTTATTAATAGGAGCACCTGATATGGCTTTTCCTAGATTAAATGCTTTAAGTTTTTGATTATTACCACCTTCTTTTGTATTATTATTAGGTTCAGCTTTTATTGAAACAGGAGCTGGTACAGGTTGAACAGTATATCCTCCTTTAAGT	90.8	Eukaryota	Amorphea	Amorphea_X	Amorphea_XX	Amoebozoa	Tubulinea	Arcellinida	Arcellinida_X	Arcellinida_XX	Arcellinida_XXX	ON651612	903	25	0.027685493	17	0.058823529	-0.529346622	Bsharre	1904	6115	32	73	34.244769	36.048181	0.15	11608.13184	927.887146	15.6409111	3.46888876	415.9984436
B01	LCO.P.ARCOIR.a_B01	N_ASV42	AATATTATATCTTTTATTTGGGTTTATCGCAGGCATTGTTGGTACTTTATTTAGTATTTTAATTAGAATTGAATTAGCTTATCCTGGAGTACAAATTTTAAATGGTATTGACAATTTTATAATGTAATTGTAACAGCGCATGCTTTTATAATGATATTTTTTATGGTAATGCCAGCAATGATTGGTGGTTTTGGTATTGTTTTGTACCATTATTATTAGGTGCACCAGATATGGCTTTTCCTAGATTAAATGCTTTAAGTTTTTGATTATTACCACCATCTTTTATATTATTATTGGCATCAGCTTTTATAGAAACAGGGGCAGGAACAGGTTGAACAGTTTATCCGCCTTTAAGT	92.4	Eukaryota	Amorphea	Amorphea_X	Amorphea_XX	Amoebozoa	Tubulinea	Arcellinida	Arcellinida_X	Arcellinida_XX	Arcellinida_XXX	ON651633	147143	92	0.000625242	17	0.058823529	-0.989370884	Bsharre	1904	6115	32	73	34.244769	36.048181	0.15	11608.13184	927.887146	15.6409111	3.46888876	415.9984436
B01	LCO.P.ARCOIR.a_B01	N_ASV158	TATTTTATATTTATTATTTGGTTTTGTAGCAGGTATTATTGGTACTTTATTTAGTATCATAATAAGAGTGGAATTGGCTTATCCTGGTGTACAAATTTTAGAAGGAATTGACAATTCTATAATGTAGTTGTAACAGCACATGCTTTTATTATGATATTTTTTATGGTAATGCCTACAATGATTGGTGGTTTCGGTAATTGTTTTGTGCCTTTATTAATAGGAGCCCCAGATATGGCTTTTCCTAGATTAAATGCATTAAGTTTTTGATTATTACCACCTTCATTAGTATTATTGTTAGGATCAGCATTCATTGAAACTGGTGCAGGTACTGGATGAACTGTGTATCCACCTTTAAGT	96.6	Eukaryota	Amorphea	Amorphea_X	Amorphea_XX	Amoebozoa	Tubulinea	Arcellinida	Arcellinida_X	Arcellinida_XX	Arcellinida_XXX	ON651571	33860	1086	0.032073243	18	0.055555556	-0.42268163	Bsharre	1904	6115	32	73	34.244769	36.048181	0.15	11608.13184	927.887146	15.6409111	3.46888876	415.9984436
B01	LCO.P.ARCOIR.a_B01	N_ASV399	AATATTATATCTTTTATTTGGGTTTATCGCAGGCGTAGTTGGTACTTTATTTAGTATTTTAATTAGAATTGAATTAGCTTATCCTGGAGTACAAATTTTAAATGGTATTGACAATTTTATAATGTAATTGTAACAGCGCATGCTTTTATAATGATATTTTTTATGGTAATGCCAGCAATGATTGGTGGTTTTGGTATTGTTTTGTACCATTATTATTAGGTGCACCAGATATGGCTTTTCCTAGATTAAATGCTTTAAGTTTTTGATTATTACCACCATCTTTTATATTATTATTGGCATCAGCTTTTATAGAAACAGGGGCAGGAACAGGTTGAACAGTTTATCCGCCTTTAAGT	92.4	Eukaryota	Amorphea	Amorphea_X	Amorphea_XX	Amoebozoa	Tubulinea	Arcellinida	Arcellinida_X	Arcellinida_XX	Arcellinida_XXX	ON651633	6726	45	0.006690455	18	0.055555556	-0.879571811	Bsharre	1904	6115	32	73	34.244769	36.048181	0.15	11608.13184	927.887146	15.6409111	3.46888876	415.9984436
B01	LCO.P.ARCOIR.a_B01	N_ASV3001	TATTTTGTATTTATTATTTGGTTTTATAGCAGGTATAATTGGTACTTTATTTAGTATTATAATAAGAGTAGAATTGGCTTATCCTGGTGTACAAATTTTAGAGGGTATTGACAATTTTATAATGTAGTTGTAACGGCTCATGCTTTTATTATGATATTCTTTATGGTTATGCCTACTATGATAGGTGGATTTGGTAATTGTTTTGTGCCTTTATTAATTGGAGCTCCAGATATGGCTTTCCCAAGATTAAATGCATTAAGTTTTTGATTATTACCACCATCATTAGTATTATTATTAGGATCAGCTTTTATTGAGACTGGTGCAGGTACTGGATGAACTGTTTATCCACCTTTAAGT	92.2	Eukaryota	Amorphea	Amorphea_X	Amorphea_XX	Amoebozoa	Tubulinea	Arcellinida	Arcellinida_X	Arcellinida_XX	Arcellinida_XXX	ON651551	458	444	0.969432314	2	0.5	0.938864629	Bsharre	1904	6115	32	73	34.244769	36.048181	0.15	11608.13184	927.887146	15.6409111	3.46888876	415.9984436
B01	LCO.P.ARCOIR.a_B01	N_ASV1033	TATACTATATTTGATATTTGGATTGATAGCGGGTATTATTGGAACTCTGTTTTCTATAATAATAAGAATAGAATTAGCTTATCCAGGTGCCCAAATATTGGATAGTAATTGACAATTTTATAATGTAATAGTAACTGCGCATGCTTTTATTATGATATTTTTTATGGTTATGCCTACTATGATTGGTGGTTTCGGTATTGTTTTGTACCTTTATTAATAGGAGCTCCAGATATGGCGTTTCCACGTTTAAATGCATTAAGTTTTTGATTATTACCACCTTCTTTTATATTATTATTGGGATCAGCTTTTATAGAAACAGGAGCAGGAACTGGTTGAACAGTATATCCACCTTTAAGT	95	Eukaryota	Amorphea	Amorphea_X	Amorphea_XX	Amoebozoa	Tubulinea	Arcellinida	Arcellinida_X	Arcellinida_XX	Arcellinida_XXX	ON651508	1680	1680	1	1	1	0	Bsharre	1904	6115	32	73	34.244769	36.048181	0.15	11608.13184	927.887146	15.6409111	3.46888876	415.9984436
B01	LCO.P.ARCOIR.a_B01	N_ASV307	AATTTTATATTTATTATTTGGATTTATAGCAGGAATTATAGGTACTTTATTTAGTATTATTATAAGAATAGAATTAGCATATCCAGGGGTACAAATATTAAATGGTGATTGACAATTTTATAATGTAATAGTAACAGCACATGCATTTATAATGATATTTTTTATGGTTATGCCAGCTATGATAGGCGGTTTTGGAAATTGTTTTGTACCTTTATTAATAGGAGCACCTGATATGGCCTTCCCTAGATTAAATGCATTAAGTTTTTGATTATTACCACCTTCTTTTATATTATTATTAGGTTCAGCTTTTATAGAAACAGGCGCAGGTACAGGGTGAACCGTATACCCTCCTTTAAGT	90.8	Eukaryota	Amorphea	Amorphea_X	Amorphea_XX	Amoebozoa	Tubulinea	Arcellinida	Arcellinida_X	Arcellinida_XX	Arcellinida_XXX	ON651505	11364	14	0.001231961	10	0.1	-0.987680394	Bsharre	1904	6115	32	73	34.244769	36.048181	0.15	11608.13184	927.887146	15.6409111	3.46888876	415.9984436
B01	LCO.P.ARCOIR.a_B01	N_ASV145	TATATTATATTTATTATTTGGTTTTATGGCAGGAATTGTAGGTACTATATTTAGTATATTAATACGTATAGAATTAGCTTATCCAGGAGTACAAATATTAAATGGTAATTGACAATTTTATAATGTTATTGTAACAGCACATGCTTTTGTTATGATTTTTTTTATGGTTATGCCTGCTATGATTGGTGGTTTTGGTATTGCTTTGTTCCTTTATTAATTGGAGCACCTGATATGGCTTTTCCTAGATTAAATGCTTTAAGTTTTTGATTATTGCCACCTTCTTTTGTATTATTATTAGGTTCAGCTTTTATTGAAACAGGAGCTGGTACAGGTTGAACTGTATATCCCCCTTTAAGT	89.6	Eukaryota	Amorphea	Amorphea_X	Amorphea_XX	Amoebozoa	Tubulinea	Arcellinida	Arcellinida_X	Arcellinida_XX	Arcellinida_XXX	ON651612	38267	41	0.001071419	19	0.052631579	-0.979643034	Bsharre	1904	6115	32	73	34.244769	36.048181	0.15	11608.13184	927.887146	15.6409111	3.46888876	415.9984436
B01	LCO.P.ARCOIR.a_B01	N_ASV6592	TATTTTATATTTATTATTTGGTTTTGTAGCAGGTATTATTGGTACTTTATTTAGTATCATAATAAGAGTGGAATTGGCTTATCCTGGTGTACAAATTTTAGAAGGAATTGACAATTCTATAATGTAGTTGTAACAGCACATGCTTTTATTATGATATTTTTTATGGTAATGCCTACAATGATTGGTGGTTTCGGTAATTGTTTTGTGCCTTTATTAATAGGAGCCCCAGATATGGCTTTTCCTAGATTAAATGCATTAAGTTTTTGATTATTACCACCTTCATTAGTATTATTGTTAGGATCAGCTTTCATTGAAACTGGTGCAGGTACTGGATGAACTGTGTATCCACCTTTAAGT	96.4	Eukaryota	Amorphea	Amorphea_X	Amorphea_XX	Amoebozoa	Tubulinea	Arcellinida	Arcellinida_X	Arcellinida_XX	Arcellinida_XXX	ON651571	102	102	1	1	1	0	Bsharre	1904	6115	32	73	34.244769	36.048181	0.15	11608.13184	927.887146	15.6409111	3.46888876	415.9984436
B02	LCO.P.ARCOIR.b_B02	N_ASV14	GATATTATATTTAATATTTGGGTTAATAGCAGGTATAATTGGAACTTTATTTTCTATAATAATAAGAATAGAACTAGCATATCCTGGAGCTCAAATTCTTGGAGGTAATTGACAATTCTATAATGTAATAGTAACAGCACATGCTTTTATTATGATTTTTTTTATGGTTATGCCTACAATGATAGGAGGATTTGGTAATTGTTTTGTACCATTATTAATAGGTGCACCAGATATGGCTTTTCCGCGTTTAAATGCATTAAGCTTTTGATTATTACCACCTTCATTTATATTATTATTAGGATCTGCTTTTATAGAGACAGGTGCAGGTACTGGATGAACTGTATATCCACCATTAAGT	91.3	Eukaryota	Amorphea	Amorphea_X	Amorphea_XX	Amoebozoa	Tubulinea	Arcellinida	Arcellinida_X	Arcellinida_XX	Arcellinida_XXX	ON651528	320947	168	0.000523451	122	0.008196721	-0.936138989	Bsharre	1901	1547	23	97	34.244606	36.047701	0.08	8909.822266	928.6617432	15.67343426	3.50120163	416.4958496
B02	LCO.P.ARCOIR.b_B02	N_ASV11	TATTTTATATTTATTATTTGGTTTTATTGCAGGTATTATAGGTACTCTTTTCAGTATTATAATAAGAGTGGAATTGGCATATCCTGGAGTACAGATATTAGAAGGTAATTGACAATTTTATAATGTAGTTGTTACAGCTCATGCTTTTATTATGATATTTTTTATGGTGATGCCTACAATGATAGGTGGTTTTGGTAATTGTTTTGTGCCTTTATTAATAGGTGCCCCAGATATGGCATTTCCTAGATTAAATGCATTAAGTTTTTGATTATTACCACCGTCATTAATATTATTACTTGGATCTGCTTTTATTGAAACAGGGGCTGGAACAGGTTGGACTGTATATCCGCCTTTAAGT	93.9	Eukaryota	Amorphea	Amorphea_X	Amorphea_XX	Amoebozoa	Tubulinea	Arcellinida	Arcellinida_X	Arcellinida_XX	Arcellinida_XXX	ON651552	331904	103	0.000310331	66	0.015151515	-0.979518174	Bsharre	1901	1547	23	97	34.244606	36.047701	0.08	8909.822266	928.6617432	15.67343426	3.50120163	416.4958496
B02	LCO.P.ARCOIR.b_B02	N_ASV910	TATACTATATTTGATATTTGGATTGATAGCGGGTATTATTGGAACTCTGTTTTCTATAATAATAAGAATAGAATTAGCTTATCCAGGAGCCCAAATATTAGATAGTAATTGACAATTTTATAATGTAATAGTAACTGCGCATGCTTTTATTATGATATTTTTTATGGTGATGCCTACTATGATTGGTGGTTTTGGTATTGTTTTGTACCTTTATTAATAGGTGCACCAGATATGGCGTTTCCACGTTTAAATGCATTAAGTTTTTGATTATTACCACCTTCTTTTATATTATTATTGGGATCAGCTTTTATAGAAACAGGAGCAGGAACCGGTTGAACAGTATATCCACCTTTAAGT	95.8	Eukaryota	Amorphea	Amorphea_X	Amorphea_XX	Amoebozoa	Tubulinea	Arcellinida	Arcellinida_X	Arcellinida_XX	Arcellinida_XXX	ON651508	1956	21	0.010736196	2	0.5	-0.978527607	Bsharre	1901	1547	23	97	34.244606	36.047701	0.08	8909.822266	928.6617432	15.67343426	3.50120163	416.4958496
B02	LCO.P.ARCOIR.b_B02	N_ASV259	TATTTTATATTTATTATTTGGTTTTATAGCTGGTATTATAGGTACTTTATTTAGTATCATAATAAGAGTAGAATTAGCATATCCTGGAGTACAAATATTAGAAGGGAATTGACAATTTTATAATGTAGTTGTAACAGCTCATGCTTTTATTATGATATTCTTTATGGTAATGCCAACAATGATTGGTGGTTTTGGTAATTGTTTTGTACCTTTATTAATAGGTGCACCAGATATGGCGTTTCCTAGATTAAATGCATTAAGTTTTTGATTATTACCACCATCATTAATATTATTATTAGGATCAGCGTTTATTGAAACAGGTGCAGGTACAGGTTGAACTGTATATCCACCTTTAAGT	93.9	Eukaryota	Amorphea	Amorphea_X	Amorphea_XX	Amoebozoa	Tubulinea	Arcellinida	Plagiopyxidae	Plagiopyxis	Plagiopyxis_callida	OL549126	15510	10	0.000644745	10	0.1	-0.993552547	Bsharre	1901	1547	23	97	34.244606	36.047701	0.08	8909.822266	928.6617432	15.67343426	3.50120163	416.4958496
B02	LCO.P.ARCOIR.b_B02	N_ASV29	TATATTATATTTATTATTTGGATTTATAGCAGGTATTATAGGAACAATTTTTAGTATAATTATAAGAATGGAGTTAGCTTATCCAGGTGTACAAATATTAGAAGGTAATTGACAATTTTATAATGTAGTGGTAACTGCCCATGCTTTTATAATGATATTTTTTATGGTAATGCCTAGTATGATAGGTGGTTTTGGTAATTGTTTTGTACCTTTATTAATAGGTGCACCTGATATGGCATTTCCTAGATTAAATGCATTAAGTTTTTGATTATTACCGCCTTCATTTATACTTTTATTATGTTCAGCGTTTATTGAAACAGGAGCAGGTACAGGTTGAACAGTATATCCTCCATTAAGT	91.6	Eukaryota	Amorphea	Amorphea_X	Amorphea_XX	Amoebozoa	Tubulinea	Arcellinida	Arcellinida_X	Arcellinida_XX	Arcellinida_XXX	ON651557	175764	75	0.000426709	40	0.025	-0.982931658	Bsharre	1901	1547	23	97	34.244606	36.047701	0.08	8909.822266	928.6617432	15.67343426	3.50120163	416.4958496
B02	LCO.P.ARCOIR.b_B02	N_ASV9697	TATTTTATATCTATTATTTGGTTTTATAGCAGGTATTATAGGTACTCTTTTTAGTATTATAATAAGAGTAGAGTTAGCTTATCCAGGGGTACAAATATTAGAGGGTAATTGACAATTTTATAATGTAGTTGTTACAGCTCATGCTTTTATTATGATATTTTTTATGGTGATGCCTACAATGATAGGTGGTTTTGGTAATTGTTTTGTGCCTTTATTAATAGGTGCCCCAGATATGGCATTTCCTAGATTAAATGCATTAAGTTTTTGATTATTACCACCGTCATTAATATTATTACTTGGATCTGCTTTTATTGAAACAGGGGCTGGAACAGGTTGGACTGTATATCCGCCTTTAAGT	94.7	Eukaryota	Amorphea	Amorphea_X	Amorphea_XX	Amoebozoa	Tubulinea	Arcellinida	Plagiopyxidae	Plagiopyxis	Plagiopyxis_callida	OL549126	25	3	0.12	5	0.2	-0.4	Bsharre	1901	1547	23	97	34.244606	36.047701	0.08	8909.822266	928.6617432	15.67343426	3.50120163	416.4958496
B02	LCO.P.ARCOIR.b_B02	N_ASV334	TATTTTGTATTTATTATTTGGTTTCATAGCAGGTATAATTGGTACTTTATTTAGTATTATAATAAGAGTAGAATTGGCTTATCCTGGTGTACAGATTTTAGAAGGAATTGACAATTTTATAATGTAGTTGTAACGGCTCATGCTTTTATTATGATATTTTTTATGGTTATGCCTACTATGATTGGTGGTTTTGGTAATTGTTTCGTGCCTTTATTAATTGGTGCTCCAGATATGGCGTTCCCAAGATTAAATGCATTAAGTTTTTGATTATTACCACCATCATTAGTATTATTATTAGGATCAGCTTTTATTGAGACTGGTGCAGGTACTGGGTGAACTGTATATCCGCCTTTAAGT	92.2	Eukaryota	Amorphea	Amorphea_X	Amorphea_XX	Amoebozoa	Tubulinea	Arcellinida	Arcellinida_X	Arcellinida_XX	Arcellinida_XXX	ON651551	9674	120	0.012404383	8	0.125	-0.900764937	Bsharre	1901	1547	23	97	34.244606	36.047701	0.08	8909.822266	928.6617432	15.67343426	3.50120163	416.4958496
B02	LCO.P.ARCOIR.b_B02	N_ASV307	AATTTTATATTTATTATTTGGATTTATAGCAGGAATTATAGGTACTTTATTTAGTATTATTATAAGAATAGAATTAGCATATCCAGGGGTACAAATATTAAATGGTGATTGACAATTTTATAATGTAATAGTAACAGCACATGCATTTATAATGATATTTTTTATGGTTATGCCAGCTATGATAGGCGGTTTTGGAAATTGTTTTGTACCTTTATTAATAGGAGCACCTGATATGGCCTTCCCTAGATTAAATGCATTAAGTTTTTGATTATTACCACCTTCTTTTATATTATTATTAGGTTCAGCTTTTATAGAAACAGGCGCAGGTACAGGGTGAACCGTATACCCTCCTTTAAGT	90.8	Eukaryota	Amorphea	Amorphea_X	Amorphea_XX	Amoebozoa	Tubulinea	Arcellinida	Arcellinida_X	Arcellinida_XX	Arcellinida_XXX	ON651505	11364	9	0.000791975	10	0.1	-0.992080253	Bsharre	1901	1547	23	97	34.244606	36.047701	0.08	8909.822266	928.6617432	15.67343426	3.50120163	416.4958496
B02	LCO.P.ARCOIR.b_B02	N_ASV950	TATATTATATTTATTATTTGGTTTTATAGCAGGTATAATAGGTACTTTTTTTAGTATTATTATTAGAATTGAATTAGCTTATCCAGGAGTTCAAATATTAAACGGTGATTGACAATTTTATAATGTAATAGTTACAGCTCATGCATTTATTATGATTTTTTTTATGGTAATGCCAGCTATGATAGGTGGTTTTGGTAATTGTTTTGTACCTTTATTGATAGGAGCACCAGATATGGCTTTTCCTAGATTAAATGCATTAAGTTTCTGATTATTACCACCATCTTTTATATTATTATTAGGTTCTGCTTTTATAGAAACAGGTGCAGGTACTGGATGAACTGTATATCCACCATTAAGT	90.5	Eukaryota	Amorphea	Amorphea_X	Amorphea_XX	Amoebozoa	Tubulinea	Arcellinida	Arcellinida_X	Arcellinida_XX	Arcellinida_XXX	ON651590	1868	3	0.001605996	4	0.25	-0.993576017	Bsharre	1901	1547	23	97	34.244606	36.047701	0.08	8909.822266	928.6617432	15.67343426	3.50120163	416.4958496
B02	LCO.P.ARCOIR.b_B02	N_ASV6549	AATTTTATATTTATTATTTGGTTTTATAGCAGGTATAATAGGTACAATATTTAGTATATTAATTAGAATTGAATTAGCATACCCTGGTGTACAAATATTAAATGGTGATTGACAATTTTATAATGTAATTGTAACTGCGCATGCATTTGTCATGATATTTTTTATGGTTATGCCAGCAATGATAGGTGGTTTTGGTAATTGTTTTGTACCTTTATTAATAGGTGCACCAGATATGGCATTTCCTAGATTAAATGCATTAAGTTTTTGATTATTACCACCTTCTTTTATATTATTATTAGGTTCAGCTTTTATTGAAAGTGGTGCTGGTACAGGATGAACTGTATACCCACCTTTAAGT	97.8	Eukaryota	Amorphea	Amorphea_X	Amorphea_XX	Amoebozoa	Tubulinea	Arcellinida	Arcellinida_X	Arcellinida_XX	Arcellinida_XXX	ON651505	104	104	1	1	1	0	Bsharre	1901	1547	23	97	34.244606	36.047701	0.08	8909.822266	928.6617432	15.67343426	3.50120163	416.4958496
B02	LCO.P.ARCOIR.b_B02	N_ASV51	AATATTATATCTTTTATTTGGGTTTATCGCAGGCGTTGTTGGTACTTTATTTAGTATTTTAATTAGAATTGAATTAGCTTATCCTGGAGTACAAATTTTAAATGGTATTGACAATTTTATAATGTAATTGTAACAGCGCATGCTTTTATAATGATATTTTTTATGGTAATGCCAGCAATGATTGGTGGTTTTGGTATTGTTTTGTACCATTATTATTAGGTGCACCAGATATGGCTTTTCCTAGATTAAATGCTTTAAGTTTTTGATTATTACCACCATCTTTTATATTATTATTGGCGTCAGCTTTTATAGAAACAGGGGCAGGAACAGGTTGAACAGTTTATCCGCCTTTAAGT	92.7	Eukaryota	Amorphea	Amorphea_X	Amorphea_XX	Amoebozoa	Tubulinea	Arcellinida	Arcellinida_X	Arcellinida_XX	Arcellinida_XXX	ON651633	124551	62	0.000497788	30	0.033333333	-0.985066358	Bsharre	1901	1547	23	97	34.244606	36.047701	0.08	8909.822266	928.6617432	15.67343426	3.50120163	416.4958496
B02	LCO.P.ARCOIR.b_B02	N_ASV3757	TATTTTGTATTTATTATTTGGTTTTATAGCTGGTATTATAGGTACTTTATTTAGTATTATAATAAGAGTAGAATTGGCGTATCCTGGTGTACAAATTTTAGAAGGTATTGACAATTCTATAATGTAGTTGTAACGGCTCATGCTTTTATTATGATATTTTTTATGGTAATGCCAACAATGATTGGTGGTTTTGGTAATTGTTTTGTACCTTTATTAATTGGAGCTCCAGATATGGCGTTTCCTAGATTAAATGCATTAAGTTTTTGATTATTACCACCATCATTAATTTTATTACTTGGATCAGCTTTTATTGAAACTGGTGCAGGTACGGGATGAACTGTATATCCACCTTTAAGT	93.6	Eukaryota	Amorphea	Amorphea_X	Amorphea_XX	Amoebozoa	Tubulinea	Arcellinida	Arcellinida_X	Arcellinida_XX	Arcellinida_XXX	ON651571	327	327	1	1	1	0	Bsharre	1901	1547	23	97	34.244606	36.047701	0.08	8909.822266	928.6617432	15.67343426	3.50120163	416.4958496
B02	LCO.P.ARCOIR.b_B02	N_ASV96	GATTTTATATTTGTTATTTGGTTTTATAGCAGGTATTATAGGTACTCTTTTTAGTATCATAATAAGAATAGAGTTGGCTTATCCTGGTGTACAAATATTAGAAGGTAATTGACAATTTTATAATGTAGTTGTCACAGCACATGCTTTTATTATGATATTTTTTATGGTAATGCCTACAATGATTGGTGGATTTGGTAATTGTTTTGTGCCTTTATTAATAGGAGCACCAGATATGGCTTTTCCTAGATTAAATGCATTAAGTTTTTGATTATTACCACCATCATTAGTATTGTTACTTGGATCCGCTTTTATTGAAACAGGTGCTGGTACAGGTTGAACTGTATATCCACCTTTGAGT	91.1	Eukaryota	Amorphea	Amorphea_X	Amorphea_XX	Amoebozoa	Tubulinea	Arcellinida	Arcellinida_X	Arcellinida_XX	Arcellinida_XXX	ON651523	69762	38	0.000544709	16	0.0625	-0.991284654	Bsharre	1901	1547	23	97	34.244606	36.047701	0.08	8909.822266	928.6617432	15.67343426	3.50120163	416.4958496
B03	LCO.P.ARCOIR.c_B03	N_ASV3005	GATTTTATATTTAATATTTGGTTTTATGGCTGGTATAATAGGAACTTTATTTAGTATATTAATACGTATAGAATTAGCTTATCCTGGAGTGCAAATATTAAATGGTAATTGGCAATTTTATAATGTTATAGTTACAGCTCATGCTTTTGTTATGATTTTCTTTATGGTAATGCCTGCAATGATAGGAGGTTTTGGAAATTGTTTTGTTCCTTTATTAATAGGAGCTCCAGATATGGCTTTTCCTAGATTAAATGCATTAAGTTTTTGATTATTACCTCCAGCTTTTATATTATTATTAGCTACTGCTTTTATTGGAACAGGAGCAGGTACAGGATGGACAGTTTATCCACCATTAAGT	89.9	Eukaryota	Amorphea	Amorphea_X	Amorphea_XX	Amoebozoa	Tubulinea	Arcellinida	Arcellinida_X	Arcellinida_XX	Arcellinida_XXX	ON651631	457	457	1	1	1	0	Bsharre	1901	335084	109	65	34.244233	36.047497	0.07	7079.985352	929.1397095	15.70380402	3.529115438	416.8355408
B03	LCO.P.ARCOIR.c_B03	N_ASV4906	AATTTTATATCTAATATTTGGTTTTATGGCTGGGATAATAGGAACTTTATTTAGTATTTTGGTACGTATTGAATTAGCATATCCGGGTGTACAAATTTTAAATGGTAATTGACAATTTTATAATGTAATTGTAACAGCACATGCTTTTATAATGATTTTTTTTATGGTAATGCCAGCAATGATAGGAGGTTTTGGTAATTGCTTTATTCCTTTATTATTAGGAGCACCAGATATGGCTTTTCCTAGATTAAATGCTTTAAGTTTTTGGTTATTACCACCAGCTTTTGTATTATTATTAGGATCAGCTTTTATCGAAACAGGAGCAGGTACTGGTTGAACTGTGTATCCACCTTTAAGT	89.7	Eukaryota	Amorphea	Amorphea_X	Amorphea_XX	Amoebozoa	Tubulinea	Arcellinida	Arcellinida_X	Arcellinida_XX	Arcellinida_XXX	ON651631	198	198	1	1	1	0	Bsharre	1901	335084	109	65	34.244233	36.047497	0.07	7079.985352	929.1397095	15.70380402	3.529115438	416.8355408
B03	LCO.P.ARCOIR.c_B03	N_ASV6837	GATTTTATATTTAATATTTGGTTTAATGGCTGGTATAATAGGAACTTTATTTAGTATATTAATACGTATAGAATTAGCTTATCCTGGAGTGCAAATATTAAATGGTAATTGGCAATTTTATAATGTTATAGTTACAGCTCATGCTTTTGTTATGATCTTCTTTATGGTAATGCCTGCAATGATAGGAGGTTTTGGAAATTGTTTTGTTCCTTTATTAATAGGAGCTCCAGATATGGCTTTTCCTAGATTAAATGCATTAAGTTTTTGATTATTACCTCCAGCTTTTATATTATTATTAGCTTCTGCTTTTATTGAAACAGGAGCAGGTACAGGATGGACAGTTTATCCACCATTAAGT	90.2	Eukaryota	Amorphea	Amorphea_X	Amorphea_XX	Amoebozoa	Tubulinea	Arcellinida	Arcellinida_X	Arcellinida_XX	Arcellinida_XXX	ON651631	92	92	1	1	1	0	Bsharre	1901	335084	109	65	34.244233	36.047497	0.07	7079.985352	929.1397095	15.70380402	3.529115438	416.8355408
B03	LCO.P.ARCOIR.c_B03	N_ASV117	TATACTATATTTGATATTTGGATTGATAGCGGGTATTATTGGAACTCTGTTTTCTATAATAATAAGAATAGAATTAGCTTATCCAGGAGCCCAAATATTAGATAGTAATTGACAATTTTATAATGTAATAGTAACTGCGCATGCTTTTATTATGATATTTTTTATGGTGATGCCTACTATGATTGGTGGTTTTGGTATTGTTTTGTACCTTTATTAATAGGTGCTCCAGATATGGCGTTTCCACGTTTAAATGCATTAAGTTTTTGATTATTACCACCTTCTTTTATATTATTATTGGGATCAGCTTTTATAGAAACAGGAGCAGGAACAGGTTGAACAGTATATCCACCCTTAAGT	95.8	Eukaryota	Amorphea	Amorphea_X	Amorphea_XX	Amoebozoa	Tubulinea	Arcellinida	Arcellinida_X	Arcellinida_XX	Arcellinida_XXX	ON651508	51475	26897	0.522525498	27	0.037037037	13.10818844	Bsharre	1901	335084	109	65	34.244233	36.047497	0.07	7079.985352	929.1397095	15.70380402	3.529115438	416.8355408
B03	LCO.P.ARCOIR.c_B03	N_ASV631	AATATTATATCTTTTATTTGGGTTTATCGCAGGCGTAGTTGGTACTTTATTTAGTATTTTAATTAGGATTGAATTAGCTTATCCTGGAGTACAAATTTTAAATGGTATTGACAATTTTATAATGTAATTGTAACAGCGCATGCTTTTATAATGATATTTTTTATGGTAATGCCAGCAATGATTGGTGGTTTTGGTATTGTTTTGTACCATTATTATTAGGTGCACCAGATATGGCTTTTCCTAGATTAAATGCTTTAAGTTTTTGATTATTACCACCATCTTTTATATTATTATTGGCGTCAGCTTTTATAGAAACAGGGGCAGGAACAGGTTGAACAGTTTATCCGCCTTTAAGT	92.1	Eukaryota	Amorphea	Amorphea_X	Amorphea_XX	Amoebozoa	Tubulinea	Arcellinida	Arcellinida_X	Arcellinida_XX	Arcellinida_XXX	ON651633	3324	396	0.119133574	6	0.166666667	-0.285198556	Bsharre	1901	335084	109	65	34.244233	36.047497	0.07	7079.985352	929.1397095	15.70380402	3.529115438	416.8355408
B03	LCO.P.ARCOIR.c_B03	N_ASV7404	TATACTATATTTGATATTTGGATTGATAGCGGGTATTATTGGAACTCTGTTTTCTATAATAATAAGAGTAGAATTAGCTTATCCAGGAGCCCAAATATTAGATAGTAATTGACAATTTTATAATGTAATAGTAACTGCGCATGCTTTTATTATGATATTTTTTATGGTGATGCCTACTATGATTGGTGGTTTTGGTATTGTTTTGTACCTTTATTAATAGGTGCTCCAGATATGGCGTTTCCACGTTTAAATGCATTAAGTTTTTGATTATTACCACCTTCTTTTATATTATTATTGGGATCAGCTTTTATAGAAACAGGAGCAGGAACAGGTTGAACAGTATATCCACCCTTAAGT	95.5	Eukaryota	Amorphea	Amorphea_X	Amorphea_XX	Amoebozoa	Tubulinea	Arcellinida	Arcellinida_X	Arcellinida_XX	Arcellinida_XXX	ON651508	73	73	1	1	1	0	Bsharre	1901	335084	109	65	34.244233	36.047497	0.07	7079.985352	929.1397095	15.70380402	3.529115438	416.8355408
B03	LCO.P.ARCOIR.c_B03	N_ASV3792	TATATTATATTTAATGTTTGGTTTTATGGCTGGTATAATAGGTACATTATTTAGTATATTAATACGTATAGAATTAGCGTATCCGGGCGTGCAAATATTAAATGGTAATTGACAATTTTATAATGTCATAGTTACAGCGCATGCATTTGTTATGATTTTTTTTATGGTTATGCCTGCAATGATAGGAGGTTTTGGTAATTGTTTTGTGCCTTTATTAATAGGAGCTCCGGATATGGCCTTCCCTAGATTAAATGCATTAAGTTTTTGATTATTACCTCCTGCTTTTGTTTTATTATTAGGCTCAGCATTTATTGAGACTGGCGCAGGTACTGGATGAACTGTATATCCCCCTTTAAGT	88.3	Eukaryota	Amorphea	Amorphea_X	Amorphea_XX	Amoebozoa	Tubulinea	Arcellinida	Arcellinida_X	Arcellinida_XX	Arcellinida_XXX	ON651505	323	323	1	1	1	0	Bsharre	1901	335084	109	65	34.244233	36.047497	0.07	7079.985352	929.1397095	15.70380402	3.529115438	416.8355408
B03	LCO.P.ARCOIR.c_B03	N_ASV1028	AATTTTATATCTAATATTTGGTTTTATGGCTGGGATAATAGGAACTTTATTTAGTATTTTGATACGTATTGAATTAGCATATCCGGGTGTACAAATTTTAAATGGTAATTGACAATTTTATAATGTAATTGTAACAGCACATGCTTTTATAATGATTTTTTTTATGGTAATGCCAGCAATGACAGGAGGTTTTGGTAATTGCTTTATTCCTTTATTATTAGGAGCACCAGATATGGCTTTTCCTAGATTAAATGCTTTAAGTTTTTGGTTATTACCACCAGCTTTTGTATTATTATTAGGATCAGCTTTTATCGAAACAGGAGCAGGTACTGGTTGAACTGTGTATCCACCTTTAAGT	87.7	Eukaryota	Amorphea	Amorphea_X	Amorphea_XX	Amoebozoa	Tubulinea	Arcellinida	Arcellinida_X	Arcellinida_XX	Arcellinida_XXX	ON651633	1699	1699	1	1	1	0	Bsharre	1901	335084	109	65	34.244233	36.047497	0.07	7079.985352	929.1397095	15.70380402	3.529115438	416.8355408
B03	LCO.P.ARCOIR.c_B03	N_ASV910	TATACTATATTTGATATTTGGATTGATAGCGGGTATTATTGGAACTCTGTTTTCTATAATAATAAGAATAGAATTAGCTTATCCAGGAGCCCAAATATTAGATAGTAATTGACAATTTTATAATGTAATAGTAACTGCGCATGCTTTTATTATGATATTTTTTATGGTGATGCCTACTATGATTGGTGGTTTTGGTATTGTTTTGTACCTTTATTAATAGGTGCACCAGATATGGCGTTTCCACGTTTAAATGCATTAAGTTTTTGATTATTACCACCTTCTTTTATATTATTATTGGGATCAGCTTTTATAGAAACAGGAGCAGGAACCGGTTGAACAGTATATCCACCTTTAAGT	95.8	Eukaryota	Amorphea	Amorphea_X	Amorphea_XX	Amoebozoa	Tubulinea	Arcellinida	Arcellinida_X	Arcellinida_XX	Arcellinida_XXX	ON651508	1956	1935	0.989263804	2	0.5	0.978527607	Bsharre	1901	335084	109	65	34.244233	36.047497	0.07	7079.985352	929.1397095	15.70380402	3.529115438	416.8355408
B03	LCO.P.ARCOIR.c_B03	N_ASV3152	AATTTTATATCTAATATTTGGTTTTATGGCTGGGATAATAGGAACTTTATTTAGTATTTTGATACGTATTGAATTAGCATATCCGGGTGTACAAATTTTAAATGGTAATTGACAATTTTATAATGTATTTGTAACAGCACATGCTTTTATAATGATTTTTTTTATGGTAATGCCAGCAATGATAGGAGGTTTTGGTAATTGCTTTATTCCTTTATTATTAGGAGCACCAGATATGGCTTTTCCTAGATTAAATGCTTTAAGTTTTTGGTTATTACCACCAGCTTTTGTATTATTATTAGGATCAGCTTTTATCGAAACAGGAGCAGGTACTGGTTGAACTGTGTATCCACCTTTAAGT	89.7	Eukaryota	Amorphea	Amorphea_X	Amorphea_XX	Amoebozoa	Tubulinea	Arcellinida	Arcellinida_X	Arcellinida_XX	Arcellinida_XXX	ON651631	425	425	1	1	1	0	Bsharre	1901	335084	109	65	34.244233	36.047497	0.07	7079.985352	929.1397095	15.70380402	3.529115438	416.8355408
B03	LCO.P.ARCOIR.c_B03	N_ASV1795	GATTTTATATTTAATATTTGGTTTTATGGCTGGTATAATAGGAACTTTATTTAGTATATTAATACGTATAGAATTAGCTTATCCTGGAGTGCAAATATTAAATGGTAATTGGCAATTTTATAATGTTATAGTTACAGCTCATGCTTTTGTTATGATTTTCTTTATGGTAATGCCTGCAATGATAGGAGGTTTTGGAAATTGTTTTGTTCCTTTATTAATAGGAACTCCAGATATGGCTTTTCCTAGATTAAATGCATTAAGTTTTTGATTATTACCTCCAGCTTTTATATTATTATTAGCTTCTGCTTTTATTGAAACAGGAGCAGGTACAGGATGGACAGTTTATCCACCATTAAGT	89.7	Eukaryota	Amorphea	Amorphea_X	Amorphea_XX	Amoebozoa	Tubulinea	Arcellinida	Arcellinida_X	Arcellinida_XX	Arcellinida_XXX	ON651624	876	876	1	1	1	0	Bsharre	1901	335084	109	65	34.244233	36.047497	0.07	7079.985352	929.1397095	15.70380402	3.529115438	416.8355408
B03	LCO.P.ARCOIR.c_B03	N_ASV2205	GATTTTATATTTAATATTTGGTTTTATGGCTGGTATAATAGGAACTTTATTTAGTATATTAATACGTATAGAATTAGCTTATCCTGGAGTGCAAATATTAAATGGTAATTGGCAATTTTATAATGTTATAGTTACAGCTCATGCTTTTGTTATGATTTTCTTTATGGTAATGCCTGCAATGATAGGAGGTTTTGGAAATTGTTTTGTTCCTTTATTAATAGGAGCTCCAGATATGGCTTTTCCTAGATTAAATGCATTAAGTTTTTGATTATTACCTCCAGCTTTAATATTATTATTAGCTTCTGCTTTTATTGAAACAGGAGCAGGTACAGGATGGACAGTTTATCCACCATTAAGT	90.2	Eukaryota	Amorphea	Amorphea_X	Amorphea_XX	Amoebozoa	Tubulinea	Arcellinida	Arcellinida_X	Arcellinida_XX	Arcellinida_XXX	ON651624	678	678	1	1	1	0	Bsharre	1901	335084	109	65	34.244233	36.047497	0.07	7079.985352	929.1397095	15.70380402	3.529115438	416.8355408
B03	LCO.P.ARCOIR.c_B03	N_ASV8	AATATTATATTTATTATTTGGATTTATAGCAGGAATAATAGGAACAATATTTAGTATAATAATAAGAGTAGAATTGGCATACCCAGGAGTACAAATATTAGAAGGGAATTGACAATTTTATAATGTAGTAGTAACAGCGCACGCATTTATAATGATATTTTTTATGGTAATGCCTAGTATGATAGGAGGATTTGGTAATTGTTTTGTACCTTTATTAATAGGTGCACCAGATATGGCCTTTCCAAGATTAAATGCATTAAGTTTTTGATTATTGCCACCATCTTTTATATTATTATTATGCTCTGCATTTATAGAAACAGGAGCAGGAACAGGTTGAACAGTATATCCTCCATTAAGT	90.8	Eukaryota	Amorphea	Amorphea_X	Amorphea_XX	Amoebozoa	Tubulinea	Arcellinida	Arcellinida_X	Arcellinida_XX	Arcellinida_XXX	ON651557	527310	329	0.000623921	97	0.010309278	-0.939479623	Bsharre	1901	335084	109	65	34.244233	36.047497	0.07	7079.985352	929.1397095	15.70380402	3.529115438	416.8355408
B03	LCO.P.ARCOIR.c_B03	N_ASV812	GATTTTATATTTAATATTTGGTTTTATGGCTGGTATAATAGGAACTTTATTTAGTATATTAATACGTATAGAATTAGCTTATCCTGGAGTGCAAATATTAAATGGTAATTGGCAATTTTATAATGTTATAGTTACAGCTCATGCTTTTGTTATGATTTTCTTTATGGTAATGCCTGCAATGATAGGAGGTTTTGGAAATTGTTTTGTTCCCTTATTAATAGGAGCTCCAGATATGGCTTTTCCTAGATTAAATGCATTAAGTTTTTGATTATTACCTCCAGCTTTTATATTATTATTAGCTTCTGCTTTTATTGAAACAGGAGCAGGTACAGGATGGACAGTTTATCCACCATTAAGT	89.7	Eukaryota	Amorphea	Amorphea_X	Amorphea_XX	Amoebozoa	Tubulinea	Arcellinida	Arcellinida_X	Arcellinida_XX	Arcellinida_XXX	ON651624	2231	2231	1	1	1	0	Bsharre	1901	335084	109	65	34.244233	36.047497	0.07	7079.985352	929.1397095	15.70380402	3.529115438	416.8355408
B03	LCO.P.ARCOIR.c_B03	N_ASV7330	GATTTTATATTTAATATTTGGTTTTATGGCTGGTATAATAGGAACTTTATTTAGTATATTAATACGTATAGAATTAGCTTATCCTGGAGCGCAAATATTAAATGGTAATTGGCAATTTTATAATGTTATAGTTGCAGCTCATGCTTTTGTTATGATTTTCTTTATGGTAATGCCTGCAATGATAGGAGGTTTTGGAAATTGTTTTGTTCCTTTATTAATAGGAGCTCCAGATATGGCTTTTCCTAGATTAAATGCATTAAGTTTTTGATTATTACCTCCAGCTTTTATATTATTATTAGCTTCTGCTTTTATTGAAACAGGAGCAGGTACAGGATGGACAGTTTATCCACCATTAAGT	89.4	Eukaryota	Amorphea	Amorphea_X	Amorphea_XX	Amoebozoa	Tubulinea	Arcellinida	Arcellinida_X	Arcellinida_XX	Arcellinida_XXX	ON651624	75	75	1	1	1	0	Bsharre	1901	335084	109	65	34.244233	36.047497	0.07	7079.985352	929.1397095	15.70380402	3.529115438	416.8355408
B03	LCO.P.ARCOIR.c_B03	N_ASV827	GATTTTATATTTAATATTTGGTTTTATGGCTGGTATAATAGGAACTTTATTTAGTATATTAATACGTATAGAATTAGCTTATCCTGGAGTGCAAATACTAAATGGTAATTGGCAATTTTATAATGTTATAGTTACAGCTCATGCTTTTGTTATGATTTTCTTTATGGTAATGCCTGCAATGATAGGAGGTTTTGGAAATTGTTTTGTTCCTTTATTAATAGGAGCTCCAGATATGGCTTTTCCTAGATTAAATGCATTAAGTTTTTGATTATTACCTCCAGCTTTTATATTATTATTAGCTTCTGCTTTTATTGAAACAGGAGCAGGTACAGGATGGACAGTTTATCCACCATTAAGT	90.8	Eukaryota	Amorphea	Amorphea_X	Amorphea_XX	Amoebozoa	Tubulinea	Arcellinida	Arcellinida_X	Arcellinida_XX	Arcellinida_XXX	ON651631	2171	2171	1	1	1	0	Bsharre	1901	335084	109	65	34.244233	36.047497	0.07	7079.985352	929.1397095	15.70380402	3.529115438	416.8355408
B03	LCO.P.ARCOIR.c_B03	N_ASV2759	AATATTATATCTTTTATTTGGGTTTATCGCAGGCGTAGTTGGTACTTTATTTAGTATTTTAATTAGAATTGAATTAGCTTATCCTGGAGTACAAATTTTAAATGGTATTGACAATTTTATAATGTAATTGTAACAGCGCATGCTTTTATAATGATATTTTTTATGGTAATGCCAGCAATGATTGGTGGTTTTGGTATTGTTTTGTACCATTATTATTAGGTGCACCAGATATGGCTTTTCCTAGATTAAATGCTTTAAGTTTTTGTTTATTACCACCATCTTTTATATTATTATTGGCGTCAGCTTTTATAGAAACAGGGGCAGGAACAGGTTGAACAGTTTATCCGCCTTTAAGT	92.1	Eukaryota	Amorphea	Amorphea_X	Amorphea_XX	Amoebozoa	Tubulinea	Arcellinida	Arcellinida_X	Arcellinida_XX	Arcellinida_XXX	ON651633	508	508	1	1	1	0	Bsharre	1901	335084	109	65	34.244233	36.047497	0.07	7079.985352	929.1397095	15.70380402	3.529115438	416.8355408
B03	LCO.P.ARCOIR.c_B03	N_ASV6633	AATTTTATATCTAATATTTGGTTTTATGGCTGGGATAATAGGAACTTTATTTAGTATTTTGATACGTATTGAATTAGCATATCCGGGTGTACAAATTTTAAATGGTAATTGACAATTTTATAATGTAATTGTAACAGCACATGCTTTTATAATGATTTTTTTTATGGTAATGCCAGCAATGATAGGAGGTTTTGGTAATTGCTTTATTCCTTTATTATTAGGAGCACCAGATATGGCTTTTCCTAGATTAAATGCTTTAAGTTTTTGGATATTACCACCAGCTTTTGTATTATTATTAGGATCAGCTTTTACCGAAACAGGAGCAGGTACTGGTTGAACTGTGTATCCACCTTTAAGT	89.4	Eukaryota	Amorphea	Amorphea_X	Amorphea_XX	Amoebozoa	Tubulinea	Arcellinida	Arcellinida_X	Arcellinida_XX	Arcellinida_XXX	ON651631	100	100	1	1	1	0	Bsharre	1901	335084	109	65	34.244233	36.047497	0.07	7079.985352	929.1397095	15.70380402	3.529115438	416.8355408
B03	LCO.P.ARCOIR.c_B03	N_ASV6422	GATTTTATATTTAATATTTGGTTTTATGGCTGGTATAATGGGAACTTTATTTAGTATATTAATACGTGTAGAATTAGCTTATCCTGGAGTGCAAATATTAAATGGTAATTGGCAATTTTATAATGTTATAGTTACAGCTCATGCTTTTGTTATGATTTTCTTTATGGTAATGCCTGCAATGATAGGAGGTTTTGGAAATTGTTTTGTTCCTTTATTAATAGGAGCTCCAGATATGGCTTTTCCTAGATTAAATGCATTAAGTTTTTGATTATTACCTCCAGCTTTTATATTATTATTAGCTTCTGCTTTTATTGAAACAGGAGCAGGTACAGGATGGACAGTTTATCCACCATTAAGT	89.9	Eukaryota	Amorphea	Amorphea_X	Amorphea_XX	Amoebozoa	Tubulinea	Arcellinida	Arcellinida_X	Arcellinida_XX	Arcellinida_XXX	ON651631	110	110	1	1	1	0	Bsharre	1901	335084	109	65	34.244233	36.047497	0.07	7079.985352	929.1397095	15.70380402	3.529115438	416.8355408
B03	LCO.P.ARCOIR.c_B03	N_ASV1578	AATTTTATATCTAATGTTTGGTTTTATGGCTGGGATAATAGGAACTTTATTTAGTATTTTGATACGTATTGAATTAGCATATCCGGGTGTACAAATTTTAAATGGTAATTGACAATTTTATAATGTAATTGTAACAGCACATGCTTTTATAATGATTTTTTTTATGGTAATGCCAGCAATGATAGGAGGTTTTGGTAATTGCTTTATTCCTTTATTATTAGGAGCACCAGATATGGCTTTTCCTAGATTAAATGCTTTAAGTTTTTGGTTATTACCACCAGCTTTTGTATTATTATTAGGATCAGCTTTTATCGAAACAGGAGCAGGTACTGGTTGAACTGTGTATCCACCTTTAAGT	90.5	Eukaryota	Amorphea	Amorphea_X	Amorphea_XX	Amoebozoa	Tubulinea	Arcellinida	Arcellinida_X	Arcellinida_XX	Arcellinida_XXX	ON651612	1006	1006	1	1	1	0	Bsharre	1901	335084	109	65	34.244233	36.047497	0.07	7079.985352	929.1397095	15.70380402	3.529115438	416.8355408
B03	LCO.P.ARCOIR.c_B03	N_ASV5865	AATTTTATATCTAATATTTGGTTTTATGGCTGGGATAATAGGAACTTTATTTAGTATTTTGATACGTATTGAATTAGCATATCCGGGTGTACAAATTTTAAATGGTAATTGACAATTTTATAATGTAATTGTAACAGCACATGCTTTTATAATGATTTTTTTTATGGTAATGCCAGCAATGATAGGAGGTTTTGGTAATTGCTTTATTCCTTTATTATTAGGAGCACCAGATATGGCTTTTCCTAGGTTAAATGCTTTAAGTTTTTGGTTATTACCACCAGCTTTTGTATTATTATTAGGATCAGCTTTTATCGAAACAGGAGCAGGTACTGGTTGAACTATGTATCCACCTTTAAGT	89.4	Eukaryota	Amorphea	Amorphea_X	Amorphea_XX	Amoebozoa	Tubulinea	Arcellinida	Arcellinida_X	Arcellinida_XX	Arcellinida_XXX	ON651631	136	136	1	1	1	0	Bsharre	1901	335084	109	65	34.244233	36.047497	0.07	7079.985352	929.1397095	15.70380402	3.529115438	416.8355408
B03	LCO.P.ARCOIR.c_B03	N_ASV37	AATATTATATTTATTATTTGGATTTATAGCAGGAATAATAGGAACAATTTTTAGTATAATTATAAGAGTAGAATTAGCCTACCCCGGAGTTCAAATATTAGAAGGGAATTGACAATTCTATAATGTAGTAGTAACAGCTCATGCATTTATAATGATATTTTTTATGGTAATGCCAAGTATGATAGGAGGTTTTGGTAATTGTTTTGTACCTTTATTAATAGGGGCTCCAGATATGGCATTTCCAAGATTAAATGCACTGAGCTTTTGGTTGTTGCCACCTTCTTTTATATTATTATTGTGTTCAGCATTTATAGAAACAGGTGCAGGTACAGGTTGAACAGTATATCCACCTTTAAGT	89.7	Eukaryota	Amorphea	Amorphea_X	Amorphea_XX	Amoebozoa	Tubulinea	Arcellinida	Arcellinida_X	Arcellinida_XX	Arcellinida_XXX	ON651557	155107	118	0.000760765	31	0.032258065	-0.97641628	Bsharre	1901	335084	109	65	34.244233	36.047497	0.07	7079.985352	929.1397095	15.70380402	3.529115438	416.8355408
B03	LCO.P.ARCOIR.c_B03	N_ASV749	AATTTTATATCTAATATTTGGTTTTATGGCTGGGATAATAGGAACTTTATTTAGTATTTTGATACGTATTGAATTAGCATATCCGGGTGTACAAATTTTAAATGGTAATTGACAATTTTATAATGTAATTGTAACAGCACATGCTTTTATAATGATTTTTTTTATGGTAATGCCAGCAATGATAGGAGGTTTTGGTAATTGCTTTATTCCTTTACTATTAGGAGCACCAGATATGGCTTTTCCTAGATTAAATGCTTTAAGTTTTTGGTTATTACCACCAGCTTTTGTATTATTATTAGGATCAGCTTTTATCGAAACAGGAGCAGGTACTGGTTGAACTGTGTATCCACCTTTAAGT	87.7	Eukaryota	Amorphea	Amorphea_X	Amorphea_XX	Amoebozoa	Tubulinea	Arcellinida	Arcellinida_X	Arcellinida_XX	Arcellinida_XXX	ON651633	2494	2480	0.994386528	2	0.5	0.988773055	Bsharre	1901	335084	109	65	34.244233	36.047497	0.07	7079.985352	929.1397095	15.70380402	3.529115438	416.8355408
B03	LCO.P.ARCOIR.c_B03	N_ASV3161	GATTTTATATTTAATATTTGGTTTTATGGCTGGTATAATAGGAACTTTATTTAGTATATTAATACGTATAGAATTAGCTTATCCTGGAGTGCAAATATTAAATGGTAATTGGCAATTTTATAATGTTATAGTTACAGCTCATGCTTTTGTTATGATTTTCTTTATGGTAATGCCTGCAATGATAGGAGGTTTTGGAAATTGTTTTGTTCCTTTATTAATAGGAGCTCCAGATATGGCTTTTCCTAGATTAAATGCATTAAGTTTTTGATTATTACCTCCAGCTTTTATATTATTATTAGCTTCTGCTTTTATTGATACAGGAGCAGGTACAGGATGGACAGTTTATCCACCATTAAGT	90.2	Eukaryota	Amorphea	Amorphea_X	Amorphea_XX	Amoebozoa	Tubulinea	Arcellinida	Arcellinida_X	Arcellinida_XX	Arcellinida_XXX	ON651631	424	424	1	1	1	0	Bsharre	1901	335084	109	65	34.244233	36.047497	0.07	7079.985352	929.1397095	15.70380402	3.529115438	416.8355408
B03	LCO.P.ARCOIR.c_B03	N_ASV4781	TATACTATATTTGATATTTGGATTGATAGCGGGTATTATTGGAACTCTGTTTTCTATAATAATAAGAATAGAATTAGCTTATCCAGGAGCCCAAATATTAGATAGTAATTGACAATTTTATAATGTAATAGTAACTGCGCATGCTTTTATTATGATATTTTTTATGGTGATGCCTACTATGATTGGTGGTTTTGGTATTGTTTTGTACCTTTAGTAATAGGTGCTCCAGATATGGCGTTTCCACGTTTAAATGCATTAAGTTTTTGATTATTACCACCTTCTTTTATATTATTATTGGGATCAGCTTTTATAGAAACAGGAGCAGGAACAGGTTGAACAGTATATCCACCCTTAAGT	95.5	Eukaryota	Amorphea	Amorphea_X	Amorphea_XX	Amoebozoa	Tubulinea	Arcellinida	Arcellinida_X	Arcellinida_XX	Arcellinida_XXX	ON651508	209	209	1	1	1	0	Bsharre	1901	335084	109	65	34.244233	36.047497	0.07	7079.985352	929.1397095	15.70380402	3.529115438	416.8355408
B03	LCO.P.ARCOIR.c_B03	N_ASV2459	TATATTATATTTAATGTTTGGTTTTATGGCTGGTATAATAGGTACATTACTTAGTATATTAATACGTATAGAATTAGCGTATCCGGGCGTGCAAATATTAAATGGTAATTGACAATTTTATAATGTCATAGTTACAGCGCATGCATTTGTTATGATTTTTTTTATGGTTATGCCTGCAATGATAGGAGGTTTTGGTAATTGTTTTGTGCCTTTATTAATAGGAGCTCCGGATATGGCCTTCCCTAGATTAAATGCATTAAGTTTTTGATTATTACCTCCTGCTTTTGTTTTATTATTAGGCTCAGCATTTATTGAAACTGGCGCAGGTACTGGATGAACTGTATATCCCCCTTTAAGT	88.3	Eukaryota	Amorphea	Amorphea_X	Amorphea_XX	Amoebozoa	Tubulinea	Arcellinida	Arcellinida_X	Arcellinida_XX	Arcellinida_XXX	ON651505	589	589	1	1	1	0	Bsharre	1901	335084	109	65	34.244233	36.047497	0.07	7079.985352	929.1397095	15.70380402	3.529115438	416.8355408
B03	LCO.P.ARCOIR.c_B03	N_ASV8543	GATTTTATATTTAATATTTGGTTTTATGGCTGGTATAATAGGAACTTTATTTAGTATATTAATACGTATAGAATTAGCTTATCCTGGAGTGCAAATATTAAATGGTAATTGGCAATTTTATAATGTTATAGTTACAGCTCATGCTTTTGTTATGATTTTCTTTATGGTAATGCCTGCAATGATAGGAGGTTTTGGAAATTGTTTTGTTCCTTTATTAATAGGAGCTCCAGATATGGCTTTTCCTAGATTAAATGCATTAAGTTTTTGATTATTACCTCCAGCTTTTATATTGTTATTGGCGTCAGCCTTTATAGAAACAGGGGCAGGAACAGGTTGAACAGTTTATCCGCCTTTAAGT	88.3	Eukaryota	Amorphea	Amorphea_X	Amorphea_XX	Amoebozoa	Tubulinea	Arcellinida	Arcellinida_X	Arcellinida_XX	Arcellinida_XXX	ON651624	42	42	1	1	1	0	Bsharre	1901	335084	109	65	34.244233	36.047497	0.07	7079.985352	929.1397095	15.70380402	3.529115438	416.8355408
B03	LCO.P.ARCOIR.c_B03	N_ASV6196	GATTTTATATTTAATATTTGGTTTTATGGCTGGTATAATAGGAACTTTATTTAGTATATTAATACGTATAGAATTAGCTTATCCTGGAGTGCAAATATTAAATGGTAATTGGCAATTTTATAATGTTATAGTTACAGCTCATGCTTTTGTTATGATTTTCTTTATGGTAATGCCTGCAATGATAGGAGGTTTTGGAAATTGTTTTGTTCCTTTATAAATAGGAGCTCCAGATATGGCTTTTCCTAGATTAAATGCATTAAGTTTTTGATTATTACCTCCAGCTTTTATATTATTATTAGCTACTGCTTTTATTGGAACAGGAGCAGGTACAGGATGGACAGTTTATCCACCATTAAGT	89.7	Eukaryota	Amorphea	Amorphea_X	Amorphea_XX	Amoebozoa	Tubulinea	Arcellinida	Arcellinida_X	Arcellinida_XX	Arcellinida_XXX	ON651631	120	120	1	1	1	0	Bsharre	1901	335084	109	65	34.244233	36.047497	0.07	7079.985352	929.1397095	15.70380402	3.529115438	416.8355408
B03	LCO.P.ARCOIR.c_B03	N_ASV8646	GATTTTATATTTAATATTTGGTTTTATGGCTGGTATAATAGGAACTTTATTTAGTATATTAATACGTATAGAATTAGCTTATCCTGGAGTGCAAATATTAAATGGTAATTGGCAATTTTATAATGTTATAGTTACAGCTCATGCTTTTGTTATGATTTTCTTTATGGTAATGCCTGCAATGATAGGAGGTTTTGGAAATTGTTTTGTTCCTTTATTAATAGGAGCTCCAGATATGGCTTTTCCTAGATTAAATGCATTAAGTTTTTGATTATTACCTCCAGCTTTTATATTATTATTAGCTACTGCTTTTATTGGAACAGGAGCAGGTACACGATGGACAGTTTATCCACCATTAAGT	89.7	Eukaryota	Amorphea	Amorphea_X	Amorphea_XX	Amoebozoa	Tubulinea	Arcellinida	Arcellinida_X	Arcellinida_XX	Arcellinida_XXX	ON651631	40	40	1	1	1	0	Bsharre	1901	335084	109	65	34.244233	36.047497	0.07	7079.985352	929.1397095	15.70380402	3.529115438	416.8355408
B03	LCO.P.ARCOIR.c_B03	N_ASV2284	GATTTTATATTTAATATTTGGTTTTATGGCTGGTATAATAGGAACTTTATTTAGTATATTAATACGTATAGAATTAGCTTATCCTGGAGTGCAAATATTAAATGGTAATTGGCAATTTTATAATGTTATAGTTGCAGCTCATGCTTTTGTTATGATTTTCTTTATGGTAATGCCTGCAATGATAGGAGGTTTTGGAAATTGTTTTGTTCCTTTATTAATAGGAGCTCCAGATATGGCTTTTCCTAGATTAAATGCATTAAGTTTTTGATTATTACCTCCAGCTTTTATATTATTATTAGCTTCTGCTTTTATTGAAACAGGAGCAGGTACAGGATGGACAGTTTATCCACCATTAAGT	89.7	Eukaryota	Amorphea	Amorphea_X	Amorphea_XX	Amoebozoa	Tubulinea	Arcellinida	Arcellinida_X	Arcellinida_XX	Arcellinida_XXX	ON651624	648	648	1	1	1	0	Bsharre	1901	335084	109	65	34.244233	36.047497	0.07	7079.985352	929.1397095	15.70380402	3.529115438	416.8355408
B03	LCO.P.ARCOIR.c_B03	N_ASV7367	AATTTTATATCTAATATTTGGTTTTATGGCTGGATAATAGGAACTTTATTTAGTATTTTGATACGTATTGAATTAGCATATCCGGGTGTACAAATTTTAAATGGTATTTGACAATTTTATAATGTAATTGTAACAGCACATGCTTTTATAATGACTTTTTTTATGGTAATGCCAGCAATGATAGGAGGTTTTGGTAATTGCTTTATTCCTTTATTATTAGGAGCACCAGATATGGCTTTTCCTAGATTAAATGCTTTAAGTTTTTGGTTATTACCACCAGCTTTTGTATTATTATTAGGATCAGCTTTTATCGAAACAGGAGCAGGTACTGGTTGAACTGTGTATCCACCTTTAAGT	88	Eukaryota	Amorphea	Amorphea_X	Amorphea_XX	Amoebozoa	Tubulinea	Arcellinida	Arcellinida_X	Arcellinida_XX	Arcellinida_XXX	ON651633	74	74	1	1	1	0	Bsharre	1901	335084	109	65	34.244233	36.047497	0.07	7079.985352	929.1397095	15.70380402	3.529115438	416.8355408
B03	LCO.P.ARCOIR.c_B03	N_ASV5	TATATTATATTTAATGTTTGGTTTTATGGCTGGTATAATAGGTACATTATTTAGTATATTAATACGTATAGAATTAGCGTATCCGGGCGTGCAAATATTAAATGGTAATTGACAATTTTATAATGTCATAGTTACAGCGCATGCATTTGTTATGATTTTTTTTATGGTTATGCCTGCAATGATAGGAGGTTTTGGTAATTGTTTTGTGCCTTTATTAATAGGAGCTCCGGATATGGCCTTCCCTAGATTAAATGCATTAAGTTTTTGATTATTACCTCCTGCTTTTGTTTTATTATTAGGCTCAGCATTTATTGAAACTGGCGCAGGTACTGGATGAACTGTTTATCCCCCTTTAAGT	88.5	Eukaryota	Amorphea	Amorphea_X	Amorphea_XX	Amoebozoa	Tubulinea	Arcellinida	Arcellinida_X	Arcellinida_XX	Arcellinida_XXX	ON651505	841616	1483	0.001762086	119	0.008403361	-0.790311734	Bsharre	1901	335084	109	65	34.244233	36.047497	0.07	7079.985352	929.1397095	15.70380402	3.529115438	416.8355408
B03	LCO.P.ARCOIR.c_B03	N_ASV1145	AATATTATATCTTTTATTTGGGTTTATCGCAGGCGTAGTTGGTACTTTATTTAGTATTTTAATTAGAGTTGAATTAGCTTATCCTGGAGTACAAATTTTAAATGGTATTGACAATTTTATAATGTAATTGTAACAGCGCATGCTTTTATAATGATATTTTTTATGGTAATGCCAGCAATGATTGGTGGTTTTGGTATTGTTTTGTACCATTATTATTAGGTGCACCAGATATGGCTTTTCCTAGATTAAATGCTTTAAGTTTTTGATTATTACCACCATCTTTTATATTATTATTGGCGTCAGCTTTTATAGAAACAGGGGCAGGAACAGGTTGAACAGTTTATCCGCCTTTAAGT	92.1	Eukaryota	Amorphea	Amorphea_X	Amorphea_XX	Amoebozoa	Tubulinea	Arcellinida	Arcellinida_X	Arcellinida_XX	Arcellinida_XXX	ON651633	1471	84	0.057104011	9	0.111111111	-0.486063902	Bsharre	1901	335084	109	65	34.244233	36.047497	0.07	7079.985352	929.1397095	15.70380402	3.529115438	416.8355408
B03	LCO.P.ARCOIR.c_B03	N_ASV23	TATATTATATTTAATGTTTGGTTTTATGGCTGGTATAATAGGTACATTATTTAGTATATTAATACGTATAGAATTAGCGTATCCGGGCGTGCAAATATTAAATGGTAATTGACAATTTTATAATGTCATAGTTACAGCGCATGCATTTGTTATGATTTTTTTTATGGTTATGCCTGCAATGATAGGAGGTTTTGGTAATTGTTTTGTGCCTTTATTAATAGGAGCTCCGGATATGGCCTTCCCTAGATTAAATGCATTAAGTTTTTGATTATTACCTCCTGCTTTTGTTTTATTATTAGGCTCAGCATTTATTGAAACTGGCGCAGGTACTGGATGAACTGTATATCCCCCTTTAAGT	88.5	Eukaryota	Amorphea	Amorphea_X	Amorphea_XX	Amoebozoa	Tubulinea	Arcellinida	Arcellinida_X	Arcellinida_XX	Arcellinida_XXX	ON651505	224474	17673	0.078730722	45	0.022222222	2.542882472	Bsharre	1901	335084	109	65	34.244233	36.047497	0.07	7079.985352	929.1397095	15.70380402	3.529115438	416.8355408
B03	LCO.P.ARCOIR.c_B03	N_ASV2486	TATTTTATATTTATTATTTGGTTTTATAGCAGGTATTATAGGTACGCTTTTTAGTATTATAATAAGAATAGAATTAGCTTATCCTGGGGTACAAATATTAGAGGGTAATTGACAATTTTATAATGTAGTTGTTACAGCTCATGCTTTTATTATGATATTTTTTATGGTGATGCCTACAATGATAGGTGGTTTTGGTAATTGTTTTGTACCATTATTAATAGGAGCTCCAGATATGGCGTTCCCTAGATTAAATGCATTAAGTTTTTGATTATTGCCACCATCATTAATATTATTACTTGGATCTGCTTTTATTGAAACTGGTGCAGGTACAGGTTGAACTGTTTATCCACCTTTAAGT	93.9	Eukaryota	Amorphea	Amorphea_X	Amorphea_XX	Amoebozoa	Tubulinea	Arcellinida	Plagiopyxidae	Plagiopyxis	Plagiopyxis_callida	OL549126	582	10	0.017182131	7	0.142857143	-0.879725086	Bsharre	1901	335084	109	65	34.244233	36.047497	0.07	7079.985352	929.1397095	15.70380402	3.529115438	416.8355408
B03	LCO.P.ARCOIR.c_B03	N_ASV87	AATTTTATATCTAATATTTGGTTTTATGGCTGGGATAATAGGAACTTTATTTAGTATTTTGATACGTATTGAATTAGCATATCCGGGTGTACAAATTTTAAATGGTAATTGACAATTTTATAATGTAATTGTAACAGCACATGCTTTTATAATGATTTTTTTTATGGTAATGCCAGCAATGATAGGAGGTTTTGGTAATTGCTTTATTCCTTTATTATTAGGAGCACCAGATATGGCTTTTCCTAGATTAAATGCTTTAAGTTTTTGGTTATTACCACCAGCTTTTGTATTATTATTAGGATCAGCTTTTATCGAAACAGGAGCAGGTACTGGTTGAACTGTGTATCCACCTTTAAGT	89.9	Eukaryota	Amorphea	Amorphea_X	Amorphea_XX	Amoebozoa	Tubulinea	Arcellinida	Arcellinida_X	Arcellinida_XX	Arcellinida_XXX	ON651631	78064	77750	0.995977659	13	0.076923077	11.94770957	Bsharre	1901	335084	109	65	34.244233	36.047497	0.07	7079.985352	929.1397095	15.70380402	3.529115438	416.8355408
B03	LCO.P.ARCOIR.c_B03	N_ASV6406	AATTTTATATCTAATATTTGGTTTTATGGCTGGGATAATAGGAACTTTATTTAGTATTTTGATACGTATTGAATTAGCATATCCGGGTGTACAAATTTTAAATGGTAATTGACAATTTTATAATGTAATTGTAACAGCACATGCTTTTATAATGATTTTTTTTATGGTAATGCCAGCAATGATAGGAGGATTTGGTAATTGCTTTATTCCTTTATTATTAGGAGCACCAGATGTGGCTTTTCCTAGATTAAATGCTTTAAGTTTTTGGTTATTACCACCAGCTTTTGTATTATTATTAGGATCAGCTTTTATCGAAACAGGAGCAGGTACTGGTTGAACTGTGTATCCACCTTTAAGT	89.4	Eukaryota	Amorphea	Amorphea_X	Amorphea_XX	Amoebozoa	Tubulinea	Arcellinida	Arcellinida_X	Arcellinida_XX	Arcellinida_XXX	ON651631	111	111	1	1	1	0	Bsharre	1901	335084	109	65	34.244233	36.047497	0.07	7079.985352	929.1397095	15.70380402	3.529115438	416.8355408
B03	LCO.P.ARCOIR.c_B03	N_ASV5259	GATTTTATATTTAATATTTGGTTTTATGGCTGGTATAATAGGAACTTTATTTAGTATATTAATACGTATAGAATTAGCTTATCCTGGAGTGCAAATATTAAATGGTAATTGGCAATTTTATAATGTTATAGTTACAGCTCATGCTTTTGTTATGATTTTCTTTATGGTAATGCCTGCAATGATAGGAGGTTTTGGAAATTGTTTTGTTCCCTTATTAATAGGAGCTCCAGATATGGCTTTTCCTAGATTAAATGCATTAAGTTTTTGATTATTACCTCCAGCTTTTATATTATTATTAGCTTCTGCTCTTATTGAAACAGGAGCAGGTACAGGATGGACAGTTTATCCACCATTAAGT	89.4	Eukaryota	Amorphea	Amorphea_X	Amorphea_XX	Amoebozoa	Tubulinea	Arcellinida	Arcellinida_X	Arcellinida_XX	Arcellinida_XXX	ON651624	174	174	1	1	1	0	Bsharre	1901	335084	109	65	34.244233	36.047497	0.07	7079.985352	929.1397095	15.70380402	3.529115438	416.8355408
B03	LCO.P.ARCOIR.c_B03	N_ASV5600	TATACTATATTTGATATTTGGATTGATAGCGGGTATTATTGGAACTCTGTTTTCTATAATAATAAGAATAGAATTAGCTTATCCAGGAGCCCAAATATTAGATAGTAATTGACAATTTTATAATGTAATAGTAACTGCGCATGCTTTTATTATGATATTTTTTATGGTGATGCCTACTATGATTGGTGGTTTTGGTATTGTTTTGTACCTTTATTAATAGGTGCACCAGATATGGCGTTTCCACGTTTAAATGCATTAAGTCTTTGATTATTACCACCTTCTTTTATATTATTATTGGGATCAGCTTTTATAGAAACAGGAGCAGGAACCGGTTGAACAGTATATCCACCTTTAAGT	95.5	Eukaryota	Amorphea	Amorphea_X	Amorphea_XX	Amoebozoa	Tubulinea	Arcellinida	Arcellinida_X	Arcellinida_XX	Arcellinida_XXX	ON651508	151	151	1	1	1	0	Bsharre	1901	335084	109	65	34.244233	36.047497	0.07	7079.985352	929.1397095	15.70380402	3.529115438	416.8355408
B03	LCO.P.ARCOIR.c_B03	N_ASV3169	AATTTTATATCTAATATTTGGTTTTATGGCTGGGATAATAGGAACTTTATTTAGTATTTTGATACGTATTGAATTAGCATATCCGGGTGTACAAATTTTAAATGGTAATTGACAATTTTATAATGTAATTGTAGCAGCACATGCTTTTATAATGATTTTTTTTATGGTAATGCCAGCAATGATAGGAGGTTTTGGTAATTGCTTTATTCCTTTATTATTAGGAGCACCAGATATGGCTTTTCCTAGATTAAATGCTTTAAGTTTTTGGTTATTACCACCAGCTTTTGTATTATTATTAGGATCAGCTTTTATCGAAACAGGAGCAGGTACTGGTTGAACTGTGTATCCACCTTTAAGT	89.7	Eukaryota	Amorphea	Amorphea_X	Amorphea_XX	Amoebozoa	Tubulinea	Arcellinida	Arcellinida_X	Arcellinida_XX	Arcellinida_XXX	ON651631	422	422	1	1	1	0	Bsharre	1901	335084	109	65	34.244233	36.047497	0.07	7079.985352	929.1397095	15.70380402	3.529115438	416.8355408
B03	LCO.P.ARCOIR.c_B03	N_ASV5223	TATACTATATTTGATATATGGATTGATAGCGGGTATTATTGGAACTCTGTTTTCTATAATAATAAGAATAGAATTAGCTTATCCAGGAGCCCAAATATTAGATAGTAATTGACAATTTTATAATGTAATAGTAACTGCGCATGCTTTTATTATGATATTTTTTATGGTGATGCCTACTATGATTGGTGGTTTTGGTATTGTTTTGTACCTTTATTAATAGGTGCTCCAGATATGGCGTTTCCACGTTTAAATGCATTAAGTTTTTGATTATTACCACCTTCTTTTATATTATTATTGGGATCAGCTTTTATAGAAACAGGAGCAGGAACAGGTTGAACAGTATATCCACCCTTAAGT	95.5	Eukaryota	Amorphea	Amorphea_X	Amorphea_XX	Amoebozoa	Tubulinea	Arcellinida	Arcellinida_X	Arcellinida_XX	Arcellinida_XXX	ON651508	176	176	1	1	1	0	Bsharre	1901	335084	109	65	34.244233	36.047497	0.07	7079.985352	929.1397095	15.70380402	3.529115438	416.8355408
B03	LCO.P.ARCOIR.c_B03	N_ASV5004	TATACTATATTTGATATTTGGATTGATAGCGGGTATTATTGGAACTCTGTTTTCTATAATAATAAGAATAGAATTAGCTTATCCAGGAGCCCAAATATTAGATAGTAATTGACAATTTTATAATGTAATAGTAACTGCGCATGCTTTTATTATGATATTTTTTATGGTGATGCCTACTATGATTGGTGGTTTTGGTATTGTTTCGTACCTTTATTAATAGGTGCACCAGATATGGCGTTTCCACGTTTAAATGCATTAAGTTTTTGATTATTACCACCTTCTTTTATATTATTATTGGGATCAGCTTTTATAGAAACAGGAGCAGGAACCGGTTGAACAGTATATCCACCTTTAAGT	95.5	Eukaryota	Amorphea	Amorphea_X	Amorphea_XX	Amoebozoa	Tubulinea	Arcellinida	Arcellinida_X	Arcellinida_XX	Arcellinida_XXX	ON651508	191	191	1	1	1	0	Bsharre	1901	335084	109	65	34.244233	36.047497	0.07	7079.985352	929.1397095	15.70380402	3.529115438	416.8355408
B03	LCO.P.ARCOIR.c_B03	N_ASV4957	AATTTTATATCTAATATTTGGTTTTATGGCTGGGATAATAGGAGCTTTATTTAGTATTTTGATACGTATTGAATTAGCATATCCGGGTGTACAAATTTTAAATGGTAATTGACAATTTTATAATGTAATTGTAACAGCACATGCTTTTATAATGATTTTTTTTATGGTAATGCCAGCAATGATAGGAGGTTTTGGTAATTGCTTTATTCCTTTATTATTAGGAGCACCAGATATGGCTTTTCCTAGATTAAATGCTTTAAGTTTTTGGTTATTACCACCAGCTTTTGTATTATTATTAGGATCAGCTTTTATCGAAACAGGAGCAGGTACTGGTTGAACTGTGTATCCACCTTTAAGT	89.7	Eukaryota	Amorphea	Amorphea_X	Amorphea_XX	Amoebozoa	Tubulinea	Arcellinida	Arcellinida_X	Arcellinida_XX	Arcellinida_XXX	ON651631	194	194	1	1	1	0	Bsharre	1901	335084	109	65	34.244233	36.047497	0.07	7079.985352	929.1397095	15.70380402	3.529115438	416.8355408
B03	LCO.P.ARCOIR.c_B03	N_ASV2541	GATTTTATATTTAATATTTGGTTTTATGGCTGGTATAATAGGAACTTTATTTAGTATATTAATACGTATAGAATTAGCTTATCCTGGAGTGCAAATATTAAATGGTAATTGGCAATTTTATAATGTTATAGTTACAGCTCATGCTTTTGTTATGATTTTCTTTATGGTAATGCCTGCAATGATAGGAGGTTTTGGAAATTGTTTTGTTCCTTTATTAATAGGAGCTCCAGATATGGCCTTTCCTAGATTAAATGCATTAAGTTTTTGATTATTACCTCCAGCTTTTATATTATTATTAGCTTCTGCTTTTATTGAAACAGGAGCAGGTACAGGATGGACAGTTTATCCACCATTAAGT	89.9	Eukaryota	Amorphea	Amorphea_X	Amorphea_XX	Amoebozoa	Tubulinea	Arcellinida	Arcellinida_X	Arcellinida_XX	Arcellinida_XXX	ON651624	566	566	1	1	1	0	Bsharre	1901	335084	109	65	34.244233	36.047497	0.07	7079.985352	929.1397095	15.70380402	3.529115438	416.8355408
B03	LCO.P.ARCOIR.c_B03	N_ASV6594	AATATTATATCTTTTATTTGGGTTTATCGCAGGCGCAGTTGGTACTTTATTTAGTATTTTAATTAGAATTGAATTAGCTTATCCTGGAGTACAAATTTTAAATGGTATTGACAATTTCATAATGTAATTGTAACAGCGCATGCTTTTATAATGATATTTTTTATGGTAATGCCAGCAATGATTGGTGGTTTTGGTATTGTTTTGTACCATTATTATTAGGTGCACCAGATATGGCTTTTCCTAGATTAAATGCTTTAAGTTTTTGATTATTACCACCATCTTTTATATTATTATTGGCGTCAGCTTTTATAGAAACAGGGGCAGGAACAGGTTGAACAGTTTATCCGCCTTTAAGT	91.9	Eukaryota	Amorphea	Amorphea_X	Amorphea_XX	Amoebozoa	Tubulinea	Arcellinida	Arcellinida_X	Arcellinida_XX	Arcellinida_XXX	ON651633	102	102	1	1	1	0	Bsharre	1901	335084	109	65	34.244233	36.047497	0.07	7079.985352	929.1397095	15.70380402	3.529115438	416.8355408
B03	LCO.P.ARCOIR.c_B03	N_ASV8334	AATTTTATATCTAATATTTGGTTTTATGGCTGGGATAATAGGAACTTTATTTAGTATTTTGATACGTATTGAATTAGCATATCCGGGTGTACAAATTTTAAATGGTAATTGACAATTTTATAATGTATTTGTAACAGCGCATGCTTTTATAATGATTTTTTTTATGGTAATGCCAGCAATGATAGGAGGTTTTGGTAATTGCTTTATTCCTTTATTATTAGGAGCACCAGATATGGCTTTTCCTAGATTAAATGCTTTAAGTTTTTGGTTATTACCACCAGCTTTTGTATTATTATTAGGATCAGCTTTTATCGAAACAGGAGCAGGTACTGGTTGAACTGTGTATCCACCTTTAAGT	89.4	Eukaryota	Amorphea	Amorphea_X	Amorphea_XX	Amoebozoa	Tubulinea	Arcellinida	Arcellinida_X	Arcellinida_XX	Arcellinida_XXX	ON651631	47	47	1	1	1	0	Bsharre	1901	335084	109	65	34.244233	36.047497	0.07	7079.985352	929.1397095	15.70380402	3.529115438	416.8355408
B03	LCO.P.ARCOIR.c_B03	N_ASV4568	TATATTATATTTAATGTTTGGTTTTATGGCTGGTATAATAGGTACGTTATTTAGTATATTAATACGTATAGAATTAGCGTATCCGGGCGTGCAAATATTAAATGGTAATTGACAATTTTATAATGTCATAGTTACAGCGCATGCATTTGTTATGATTTTTTTTATGGTTATGCCTGCAATGATAGGAGGTTTTGGTAATTGTTTTGTGCCTTTATTAATAGGAGCTCCGGATATGGCCTTCCCTAGATTAAATGCATTAAGTTTTTGATTATTACCTCCTGCTTTTGTTTTATTATTAGGCTCAGCATTTATTGAAACTGGCGCAGGTACTGGATGAACTGTATATCCCCCTTTAAGT	88.3	Eukaryota	Amorphea	Amorphea_X	Amorphea_XX	Amoebozoa	Tubulinea	Arcellinida	Arcellinida_X	Arcellinida_XX	Arcellinida_XXX	ON651505	228	228	1	1	1	0	Bsharre	1901	335084	109	65	34.244233	36.047497	0.07	7079.985352	929.1397095	15.70380402	3.529115438	416.8355408
B03	LCO.P.ARCOIR.c_B03	N_ASV8173	GATTTTATATTTAATATTTGGTTTTATGGCTGGTATAATAGGAACTTTATTTAGTATATTAATACGTATAGAATTAGCTTATCCTGGAGTGCAAATATTAAATGGTAATTGGCAATTTTCTAATGTTATAGTTCCAGCTCATGCTTTTGTTATGATTTTCTTTATGGTAATGCCTGCAATGATAGGAGGTTTTGGAAATTGTTTTGTTCCTTTATTAATAGGAGCTCCAGATATGGCTTTTCCTAGATTAAATGCATTAAGTTTTTGATTATTACCTCCAGCTTTTATATTATTATTAGCTTCTGCTTTTATTGAAACAGGAGCAGGTACAGGATGGACAGTTTATCCACCATTAAGT	89.4	Eukaryota	Amorphea	Amorphea_X	Amorphea_XX	Amoebozoa	Tubulinea	Arcellinida	Arcellinida_X	Arcellinida_XX	Arcellinida_XXX	ON651624	51	51	1	1	1	0	Bsharre	1901	335084	109	65	34.244233	36.047497	0.07	7079.985352	929.1397095	15.70380402	3.529115438	416.8355408
B03	LCO.P.ARCOIR.c_B03	N_ASV5479	AATTTTATATCTAATATTTGGTTTTATGGCTGGGATAATAGGAACTTTATTTAGTATTTTGATACGTATTGAATTAGCATATCCGGGTGTACAAATTTTAAATGGTAATTGACAATTTTATAATGTAATTGTAACAGCACATGCTTTTATAATGATTTTTTTTATGGTAATGCCAGCAATGATAGGAGGTTTTGGTAATTGCTTTATTCCTTTGTTATTAGGAGCACCAGATATGGCTTTTCCTAGATTAAATGCTTTAAGTTTCTGGTTATTACCACCAGCTTTTGTATTATTATTAGGATCAGCTTTTATCGAAACAGGAGCAGGTACTGGTTGAACTGTGTATCCACCTTTAAGT	87.4	Eukaryota	Amorphea	Amorphea_X	Amorphea_XX	Amoebozoa	Tubulinea	Arcellinida	Arcellinida_X	Arcellinida_XX	Arcellinida_XXX	ON651633	159	159	1	1	1	0	Bsharre	1901	335084	109	65	34.244233	36.047497	0.07	7079.985352	929.1397095	15.70380402	3.529115438	416.8355408
B03	LCO.P.ARCOIR.c_B03	N_ASV4807	AATTTTATATCTAATATTTGGTTTTATGGCTGGGATAATAGGAACTTTATTTAGTATTTTGATACGTATTGAATTAGCATATCCGGGTGTACAAATTTTAAATGGTAATTGACAATTTTATAATGTAATTGTAACAGCACATGCTTTTATAATGATTTTTTTTATGGTAATGCCAGCAATGATAGGAGGTTTTGGTAATTGCTTTATTCCTTTATTATTAGGAGCACCAGACATGGCTTTTCCTAGATTAAATGCTTTAAGTTTTTGGTTATTACCACCAGCTTTTGTATTATTATTAGGATCAGCTTTTATCGAAACAGGAGCAGGTGCTGGTTGAACTGTGTATCCACCTTTAAGT	89.1	Eukaryota	Amorphea	Amorphea_X	Amorphea_XX	Amoebozoa	Tubulinea	Arcellinida	Arcellinida_X	Arcellinida_XX	Arcellinida_XXX	ON651624	207	207	1	1	1	0	Bsharre	1901	335084	109	65	34.244233	36.047497	0.07	7079.985352	929.1397095	15.70380402	3.529115438	416.8355408
B03	LCO.P.ARCOIR.c_B03	N_ASV2338	AATTTTATATCTAATATTTGGTTTTATGGCTGGGATAATAGGAACTTTATTTAGTATTTTGATACGTATTGAATTAGCATATCCGGGTGTACAAATTTTAAATGGTAATTGACAATTTTATAATGTAATTGTAACAGCACATGCTTTTATAATGATTTTTTTTATGGTAATGCCAGCAATGATAGGAGGTTTTGGTAATTGCTTTATTCCTTTATTATTAGTAGCACCAGATATGGCTTTTCCTAGATTAAATGCTTTAAGTTTTTGGTTATTACCACCAGCTTTTGTATTATTATTAGGATCAGCTTTTATCGAAACAGGAGCAGGTACTGGTTGAACTGTGTATCCACCTTTAAGT	89.7	Eukaryota	Amorphea	Amorphea_X	Amorphea_XX	Amoebozoa	Tubulinea	Arcellinida	Arcellinida_X	Arcellinida_XX	Arcellinida_XXX	ON651631	627	627	1	1	1	0	Bsharre	1901	335084	109	65	34.244233	36.047497	0.07	7079.985352	929.1397095	15.70380402	3.529115438	416.8355408
B03	LCO.P.ARCOIR.c_B03	N_ASV5191	TATACTATATTTGATACTTGGATTGATAGCGGGTATTATTGGAACTCTGTTTTCTATAATAATAAGAATAGAATTAGCTTATCCAGGAGCCCAAATATTAGATAGTAATTGACAATTTTATAATGTAATAGTAACTGCGCATGCTTTTATTATGATATTTTTTATGGTGATGCCTACTATGATTGGTGGTTTTGGTATTGTTTTGTACCTTTATTAATAGGTGCTCCAGATATGGTGTTTCCACGTTTAAATGCATTAAGTTTTTGATTATTACCACCTCCTTTTATATTATTATTGGGATCAGCTTTTATAGAAACAGGAGCAGGAACAGGTTGAACAGTATATCCACCCTTAAGT	95	Eukaryota	Amorphea	Amorphea_X	Amorphea_XX	Amoebozoa	Tubulinea	Arcellinida	Arcellinida_X	Arcellinida_XX	Arcellinida_XXX	ON651508	178	178	1	1	1	0	Bsharre	1901	335084	109	65	34.244233	36.047497	0.07	7079.985352	929.1397095	15.70380402	3.529115438	416.8355408
B03	LCO.P.ARCOIR.c_B03	N_ASV3944	AATTTTATATCTAATATTTGGTTTTATGGCTGGGATAATAGGAACTTTATTTAGTATTTTGATACGTATTGAATTAGCATATCCGGGTGTACAAATTTTAAATGGTAATTGACAATTTTATAATGTAATTGTAACAGCACATGCTTTTATAATGATTTTTTTTATGGTAATGCCAGCAATGATAGGAGGATTTGGTAATTGCTTTATTCCTTTATTATTAGGAGCACCAGATATGGCTTTTCCTAGATTAAATGCTTTAAGTTTTTGGTTATTACCACCAGCTTTTGTATTATTATTAGGATCAGCTTTTATCGAAACAGGAGCAGGTACTGGTTGAACTGTGTATCCACCTTTAAGT	89.7	Eukaryota	Amorphea	Amorphea_X	Amorphea_XX	Amoebozoa	Tubulinea	Arcellinida	Arcellinida_X	Arcellinida_XX	Arcellinida_XXX	ON651631	302	302	1	1	1	0	Bsharre	1901	335084	109	65	34.244233	36.047497	0.07	7079.985352	929.1397095	15.70380402	3.529115438	416.8355408
B03	LCO.P.ARCOIR.c_B03	N_ASV3630	TATATTATATTTAATGTTTGGTTTTATGGCTGGTATAATAGGTACATTATTTAGTATATTAATACGTATAGAATTAGCGTATCCGGGCGTGCAAATATTAAATGGTAATTGACAATTTTATAATGTCATAGTTACAGCGCATGCATTTGTTATGATTTTTTTTATGGTTATGCCTGCAATGATAGGAGGTTTTGGTAATTGTTTTGTGCCTTTATTAATAGGAGCTCCGGATATGGCCTTCCCTAGATTAAATGCATTAAGTTTTTGATTATTACCTCCTGCTTTTGTTTTATTATTAGGCTCAGCATTTATTGAAACTGGCGCAGGTACTGGATGAACTGTATATCTCCCTTTAAGT	88.3	Eukaryota	Amorphea	Amorphea_X	Amorphea_XX	Amoebozoa	Tubulinea	Arcellinida	Arcellinida_X	Arcellinida_XX	Arcellinida_XXX	ON651505	346	346	1	1	1	0	Bsharre	1901	335084	109	65	34.244233	36.047497	0.07	7079.985352	929.1397095	15.70380402	3.529115438	416.8355408
B03	LCO.P.ARCOIR.c_B03	N_ASV1080	GATTTTATATTTAATATTTGGTTTTATGGCTGGTATAATAGGAACTTTATTTAGTATATTAATACGTGTAGAATTAGCTTATCCTGGAGTGCAAATATTAAATGGTAATTGGCAATTTTATAATGTTATAGTTACAGCTCATGCTTTTGTTATGATTTTCTTTATGGTAATGCCTGCAATGATAGGAGGTTTTGGAAATTGTTTTGTTCCTTTATTAATAGGAGCTCCAGATATGGCTTTTCCTAGATTAAATGCATTAAGTTTTTGATTATTACCTCCAGCTTTTATATTATTATTAGCTTCTGCTTTTATTGAAACAGGAGCAGGTACAGGATGGACAGTTTATCCACCATTAAGT	90.2	Eukaryota	Amorphea	Amorphea_X	Amorphea_XX	Amoebozoa	Tubulinea	Arcellinida	Arcellinida_X	Arcellinida_XX	Arcellinida_XXX	ON651631	1587	1495	0.942028986	2	0.5	0.884057971	Bsharre	1901	335084	109	65	34.244233	36.047497	0.07	7079.985352	929.1397095	15.70380402	3.529115438	416.8355408
B03	LCO.P.ARCOIR.c_B03	N_ASV1838	GATTTTATATTTAATATTTGGTTTTATGGCTGGTATAATAGGAACTTTATTTAGTATATTAATACGTATAGAATTAGCTTATCCTGGAGTGCAAATATTAAATGGTAATTGGCAATTTTATAATGTTATAGTTACAGCTCATGCTTTTGTTATGATTTTCCTTATGGTAATGCCTGCAATGATAGGAGGTTTTGGAAATTGTTTTGTTCCTTTATTAATAGGAGCTCCAGATATGGCTTTTCCTAGATTAAATGCATTAAGTTTTTGATTATTACCTCCAGCTTTTATATTATTATTAGCTTCTGCTTTTATTGAAACAGGAGCAGGTACAGGATGGACAGTTTATCCACCATTAAGT	89.7	Eukaryota	Amorphea	Amorphea_X	Amorphea_XX	Amoebozoa	Tubulinea	Arcellinida	Arcellinida_X	Arcellinida_XX	Arcellinida_XXX	ON651624	847	287	0.338842975	2	0.5	-0.32231405	Bsharre	1901	335084	109	65	34.244233	36.047497	0.07	7079.985352	929.1397095	15.70380402	3.529115438	416.8355408
B03	LCO.P.ARCOIR.c_B03	N_ASV6032	AATTTTATATCTAATATTTGGTTTTATGGCTGGGATAATAGGAACTTTATTTAGTATTTTGATACGTATTGAATTAGCATATCCGGGTGTACAAATTTTAAATGGTAATTGACAATTTTATAATGTAATTGTAACAGCACATGCTTTTATAATGATTTTTTTTATGGTAATGCCAGCAATGATAGGAGGTTTTGGTAATTGCTTTATTCCTTTGTTATTAGGAGCACCAGATATGGCTTTTCCTAGATTAAATGCTTTAAGTTTCTGGTTATTACCACCAGCTTTTGTATTATTATTAGGATCAGCTCTTATCGAAACAGGAGCAGGTACTGGTTGAACTGTGTATCCACCTTTAAGT	87.2	Eukaryota	Amorphea	Amorphea_X	Amorphea_XX	Amoebozoa	Tubulinea	Arcellinida	Arcellinida_X	Arcellinida_XX	Arcellinida_XXX	ON651633	128	128	1	1	1	0	Bsharre	1901	335084	109	65	34.244233	36.047497	0.07	7079.985352	929.1397095	15.70380402	3.529115438	416.8355408
B03	LCO.P.ARCOIR.c_B03	N_ASV3859	AATTTTATATCTAATATTTGGTTTTATGGCTGGGATAATAGGAACTTTATTTAGTATTTTGATACGTATTGAATTAGCATATCCGGGTGTACAAATTTTAAATGGTAATTGACAATTTTATAATGTAATTGTAACAGCACATGCTTTTATAATGATTTTTTTTATGGTAATGCCAGCAATGATAGGAGGTTTTGGTAATTGCTTTATTCCTTTATTATTAGGAGCACCAGATATGGCTTTTCCTAGATTAAATGCTTTAAGTTTTTGGTTATTACCACCAGCTTTTGTATTATTATTATGATCAGCTTTTATCGAAACAGGAGCAGGTACTGGTTGAACTGTGTATCCACCTTTAAGT	89.7	Eukaryota	Amorphea	Amorphea_X	Amorphea_XX	Amoebozoa	Tubulinea	Arcellinida	Arcellinida_X	Arcellinida_XX	Arcellinida_XXX	ON651631	312	312	1	1	1	0	Bsharre	1901	335084	109	65	34.244233	36.047497	0.07	7079.985352	929.1397095	15.70380402	3.529115438	416.8355408
B03	LCO.P.ARCOIR.c_B03	N_ASV2636	GATTTTATATTTAATATTTGGTTTTATGGCTGGTATAATAGGAACTTTATTTAGTATATTAATACGTATAGAATTAGCTTATCCTGGAGTGCAAATATTAAATGGTAATTGGCAATTTTATAATGTTATAGTTACAGCTCATGCTTTTGTTATGATTTTCTTTATGGTAATGCCTGCAATGATAGGAGGTTTTGGAAATTGTTTTGTTCCTTTATTAATAGGAGCTCCAGATATGGCTTTTCCTAGATTAAATGCATTAAGTTTTTGATTATTACCTCCAGCTTTTATATTATTATTAGCTTCTGCTTTTATTGAGACAGGAGCAGGTACAGGATGGACAGTTTATCCACCATTAAGT	90.2	Eukaryota	Amorphea	Amorphea_X	Amorphea_XX	Amoebozoa	Tubulinea	Arcellinida	Arcellinida_X	Arcellinida_XX	Arcellinida_XXX	ON651631	539	539	1	1	1	0	Bsharre	1901	335084	109	65	34.244233	36.047497	0.07	7079.985352	929.1397095	15.70380402	3.529115438	416.8355408
B03	LCO.P.ARCOIR.c_B03	N_ASV8699	AATATTATATCTTTTATTTGGGTTCAACGCAGGCGTAGTTGGTACTTTATTTAGTATTTTAATTAGAATTGAATTAGCTTATCCTGGAGTACAAATTTTAAATGGTATTGACAATTTTATAATGTAATTGTAACAGCTCATGCTTTTATAATGATATTTTTTATGGTAATGCCAGCAATGATTGGTGGTTTTGGTACTGTTTTGTACCATTATTATTAGGTGCACCAGATATGGCTTTTCCTAGATTAAATGCTTTAAGTTTTTGATTATTACCACCATCTTTTATATTATTATTGGCGTCAGCTTTTATAGAAACAGGGGCAGGAACAGGTTGAACAGTTTATCCGCCTTTAAGT	91.6	Eukaryota	Amorphea	Amorphea_X	Amorphea_XX	Amoebozoa	Tubulinea	Arcellinida	Arcellinida_X	Arcellinida_XX	Arcellinida_XXX	ON651633	39	39	1	1	1	0	Bsharre	1901	335084	109	65	34.244233	36.047497	0.07	7079.985352	929.1397095	15.70380402	3.529115438	416.8355408
B03	LCO.P.ARCOIR.c_B03	N_ASV1573	AATTTTATATCTAATATTTGGTTTTATGGCTGGGATAATAGGAACTTTATTTAGTATTTTGATACGTATTGAATTAGCATATCCGGGTGTACAAATTTTAAATGGTAATTGACAATTTTATAATGTAATTGTAACAGCACATGCTTTTATAATGATTTTTTTTATGGTAATGCCAGCAATGATAGGAGGTTTTGGTAATTGCTTTATTCCTTTATTATTAGGAGCACCAGATATGGCTTTTCCTAGGTTAAATGCTTTAAGTTTTTGGTTATTACCACCAGCTTTTGTATTATTATTAGGATCAGCTTTTATCGAAACAGGAGCAGGTACTGGTTGAACTGTGTATCCACCTTTAAGT	89.7	Eukaryota	Amorphea	Amorphea_X	Amorphea_XX	Amoebozoa	Tubulinea	Arcellinida	Arcellinida_X	Arcellinida_XX	Arcellinida_XXX	ON651631	1011	1011	1	1	1	0	Bsharre	1901	335084	109	65	34.244233	36.047497	0.07	7079.985352	929.1397095	15.70380402	3.529115438	416.8355408
B03	LCO.P.ARCOIR.c_B03	N_ASV536	AATTTTATATCTTTTATTTGGGTTTATCGCAGGCGTAGTTGGTACTTTATTTAGTATTTTAATTAGAATTGAATTAGCTTATCCTGGAGTACAAATTTTAAATGGTATTGACAATTTTATAATGTAATTGTAACAGCGCATGCTTTTATAATGATATTTTTTATGGTAATGCCAGCAATGATTGGTGGTTTTGGTATTGTTTTGTACCATTATTATTAGGTGCACCAGATATGGCTTTTCCTAGATTAAATGCTTTAAGTTTTTGATTATTACCACCATCTTTTATATTATTATTGGCGTCAGCTTTTATAGAAACAGGGGCAGGAACAGGTTGAACAGTTTATCCGCCTTTAAGT	92.1	Eukaryota	Amorphea	Amorphea_X	Amorphea_XX	Amoebozoa	Tubulinea	Arcellinida	Arcellinida_X	Arcellinida_XX	Arcellinida_XXX	ON651633	4257	216	0.050739958	4	0.25	-0.797040169	Bsharre	1901	335084	109	65	34.244233	36.047497	0.07	7079.985352	929.1397095	15.70380402	3.529115438	416.8355408
B03	LCO.P.ARCOIR.c_B03	N_ASV3235	AATATTATATCTTTTATTTGGGTTTAACGCAGGCGTAGTTGGTACTTTATTTAGTATTTTAATTAGAATTGAATTAGCTTATCCTGGAGTACAAATTTTAAATGGTATTGACAATTTTATAATGTAATTGTAACAGCGCATGCTTTTATAATGATATTTTTTATGGTAATGCCAGCAATGATTGGTGGTTTTGGTATTGTTTTGTACCATTATTATTAGGTGCACCAGATATGGCTTTTCCTAGATTAAATGCTTTAAGTTTTTGATTATTACCACCATCTTTTATATTATTATTGGCGTCAGCTTTTATAGAAACAGGGGCAGGAACAGGTTGAACAGTTTATCCGCCTTTAAGT	92.1	Eukaryota	Amorphea	Amorphea_X	Amorphea_XX	Amoebozoa	Tubulinea	Arcellinida	Arcellinida_X	Arcellinida_XX	Arcellinida_XXX	ON651633	409	409	1	1	1	0	Bsharre	1901	335084	109	65	34.244233	36.047497	0.07	7079.985352	929.1397095	15.70380402	3.529115438	416.8355408
B03	LCO.P.ARCOIR.c_B03	N_ASV4080	GATTTTATATTTAATATTTGGTTTTATGGCTGGTATAATAGGAACTTTATTTAGTATATTAATACGTATAGAATTAGCTTATCCTGGAGTGCAAATATTAAATGGTAATTGGCAATTTTATAATGTTATAGTTACAGCTCATGCTTTTGTTATGATTTTCTTTATGGTAATGCCTGCAATGATAGGAGGTTTTGGAAATTGTTTTGTTCCTTTATTAATAGGAGCTCCAGATATGGCTTTTCCTAGATTAAATGCATTAAGGTTTTGATTATTACCTCCAGCTTTTATATTATTATTAGCTTCTGCTTTTATTGAAACAGGAGCAGGTACAGGATGGACAGTTTATCCACCATTAAGT	89.7	Eukaryota	Amorphea	Amorphea_X	Amorphea_XX	Amoebozoa	Tubulinea	Arcellinida	Arcellinida_X	Arcellinida_XX	Arcellinida_XXX	ON651624	282	282	1	1	1	0	Bsharre	1901	335084	109	65	34.244233	36.047497	0.07	7079.985352	929.1397095	15.70380402	3.529115438	416.8355408
B03	LCO.P.ARCOIR.c_B03	N_ASV2916	AATTTTATATCTAATATTTGGTTTTATGGCTGGGATAATAGGAACTTTATTTAGTATTTTGATACGTATTGAATTAGCATATCCGGGTGTACAAATTTTAAATGGTAATTGACAATTTTATAATGTAATTGTAGCAGCACATGCTTTTATAATGATTTTTTTTATGGTAATGCCAGCAATGATAGGAGGTTTTGGTAATTGCTTTATTCCTTTATTATTAGGAGCACCAGATATGGCTTTTCCTAGATTAAATGCTTTAAGTTTTTGGTTATTACCACCAGCTTTTATATTATTATTAGGATCAGCTTTTATCGAAACAGGAGCAGGTACTGGTTGAACTGTGTATCCACCTTTAAGT	89.9	Eukaryota	Amorphea	Amorphea_X	Amorphea_XX	Amoebozoa	Tubulinea	Arcellinida	Arcellinida_X	Arcellinida_XX	Arcellinida_XXX	ON651631	476	476	1	1	1	0	Bsharre	1901	335084	109	65	34.244233	36.047497	0.07	7079.985352	929.1397095	15.70380402	3.529115438	416.8355408
B03	LCO.P.ARCOIR.c_B03	N_ASV6294	AATTTTATATCTAATATTTGGTTTTATGGCTGGGATAATAGGAACTTTATTTAGTATTTTGATACGTATTGAATTAGCATATCCGGGTGTACAAATTTTAAATGGTAATTGACAATTTTATAATGTAATTGTAACAGCACATGCTTTTATAATGATTTTTTTTATGGTAATGCCAGCAATGATAGGAGGTTTTGGTAATTGCTTTATTCCTTTATTATTAGGAGCACCAGATATGGCTTTTCCTAGATTAAATGCTTTAAGGTTTTGGTTATTACCACCAGCTTTTGTATTATTATTAGGATCAGCTTTTATCGAAACAGGAGCAGGTACTGGTTGAACTGTGTATCCACCTTTAAGT	89.7	Eukaryota	Amorphea	Amorphea_X	Amorphea_XX	Amoebozoa	Tubulinea	Arcellinida	Arcellinida_X	Arcellinida_XX	Arcellinida_XXX	ON651631	116	116	1	1	1	0	Bsharre	1901	335084	109	65	34.244233	36.047497	0.07	7079.985352	929.1397095	15.70380402	3.529115438	416.8355408
B03	LCO.P.ARCOIR.c_B03	N_ASV7124	AATTTTATATCTAATATTTGGTTTTATGGCTGGGATAATAGGAACTTTATTTAGTATTTTGATACGTATTGAATTAGCATATCCGGGTGTACAAATTTTAAATGGTAATTGACAATTTTATAATGTAATTGTAACAGCACATGCTTTTATAATGATTTTTTTTATGGTAATGCCAGCAATGATAGGAGGTTTTGGTAATTGCTTTATTCCTTTATTATTAGGAGCACCAGATACGGCTTTTCCTAGATAAAATGCTTTAAGTTTTTGGTTATTACCACCAGCTTTTGTATTATTATTAGGATCAGCTTTTATCGAAACAGGAGCAGGTACTGGTTGAACTGTGTATCCACCTTTAAGT	89.4	Eukaryota	Amorphea	Amorphea_X	Amorphea_XX	Amoebozoa	Tubulinea	Arcellinida	Arcellinida_X	Arcellinida_XX	Arcellinida_XXX	ON651631	82	82	1	1	1	0	Bsharre	1901	335084	109	65	34.244233	36.047497	0.07	7079.985352	929.1397095	15.70380402	3.529115438	416.8355408
B03	LCO.P.ARCOIR.c_B03	N_ASV7636	TATACTATATTTGATATTTGGATTGATAGCGGGTATTATTGGAGCTCTGTTTTCTATAATAATAAGAATAGAATTAGCTTATCCAGGAGCCCAAATATTAGATAGTAATTGACAATTTTATAATGTAATAGTAACTGCGCATGCTTTTATTATGATATTTTTTATGGTGATGCCTACTATGATTGGTGGTTTTGGTATTGTTTTGTACCTTTATTAATAGGTGCTCCAGATATGGCGTTTCCACGTTTAAATGCATTAAGTTTTTGATTATTACCACCTTCTTTTATATTATTATTGGGATCAGCTTTTATAGAAACAGGAGCAGGAACAGGTTGAACAGTATATCCACCCTTAAGT	95.5	Eukaryota	Amorphea	Amorphea_X	Amorphea_XX	Amoebozoa	Tubulinea	Arcellinida	Arcellinida_X	Arcellinida_XX	Arcellinida_XXX	ON651508	66	66	1	1	1	0	Bsharre	1901	335084	109	65	34.244233	36.047497	0.07	7079.985352	929.1397095	15.70380402	3.529115438	416.8355408
B03	LCO.P.ARCOIR.c_B03	N_ASV14	GATATTATATTTAATATTTGGGTTAATAGCAGGTATAATTGGAACTTTATTTTCTATAATAATAAGAATAGAACTAGCATATCCTGGAGCTCAAATTCTTGGAGGTAATTGACAATTCTATAATGTAATAGTAACAGCACATGCTTTTATTATGATTTTTTTTATGGTTATGCCTACAATGATAGGAGGATTTGGTAATTGTTTTGTACCATTATTAATAGGTGCACCAGATATGGCTTTTCCGCGTTTAAATGCATTAAGCTTTTGATTATTACCACCTTCATTTATATTATTATTAGGATCTGCTTTTATAGAGACAGGTGCAGGTACTGGATGAACTGTATATCCACCATTAAGT	91.3	Eukaryota	Amorphea	Amorphea_X	Amorphea_XX	Amoebozoa	Tubulinea	Arcellinida	Arcellinida_X	Arcellinida_XX	Arcellinida_XXX	ON651528	320947	59	0.000183831	122	0.008196721	-0.977572621	Bsharre	1901	335084	109	65	34.244233	36.047497	0.07	7079.985352	929.1397095	15.70380402	3.529115438	416.8355408
B03	LCO.P.ARCOIR.c_B03	N_ASV1134	GATTTTATATTTAATATTTGGTTTTATGGCTGGTATAATAGGAACTTTATTTAGTATATTAATACGTATAGAATTAGCTTATCCTGGAGTGCAAATATTAAATGGTAATTGGCAATTTTATAATGTTATAGTTACAGCTCATGCTTTTGTTATGATTTTCTTTATGGTAATGCCTGCAATGATAGGAGGTTTTGGAAATTGTTTTGTTCCTTTATTAATAGGAGCTCTAGATATGGCTTTTCCTAGATTAAATGCATTAAGTTTTTGATTATTACCTCCAGCTTTTATATTATTATTAGCTTCTGCTTTTATTGAAACAGGAGCAGGTACAGGATGGACAGTTTATCCACCATTAAGT	89.7	Eukaryota	Amorphea	Amorphea_X	Amorphea_XX	Amoebozoa	Tubulinea	Arcellinida	Arcellinida_X	Arcellinida_XX	Arcellinida_XXX	ON651624	1496	1496	1	1	1	0	Bsharre	1901	335084	109	65	34.244233	36.047497	0.07	7079.985352	929.1397095	15.70380402	3.529115438	416.8355408
B03	LCO.P.ARCOIR.c_B03	N_ASV3869	AATATTATATCTTTTATTTGGGTTTAACGCAGGCGTAGTTGGTACTTTATTTAGTATTTTAATTAGAATTGAATTAGCTTATCCTGGAGTACAAATTTTAAATGGTATTGACAATTTTATAATGTAATTGTAACAGCTCATGCTTTTATAATGATATTTTTTATGGTAATGCCAGCAATGATTGGTGGTTTTGGTATTGTTTTGTACCATTATTATTAGGTGCACCAGATATGGCTTTTCCTAGATTAAATGCTTTAAGTTTTTGATTATTACCACCATCTTTTATATTATTATTGGCGTCAGCTTTTATAGAAACAGGGGCAGGAACAGGTTGAACAGTTTATCCGCCTTTAAGT	92.1	Eukaryota	Amorphea	Amorphea_X	Amorphea_XX	Amoebozoa	Tubulinea	Arcellinida	Arcellinida_X	Arcellinida_XX	Arcellinida_XXX	ON651633	311	311	1	1	1	0	Bsharre	1901	335084	109	65	34.244233	36.047497	0.07	7079.985352	929.1397095	15.70380402	3.529115438	416.8355408
B03	LCO.P.ARCOIR.c_B03	N_ASV218	TATATTATATTTATTATTTGGTTTTATGGCAGGAATTGTAGGTACTATATTTAGTATATTAATACGTATAGAATTAGCTTATCCAGGAGTACAAATATTAAATGGTAATTGACAATTTTATAATGTTATTGTAACAGCACATGCTTTTGTTATGATTTTTTTTATGGTTATGCCTGCTATGATTGGTGGTTTTGGTATTGCTTTGTTCCTTTATTAATTGGAGCACCTGATATGGCTTTTCCTAGATTAAATGCTTTAAGTTTTTGATTATTACCACCTTCTTTTGTATTATTATTAGGTTCAGCTTTTATTGAAACAGGAGCTGGTACAGGTTGAACTGTATATCCCCCTTTAAGT	89.9	Eukaryota	Amorphea	Amorphea_X	Amorphea_XX	Amoebozoa	Tubulinea	Arcellinida	Arcellinida_X	Arcellinida_XX	Arcellinida_XXX	ON651612	20737	2644	0.127501567	18	0.055555556	1.29502821	Bsharre	1901	335084	109	65	34.244233	36.047497	0.07	7079.985352	929.1397095	15.70380402	3.529115438	416.8355408
B03	LCO.P.ARCOIR.c_B03	N_ASV2565	GATTTTATATTTAATATTTGGTTTTATGGCTGGTATAATAGGAACTTTATTTAGTATATTAATACGTATAGAATTAGCTTATCCTGGAGTGCAAATATTAAATGGTAATTGGCAATTTTATAATGTTATAGTTACAGCTCATGCTTTTGTTATGATTTTCTTTATGGTAATGCCTGCAATGATAGGAGGTTTTGGAAATTGTTTTGTTCCTTTATTAATAGGAGCTCCAGATATGGCTTTTCCTAGATTAAATGCATTAAGTTTTTGATTATTACCTCCAGCTTTTATATTATTATTAGCTTCTGCTTTTATTGAAACAGGAGCAGGTACAGGATGGACAGTTTATCCACCACTAAGT	90.2	Eukaryota	Amorphea	Amorphea_X	Amorphea_XX	Amoebozoa	Tubulinea	Arcellinida	Arcellinida_X	Arcellinida_XX	Arcellinida_XXX	ON651631	558	558	1	1	1	0	Bsharre	1901	335084	109	65	34.244233	36.047497	0.07	7079.985352	929.1397095	15.70380402	3.529115438	416.8355408
B03	LCO.P.ARCOIR.c_B03	N_ASV5883	AATTTTATATCTAATATTTGGTTTTATGGCTGGGATAATAGGAACTTTATTTAGTATTTTGATACGTATTGAATTAGCATATCCGGGTGTACAAATTTTAAATGGTAATTGACTATTTTATAATGTAATTGTAACAGCACATGCTTTTATAATGATTTTTTTTATGGTAATGCCAGCAATGATAGGAGGTTTTGGTAATTGCTTTATTCCTTTATTATTAGGAGCACCAGATATGGCTTTTCCTAGATTAAATGCTTTAAGTTTTTGGTTATTACCACCAGCTTTTGTATTATTATTAGGATCAGCTTTTATCGAAACAGGAGCAGGTACTGGTTGAACTGTGTATCCACCTTTAAGT	89.7	Eukaryota	Amorphea	Amorphea_X	Amorphea_XX	Amoebozoa	Tubulinea	Arcellinida	Arcellinida_X	Arcellinida_XX	Arcellinida_XXX	ON651631	135	135	1	1	1	0	Bsharre	1901	335084	109	65	34.244233	36.047497	0.07	7079.985352	929.1397095	15.70380402	3.529115438	416.8355408
B03	LCO.P.ARCOIR.c_B03	N_ASV2637	GATTTTATATTTAATATTTGGTTTTATGGCTGGTATAATAGGAACTTTATTTAGTATATTAATACGTATAGAATTAGCTTATCCTGGAGTGCAAATATTAAATGGTAATTGGCAATTTTATAATGTTATAGTTACAGCTCATGCTTTTGTTATGATTTTCTTTATGGTAATGCCTGCAATGATAGGAGGTTTTGGAAATTGTTTTGTTCCTTTATTAATAGGAGCTCCAGATATGGCTTTTCCTAGATTAAATGCATTAAGTTTTTGATTATTACCTCCAGCTTTTATATTATTATTGGCTTCTGCTTTTATTGAAACAGGAGCAGGTACAGGATGGACAGTTTATCCACCATTAAGT	89.7	Eukaryota	Amorphea	Amorphea_X	Amorphea_XX	Amoebozoa	Tubulinea	Arcellinida	Arcellinida_X	Arcellinida_XX	Arcellinida_XXX	ON651624	539	539	1	1	1	0	Bsharre	1901	335084	109	65	34.244233	36.047497	0.07	7079.985352	929.1397095	15.70380402	3.529115438	416.8355408
B03	LCO.P.ARCOIR.c_B03	N_ASV11395	AATTTTATATTTATTATTTGGATTTATAGCAGGAATTATAGGTACTTTATTTAGTATTATTATAAGAATAGAATTAGCATATCCAGGGGTACAAATATTAAATGGTGATTGACAATTTTATAATGTAATAGTAACAGCACATGCATTTATAATGATATTTTTTATGGTTATGCCAGCTATGATAGGCGGTTTTGGAAATTGTTTTGTACCTTTATTAATAGGAGCACCTGATATGGCCTTCCCTAGATTAAATGCATTAAGTTTTTGATTATTACCACCTTCTTTTATATTATTATTGGGTTCAGCTTTTATAGAAACAGGGGCAGGAACAGGTTGAACAGTTTATCCACCTTTAAGT	89.9	Eukaryota	Amorphea	Amorphea_X	Amorphea_XX	Amoebozoa	Tubulinea	Arcellinida	Arcellinida_X	Arcellinida_XX	Arcellinida_XXX	ON651612	14	14	1	1	1	0	Bsharre	1901	335084	109	65	34.244233	36.047497	0.07	7079.985352	929.1397095	15.70380402	3.529115438	416.8355408
B03	LCO.P.ARCOIR.c_B03	N_ASV5387	GATTTTATATTTAATATTTGGTTTTATGGCTGGTATAATAGGAACTTTATTTAGTATATTAATACGTATAGAATTAGCTTACCCTGGAGTGCAAATACTAAATGGTAATTGGCAATTTTATAATGTTATAGTTACAGCTCATGCTTTTGTTATGATTTTCTTTATGGTAATGCCTGCAATGATAGGAGGTTTTGGAAATTGTTTTGTTCCTTTATTAATAGGAGCTCCAGATATGGCTTTTCCTAGATTAAATGCATTAAGTTTTTGATTATTACCTCCAGCTTTTATATTATTATTAGCTTCTGCTTTTATTGAAACAGGAGCAGGTACAGGATGGACAGTTTATCCACCATTAAGT	90.5	Eukaryota	Amorphea	Amorphea_X	Amorphea_XX	Amoebozoa	Tubulinea	Arcellinida	Arcellinida_X	Arcellinida_XX	Arcellinida_XXX	ON651631	166	166	1	1	1	0	Bsharre	1901	335084	109	65	34.244233	36.047497	0.07	7079.985352	929.1397095	15.70380402	3.529115438	416.8355408
B03	LCO.P.ARCOIR.c_B03	N_ASV25	GATTTTATATTTAATATTTGGTTTTATGGCTGGTATAATAGGAACTTTATTTAGTATATTAATACGTATAGAATTAGCTTATCCTGGAGTGCAAATATTAAATGGTAATTGGCAATTTTATAATGTTATAGTTACAGCTCATGCTTTTGTTATGATTTTCTTTATGGTAATGCCTGCAATGATAGGAGGTTTTGGAAATTGTTTTGTTCCTTTATTAATAGGAGCTCCAGATATGGCTTTTCCTAGATTAAATGCATTAAGTTTTTGATTATTACCTCCAGCTTTTATATTATTATTAGCTTCTGCTTTTATTGAAACAGGAGCAGGTACAGGATGGACAGTTTATCCACCATTAAGT	89.9	Eukaryota	Amorphea	Amorphea_X	Amorphea_XX	Amoebozoa	Tubulinea	Arcellinida	Arcellinida_X	Arcellinida_XX	Arcellinida_XXX	ON651624	204976	132260	0.645246273	33	0.03030303	20.293127	Bsharre	1901	335084	109	65	34.244233	36.047497	0.07	7079.985352	929.1397095	15.70380402	3.529115438	416.8355408
B03	LCO.P.ARCOIR.c_B03	N_ASV10958	TACTTTATATTTAATTTTTGCTCTTATTGCAGGTATTATAGGGACTTTATTTTCTATATTAATACGTATAGAATTAGCTTATCCTGGAGTGCAAATATTAAATGGTAATTGGCAATTTTATAATGTTATAGTTACAGCTCATGCTTTTGTTATGATTTTCTTTATGGTAATGCCTGCAATGATAGGAGGTTTTGGAAATTGTTTTGTTCCTTTATTAATAGGAGCTCCAGATATGGCTTTTCCTAGATTAAATGCATTAAGTTTTTGATTATTACCTCCAGCTTTTATATTATTATTAGCTTCTGCTTTTATTGAAACAGGAGCAGGTACAGGATGGACAGTTTATCCACCATTAAGT	88.8	Eukaryota	Amorphea	Amorphea_X	Amorphea_XX	Amoebozoa	Tubulinea	Arcellinida	Arcellinida_X	Arcellinida_XX	Arcellinida_XXX	ON651631	16	16	1	1	1	0	Bsharre	1901	335084	109	65	34.244233	36.047497	0.07	7079.985352	929.1397095	15.70380402	3.529115438	416.8355408
B03	LCO.P.ARCOIR.c_B03	N_ASV5672	AATTTTATATCTAATATTTGGTTTTATGGCTGGGAAAATAGGAACTTTATTTAGTATTTTGATACGTATTGAATTAGCATATCCGGGAGTACAAATTTTAAATGGTAATTGACAATTTTATAATGTAATTGTAACAGCACATGCTTTTATAATGATTTTTTTTATGGTAATGCCAGCAATGATAGGAGGTTTTGGTAATTGCTTTATTCCTTTATTATTAGGAGCACCAGATATGGCTTTTCCTAGATTAAATGCTTTAAGTTTTTGGTTATTACCACCAGCTTTTGTATTATTATTAGGATCAGCTTTTATCGAAACAGGAGCAGGTACTGGTTGAACTGTGTATCCACCTTTAAGT	89.9	Eukaryota	Amorphea	Amorphea_X	Amorphea_XX	Amoebozoa	Tubulinea	Arcellinida	Arcellinida_X	Arcellinida_XX	Arcellinida_XXX	ON651631	147	147	1	1	1	0	Bsharre	1901	335084	109	65	34.244233	36.047497	0.07	7079.985352	929.1397095	15.70380402	3.529115438	416.8355408
B03	LCO.P.ARCOIR.c_B03	N_ASV11396	GATTTTATATTTAATATTTGGTTTTATGGCTGGTATAATAGGAACTTTATTTAGTATATTAATACGTATAGAATTAGCTTATCCTGGAGTGCAAATATTAAATGGTAATTGGCAATTTTATAATGTTATAGTTACAGCTCATGCTTTTGTTATGATTTTCTTTATGGTAATGCCTGCAATGATAGGAGGTTTTGGAAATTGATTTGTTCCTTTATTAGTAGGAGCTCCAGATATGGCTTTTCCACGTTTAAATGCATTAAGTTTTTGATTAATACCACCTTCTTTTATATTATTATTGGGATCAGCTTTTATAGAAACAGGAGCAGGAACAGGTTGAACAGTATATCCACCCTTAAGT	89.1	Eukaryota	Amorphea	Amorphea_X	Amorphea_XX	Amoebozoa	Tubulinea	Arcellinida	Arcellinida_X	Arcellinida_XX	Arcellinida_XXX	ON651631	14	14	1	1	1	0	Bsharre	1901	335084	109	65	34.244233	36.047497	0.07	7079.985352	929.1397095	15.70380402	3.529115438	416.8355408
B03	LCO.P.ARCOIR.c_B03	N_ASV1385	TATTTTGTATTTATTATTTGGTTTTATAGCTGGTATTATAGGTACTTTATTTAGTATTATAATAAGAGTTGAACTAGCTTATCCTGGTGTACAAATCTTAGAAGGTATTGACAATTCTATAATGTAGTAGTAACGGCACATGCTTTTATTATGATATTCTTTATGGTAATGCCTACGATGATTGGTGGATTTGGTAATTGCTTTGTGCCTTTATTAATTGGAGCTCCAGATATGGCGTTTCCAAGATTAAATGCATTAAGTTTTTGATTATTGCCACCTTCATTAGTGCTATTACTTGGATCAGCTTTCATTGAAACTGGTGCAGGTACTGGATGAACTGTATATCCTCCCTTGAGT	90.8	Eukaryota	Amorphea	Amorphea_X	Amorphea_XX	Amoebozoa	Tubulinea	Arcellinida	Arcellinida_X	Arcellinida_XX	Arcellinida_XXX	ON651513	1164	6	0.005154639	3	0.333333333	-0.984536082	Bsharre	1901	335084	109	65	34.244233	36.047497	0.07	7079.985352	929.1397095	15.70380402	3.529115438	416.8355408
B03	LCO.P.ARCOIR.c_B03	N_ASV2806	GATTTTATATTTAATATTTGGTTTTATGGCTGGTATAATAGGAACTTTATTTAGTATATTAATACGTATAGAATTAGCTTATCCTGGAGTGCAAATATTAAATGGTAATTGGCAATTTTATAATGTTATAGTTACAGCTCATGCTTTTGTTATGATTTTCTTTATGGTAATGCCTGCAATGATAGGAGGTTTTGGAAATTGTTTTGTTCCTTTATTAATAGGAGCTCCAGATATGGCTTTTCCTAGATTAAATGCATTAAGTTTTTGATTATTACCTCCAGCTTTTATATTATTATTAGCTACTGCTTTTATTGAAACAGGAGCAGGTACAGGATGGACAGTTTATCCACCATTAAGT	89.7	Eukaryota	Amorphea	Amorphea_X	Amorphea_XX	Amoebozoa	Tubulinea	Arcellinida	Arcellinida_X	Arcellinida_XX	Arcellinida_XXX	ON651624	496	496	1	1	1	0	Bsharre	1901	335084	109	65	34.244233	36.047497	0.07	7079.985352	929.1397095	15.70380402	3.529115438	416.8355408
B03	LCO.P.ARCOIR.c_B03	N_ASV9530	TATACTTTATCTTGTTTTTGGATTAATAGCAGGTATAATAGGTACATTATTTTCTATAATAATAAGAATAGAATTAGCATATCCAGGAGCTCAAATATTAGGTGGAAATTGACAATTTTATAATGTAATAGTAACAGCACATGCTTTTATTATGATTTTTTTTATGGTAATGCCTACAATGATTGGTGGTTTTGGGAATTGTTTTGTACCACTTTTAATAGGAGCGCCAGATATGGCGTTTCCTAGATTAAATGCTTTAAGTTTTTGATTATTACCACCTGCATTTATATTATTACTAGGCTCTGCATTTATTGAAACAGGAGCAGGTACTGGTTGAACTGTATATCCACCATTAAGT	88.3	Eukaryota	Amorphea	Amorphea_X	Amorphea_XX	Amoebozoa	Tubulinea	Arcellinida	Arcellinida_X	Arcellinida_XX	Arcellinida_XXX	ON651528	27	6	0.222222222	3	0.333333333	-0.333333333	Bsharre	1901	335084	109	65	34.244233	36.047497	0.07	7079.985352	929.1397095	15.70380402	3.529115438	416.8355408
B03	LCO.P.ARCOIR.c_B03	N_ASV986	GATTTTATATTTAATATTTGGTTTTATGGCTGGTATAATAGGAACTTTATTTAGTATATTAATACGTATAGAATTAGCTTATCCTGGAGTGCAAATATTAAATGGTAATTGGCAATTTTATAATGTTATAGTTACAGCTCATGCTTTTGTTATGATTTTCTTTATGGTAATGCCTGCAATGATAGGAGGTTTTGGAAATTGTTTTGTTCCTTTATTAATAGGAGCTCCAGATATGGCTTTTCCTAGATTAAATGCATTAAGTTTTTGATTATTACCTCTAGCTTTTATATTATTATTAGCTTCTGCTTTTATTGAAACAGGAGCAGGTACAGGATGGACAGTTTATCCACCATTAAGT	89.7	Eukaryota	Amorphea	Amorphea_X	Amorphea_XX	Amoebozoa	Tubulinea	Arcellinida	Arcellinida_X	Arcellinida_XX	Arcellinida_XXX	ON651624	1782	1356	0.760942761	2	0.5	0.521885522	Bsharre	1901	335084	109	65	34.244233	36.047497	0.07	7079.985352	929.1397095	15.70380402	3.529115438	416.8355408
B03	LCO.P.ARCOIR.c_B03	N_ASV2975	TATACTATATTTGATACTTGGATTGATAGCGGGTATTATTGGAACTCTGTTTTCTATAATAATAAGAATAGAATTAGCTTATCCAGGAGCCCAAATATTAGATAGTAATTGACAATTTTATAATGTAATAGTAACTGCGCATGCTTTTATTATGATATTTTTTATGGTGATGCCTACTATGATTGGTGGTTTTGGTATTGTTTTGTACCTTTATTAATAGGTGCTCCAGATATGGCGTTTCCACGTTTAAATGCATTAAGTTTTTGATTATTACCACCTTCTTTTATATTATTATTGGGATCAGCTTTTATAGAAACAGGAGCAGGAACAGGTTGAACAGTATATCCACCCTTAAGT	95.5	Eukaryota	Amorphea	Amorphea_X	Amorphea_XX	Amoebozoa	Tubulinea	Arcellinida	Arcellinida_X	Arcellinida_XX	Arcellinida_XXX	ON651508	464	464	1	1	1	0	Bsharre	1901	335084	109	65	34.244233	36.047497	0.07	7079.985352	929.1397095	15.70380402	3.529115438	416.8355408
B03	LCO.P.ARCOIR.c_B03	N_ASV2	AATATTATATCTTTTATTTGGGTTTATCGCAGGCGTAGTTGGTACTTTATTTAGTATTTTAATTAGAATTGAATTAGCTTATCCTGGAGTACAAATTTTAAATGGTATTGACAATTTTATAATGTAATTGTAACAGCGCATGCTTTTATAATGATATTTTTTATGGTAATGCCAGCAATGATTGGTGGTTTTGGTATTGTTTTGTACCATTATTATTAGGTGCACCAGATATGGCTTTTCCTAGATTAAATGCTTTAAGTTTTTGATTATTACCACCATCTTTTATATTATTATTGGCGTCAGCTTTTATAGAAACAGGGGCAGGAACAGGTTGAACAGTTTATCCGCCTTTAAGT	92.4	Eukaryota	Amorphea	Amorphea_X	Amorphea_XX	Amoebozoa	Tubulinea	Arcellinida	Arcellinida_X	Arcellinida_XX	Arcellinida_XXX	ON651633	1973488	36092	0.018288431	161	0.00621118	1.944437463	Bsharre	1901	335084	109	65	34.244233	36.047497	0.07	7079.985352	929.1397095	15.70380402	3.529115438	416.8355408
B03	LCO.P.ARCOIR.c_B03	N_ASV2748	GATTTTATATTTAATATTTGGTTTTATGGCTGGTATAATAGGAGCTTTATTTAGTATATTAATACGTATAGAATTAGCTTATCCTGGAGTGCAAATATTAAATGGTAATTGGCAATTTTATAATGTTATAGTTACAGCTCATGCTTTTGTTATGATTTTCTTTATGGTAATGCCTGCAATGATAGGAGGTTTTGGAAATTGTTTTGTTCCTTTATTAATAGGAGCTCCAGATATGGCTTTTCCTAGATTAAATGCATTAAGTTTTTGATTATTACCTCCAGCTTTTATATTATTATTAGCTTCTGCTTTTATTGAAACAGGAGCAGGTACAGGATGGACAGTTTATCCACCATTAAGT	90.2	Eukaryota	Amorphea	Amorphea_X	Amorphea_XX	Amoebozoa	Tubulinea	Arcellinida	Arcellinida_X	Arcellinida_XX	Arcellinida_XXX	ON651631	510	336	0.658823529	3	0.333333333	0.976470588	Bsharre	1901	335084	109	65	34.244233	36.047497	0.07	7079.985352	929.1397095	15.70380402	3.529115438	416.8355408
B03	LCO.P.ARCOIR.c_B03	N_ASV4223	TATTTTATATATTTTATTTGGGTTTATCGCAGGCGTAGTTGGTACTTTATTTAGTATTTTAATTAGAATTGAATTAGCTTATCCTGGAGTACAAATTTTAAATGGTATTGACAATTTTATAATGTAATTGTAACAGCGCATGCTTTTATAATGATATTTTTTATGGTAATGCCAGCAATGATTGGTGGTTTTGGTATTGTTTTGTACCATTATTATTAGGTGCACCAGATATGGCTTTTCCTAGATTAAATGCTTTAAGTTTTTGATTATTACCACCATCTTTTATATTATTATTGGCGTCAGCTTTTATAGAAACAGGGGCAGGAACAGGTTGAACAGTTTATCCGCCTTTAAGT	91.6	Eukaryota	Amorphea	Amorphea_X	Amorphea_XX	Amoebozoa	Tubulinea	Arcellinida	Arcellinida_X	Arcellinida_XX	Arcellinida_XXX	ON651633	266	83	0.312030075	2	0.5	-0.37593985	Bsharre	1901	335084	109	65	34.244233	36.047497	0.07	7079.985352	929.1397095	15.70380402	3.529115438	416.8355408
B03	LCO.P.ARCOIR.c_B03	N_ASV2601	TATATTATATTTAATGTTTGGTTTTATGGCTGGTATAATAGGTACATTATTTAGTATATTAATACGTATAGAATTAGCGTATCCGGGCGTGCAAATATTAAATGGTAATTGACAATTTTATAATGTCATAGTTACAGCGCATGCATTTGTTATGATTTTTTTTATGGTTATGCCTGCAATGATAGGAGGTTTTGGTAATTGTTTTGTGCCTTTATTAATAGGAGCTCCGGATATGGCCTTCCCTAGATTAAATGCATTAAGTTTTTGATTATTACCTCCTGCTTTTGTTTCATTATTAGGCTCAGCATTTATTGAAACTGGCGCAGGTACTGGATGAACTGTATATCCCCCTTTAAGT	88.3	Eukaryota	Amorphea	Amorphea_X	Amorphea_XX	Amoebozoa	Tubulinea	Arcellinida	Arcellinida_X	Arcellinida_XX	Arcellinida_XXX	ON651505	547	547	1	1	1	0	Bsharre	1901	335084	109	65	34.244233	36.047497	0.07	7079.985352	929.1397095	15.70380402	3.529115438	416.8355408
B03	LCO.P.ARCOIR.c_B03	N_ASV7659	TATATTATATTTAATGTTTGGTTTTATGGCTGGTATAATAGGTACATTATTTAGTATATTAATACGTATAGAATTAGCGTATCCGAGCGTGCAAATATTAAACGGTAATTGACAATTTTATAATGTCATAGTTACAGCGCATGCATTTGTTATGATTTTTTTTATGGTTATGCCTGCAATGATAGGAGGTTTTGGTAATTGTTTTGTGCCTTTATTAATAGGAGCTCCGGATATGGCCTTCCCTAGATTAAATGCATTAAGTTTTTGATTATTACCTCCTGCTTTTGTTTTATTATTAGGCTCAGCATTTATTGAGACTGGCGCAGGTACTGGATGAACTGTATATCCCCCTTTAAGT	87.7	Eukaryota	Amorphea	Amorphea_X	Amorphea_XX	Amoebozoa	Tubulinea	Arcellinida	Arcellinida_X	Arcellinida_XX	Arcellinida_XXX	ON651505	65	65	1	1	1	0	Bsharre	1901	335084	109	65	34.244233	36.047497	0.07	7079.985352	929.1397095	15.70380402	3.529115438	416.8355408
B03	LCO.P.ARCOIR.c_B03	N_ASV1209	GATTTTATATTTAATATTTGGTTTTATGGCTGGTATAATAGGAACTTTATTTAGTATATTAATACGTATAGAATTAGCTTATCCTGGAGTGCAAATATTAAATGGTAATTGGCAATTTTATAATGTTATAGTTACAGCTCATGCTTTTGTTATGATTTTCTTTATGGTACTGCCTGCAATGATAGGAGGTTTTGGAAATTGTTTTGTTCCTTTATTAATAGGAGCTCCAGATATGGCTTTTCCTAGATTAAATGCATTAAGTTTTTGATTATTACCTCCAGCTTTTATATTATTATTAGCTTCTGCTTTTATTGAAACAGGAGCAGGTACAGGATGGACAGTTTATCCACCATTAAGT	89.7	Eukaryota	Amorphea	Amorphea_X	Amorphea_XX	Amoebozoa	Tubulinea	Arcellinida	Arcellinida_X	Arcellinida_XX	Arcellinida_XXX	ON651624	1392	1392	1	1	1	0	Bsharre	1901	335084	109	65	34.244233	36.047497	0.07	7079.985352	929.1397095	15.70380402	3.529115438	416.8355408
B03	LCO.P.ARCOIR.c_B03	N_ASV1057	AATTTTATATCTAATATTTGGTTCTATGGCTGGGATAATAGGAACTTTATTTAGTATTTTGATACGTATTGAATTAGCATATCCGGGTGTACAAATTTTAAATGGTAATTGACAATTTTATAATGTAATTGTAACAGCACATGCTTTTATAATGATTTTTTTTATGGTAATGCCAGCAATGATAGGAGGTTTTGGTAATTGCTTTATTCCTTTATTATTAGGAGCACCAGATATGGCTTTTCCTAGATTAAATGCTTTAAGTTTTTGGTTATTACCACCAGCTTTTGTATTATTATTAGGATCAGCTTTTATCGAAACAGGAGCAGGTACTGGTTGAACTGTGTATCCACCTTTAAGT	89.7	Eukaryota	Amorphea	Amorphea_X	Amorphea_XX	Amoebozoa	Tubulinea	Arcellinida	Arcellinida_X	Arcellinida_XX	Arcellinida_XXX	ON651631	1628	1628	1	1	1	0	Bsharre	1901	335084	109	65	34.244233	36.047497	0.07	7079.985352	929.1397095	15.70380402	3.529115438	416.8355408
B03	LCO.P.ARCOIR.c_B03	N_ASV2598	AATTTTATATCTATTTTTTGGTTTTATAGCTGGTATTATAGGAACTTTATTTAGTATTATAATAAGAATAGAATTAGCATATCCTGGTATTCAATTATTAGAAGGTAATTGACAATTTTATAATGTAGTAGTAACAGCGCATGCTTTTATTATGATCTTTTTTATGGTTATGCCAGCTATGATTGGTGGTTTTGGTATTGTTTTGTACCTTTATTAATAGGAGCACCAGATATGGCTTTTCCTAGATTGAATGCTTTAAGTTTTTGATTATTACCACCCTCTTTTATACTTTTATTAAGTTCAGCATTTATAGAAACAGGTGCTGGTACAGGATGAACTGTATATCCACCTTTAAGT	89.9	Eukaryota	Amorphea	Amorphea_X	Amorphea_XX	Amoebozoa	Tubulinea	Arcellinida	Centropyxidae	Centropyxis	Centropyxis_blatta	OQ631081	548	513	0.936131387	3	0.333333333	1.808394161	Bsharre	1901	335084	109	65	34.244233	36.047497	0.07	7079.985352	929.1397095	15.70380402	3.529115438	416.8355408
B03	LCO.P.ARCOIR.c_B03	N_ASV6595	GATTTTATATTTAATATTTGGTTTTATGGCTGGTATAATAGGAACTTTATTTAGTATATTAATACGTATAGAATTAGCTTATCCTGGAGTGCAAATATTAAATGGTAATTGGCAATTTTATAATGTTATAGTTACAGCTCATGCTTTTGTTATGATTTTCTTTATGGTAATGCCTGCAATGATAGGAGGTTTTGGAAATTGTTTTGTTCCTTTATTAATAGGAGCTCCAGATATGGCTTTTCCTAGATTAAATGCATTAAGTTTTTGATTATTACCTCCAGCTTTTATATTATTATTAGCTTCTGCTTTTATTGGTACAGGAGCAGGTACAGGATGGACAGTTTATCCACCATTAAGT	89.9	Eukaryota	Amorphea	Amorphea_X	Amorphea_XX	Amoebozoa	Tubulinea	Arcellinida	Arcellinida_X	Arcellinida_XX	Arcellinida_XXX	ON651631	102	102	1	1	1	0	Bsharre	1901	335084	109	65	34.244233	36.047497	0.07	7079.985352	929.1397095	15.70380402	3.529115438	416.8355408
B03	LCO.P.ARCOIR.c_B03	N_ASV6333	GATTTTATATTTAATATTTGGTTTTATGGCTGGTATAATAGGAACTTTATTTAGTATATTAATACGTATAGAATTAGCTTATCCTGGAGTGCAAATATTAAATGGTAATTGGCAATTTTATAATGTTATAGTTACAGCTCATGCTTTTGTTATGATTTTCTTTATGGTAATGCCTGCAATGATAGGAGGTTTTGGAAATTGTTTTGTTCCTTTATTAATAGGAGCTCCAGATATGGCTTTTCCTAGATTAAATGCATTAAGTTTTTGGTTATTACCTCCAGCTTTTATATTATTATTAGCTTCTGCTTTTATTGAAACAGGAGCAGGTACAGGATGGACGGTTTATCCACCATTAAGT	90.2	Eukaryota	Amorphea	Amorphea_X	Amorphea_XX	Amoebozoa	Tubulinea	Arcellinida	Arcellinida_X	Arcellinida_XX	Arcellinida_XXX	ON651631	114	114	1	1	1	0	Bsharre	1901	335084	109	65	34.244233	36.047497	0.07	7079.985352	929.1397095	15.70380402	3.529115438	416.8355408
B03	LCO.P.ARCOIR.c_B03	N_ASV2132	GATTTTATATTTAATATTTGGTTTTATGGCTGGTATAATAGGAACTTTATTTAGTATATTAATACGTATAGAATTAGCTTATCCTGGAGTGCAAATATTAAATGGTAATTGGCAATTTTATAATGTTATAGTTACAGCTCATGCTTTTGTTATGATTTTCTTTATGGTAATGCCTGCAATGATAAGAGGTTTTGGAAATTGTTTTGTTCCTTTATTAATAGGAGCTCCAGATATGGCTTTTCCTAGATTAAATGCATTAAGTTTTTGATTATTACCTCCAGCTTTTATATTATTATTAGCTTCTGCTTTTATTGAAACAGGAGCAGGTACAGGATGGACAGTTTATCCACCATTAAGT	90.2	Eukaryota	Amorphea	Amorphea_X	Amorphea_XX	Amoebozoa	Tubulinea	Arcellinida	Arcellinida_X	Arcellinida_XX	Arcellinida_XXX	ON651631	706	706	1	1	1	0	Bsharre	1901	335084	109	65	34.244233	36.047497	0.07	7079.985352	929.1397095	15.70380402	3.529115438	416.8355408
B03	LCO.P.ARCOIR.c_B03	N_ASV9137	GATTTTATATTTAATATTTGGTTTTATGGCTGGTATAATAGGAACTTTATTTAGTATATTAATACGTATAGAATTAGCTTATCCTGGAGTGCAAATATTAAATGGTAATTGGCGATTTTCTAATGTTATAGTTCCAGCTCATGCTTTTGTTATGATTTTCTTTATGGTAATGCCTGCAATGATAGGAGGTTTTGGAAATTGTTTTGTTCCTTTATTAATAGGAGCTCCAGATATGGCTTTTCCTAGATTAAATGCATTAAGTTTTTGATTATTACCTCCAGCTTTTATATTATTATTAGCTTCTGCTTTTATTGAAACAGGAGCAGGTACAGGATGGACAGTTTATCCACCATTAAGT	89.1	Eukaryota	Amorphea	Amorphea_X	Amorphea_XX	Amoebozoa	Tubulinea	Arcellinida	Arcellinida_X	Arcellinida_XX	Arcellinida_XXX	ON651624	32	32	1	1	1	0	Bsharre	1901	335084	109	65	34.244233	36.047497	0.07	7079.985352	929.1397095	15.70380402	3.529115438	416.8355408
B03	LCO.P.ARCOIR.c_B03	N_ASV9220	AATTTTATATCTAATATTTGGTTTTATGGCTGGGATAATGGGAACTTTATTTAGTATTTTGATACGTATTGAATTAGCATATCCGGGTGTACAAATTTTAAATGGTAATTGGCAATTTTATAATGTATTTGTAACAGCACATGCTTTTATAATGATTTTTTTTATGGTAATGCCAGCAATGATAGGAGGTTTTGGTAATTGCTTTATTCCTTTATTATTAGGAGCACCAGATATGGCTTTTCCTAGATTAAATGCTTTAAGTTTTTGGTTATTACCACCAGCTTTTGTATTATTATTAGGATCAGCTTTTATCGAAACAGGAGCAGGTACTGGTTGAACTGTGTATCCACCTTTAAGT	89.1	Eukaryota	Amorphea	Amorphea_X	Amorphea_XX	Amoebozoa	Tubulinea	Arcellinida	Arcellinida_X	Arcellinida_XX	Arcellinida_XXX	ON651631	31	31	1	1	1	0	Bsharre	1901	335084	109	65	34.244233	36.047497	0.07	7079.985352	929.1397095	15.70380402	3.529115438	416.8355408
B03	LCO.P.ARCOIR.c_B03	N_ASV10957	TATTTTGTATTTATTATTTGGTTTTATAGCAGGTATAATTGGTACTTTATTTAGTATTATAATAAGAGTAGAATTGGCTTATCCTGGTGTACAAATATTAGAAGGAATTGACAATTTTATAATGTAGTTGTAACAGCTCATGCTTTTATTATGATATTTTTTATGGTTATGCCTACTATGATAGGTGGATTTGGTAATTGTTTTGTGCCTTTATTAATAGGGGCTCCAGATATGGCTTTTCCTAGATTAAATGCATTAAGTTTTTGATTATTACCACCATCATTAGTATTATTATTAGGATCAGCTTTTATTGAAACTGGGGCAGGTACTGGTTGAACTGTATATCCACCATTAAGT	95	Eukaryota	Amorphea	Amorphea_X	Amorphea_XX	Amoebozoa	Tubulinea	Arcellinida	Arcellinida_X	Arcellinida_XX	Arcellinida_XXX	ON651570	16	16	1	1	1	0	Bsharre	1901	335084	109	65	34.244233	36.047497	0.07	7079.985352	929.1397095	15.70380402	3.529115438	416.8355408
B03	LCO.P.ARCOIR.c_B03	N_ASV2057	AATATTATATCTTTTATTTGGGTTTATCGCAGGCGTAGTTGGTACTTTATTTAGTATTTTAATTAGAATTGAATTAGCTTATCCTGGAGTACAAATTTTAAATGGTATTGACAATTTTATAATGTAATTGTAACAGCGCATGCTTTTATAATGATATTTTTTATGGTAATGCCAGCAATGATTGGTGGTTTTGGTATTGTTTTGTACCATTATTATTAGGTGCACCAGATATGGCTTTTCCTAGATTAAATGCTTTAAGTTTTTGATTATTGCCACCATCTTTTATATTATTATTGGCATCAGCTTTTATAGAAACAGGGGCAGGAACAGGTTGAACAGTTTATCCACCTTTAAGT	92.4	Eukaryota	Amorphea	Amorphea_X	Amorphea_XX	Amoebozoa	Tubulinea	Arcellinida	Arcellinida_X	Arcellinida_XX	Arcellinida_XXX	ON651633	740	30	0.040540541	6	0.166666667	-0.756756757	Bsharre	1901	335084	109	65	34.244233	36.047497	0.07	7079.985352	929.1397095	15.70380402	3.529115438	416.8355408
B03	LCO.P.ARCOIR.c_B03	N_ASV4425	AATTTTATATCTAATATTTGGTTCTATGGCTGGGATAATAGGAGCTTTATTTAGTATTTTGATACGTATTGAATTAGCATATCCGGGTGTACAAATTTTAAATGGTAATTGACAATTTTATAATGTAATTGTAACAGCACATGCTTTTATAATGATTTTTTTTATGGTAATGCCAGCAATGATAGGAGGTTTTGGTAATTGCTTTATTCCTTTATTATTAGGAGCACCAGATATGGCTTTTCCTAGATTAAATGCTTTAAGTTTTTGGTTATTACCACCAGCTTTTGTATTATTATTAGGATCAGCTTTTATCGAAACAGGAGCAGGTACTGGTTGAACTGTGTATCCACCTTTAAGT	87.4	Eukaryota	Amorphea	Amorphea_X	Amorphea_XX	Amoebozoa	Tubulinea	Arcellinida	Arcellinida_X	Arcellinida_XX	Arcellinida_XXX	ON651633	244	244	1	1	1	0	Bsharre	1901	335084	109	65	34.244233	36.047497	0.07	7079.985352	929.1397095	15.70380402	3.529115438	416.8355408
B03	LCO.P.ARCOIR.c_B03	N_ASV6357	GATTTTATATTTAATATTTGGTTTTATGGCTGGTATAATAGGAACTTTATTTAGTATATTAATACGTATAGAATTAGCTTATCCTGGAGTGCAAATATTAAATGGTAATTGGCAATTTTATAATGTTATAGTTGCAGCTCATGCTTTTGCTATGATTTTCTTTATGGTAATGCCTGCAATGATAGGAGGTTTTGGAAATTGTTTTGTTCCTTTATTAATAGGAGCTCCAGATATGGCTTTTCCTAGATTAAATGCATTAAGTTTTTGATTATTACCTCCAGCTTTTATATTATTATTAGCTTCTGCTTTTATTGAAACAGGAGCAGGTACAGGATGGACAGTTTATCCACCATTAAGT	89.4	Eukaryota	Amorphea	Amorphea_X	Amorphea_XX	Amoebozoa	Tubulinea	Arcellinida	Arcellinida_X	Arcellinida_XX	Arcellinida_XXX	ON651624	113	113	1	1	1	0	Bsharre	1901	335084	109	65	34.244233	36.047497	0.07	7079.985352	929.1397095	15.70380402	3.529115438	416.8355408
B04	LCO.P.ARCOIR.d_B04	N_ASV5174	TATTTTGTATTTATTATTTGGTTTCATAGCAGGTATAATTGGTACTCTATTTAGTATTATAATAAGAGTAGAATTGGCTTATCCTGGTGTACAGATATTAGAAGGAATTGACAATTTTATAATGTAGTTGTAACGGCTCATGCTTTTATTATGATATTTTTTATGGTTATGCCTACTATGATTGGTGGTTTTGGTAATTGTTTCGTGCCTTTATTAATTGGTGCTCCAGATATGGCGTTCCCAAGATTAAATGCATTAAGTTTTTGATTATTACCACCATCATTAGTATTATTATTAGGATCAGCTTTTATTGAGACTGGTGCAGGTACTGGGTGAACTGTATATCCGCCTTTAAGT	91.6	Eukaryota	Amorphea	Amorphea_X	Amorphea_XX	Amoebozoa	Tubulinea	Arcellinida	Arcellinida_X	Arcellinida_XX	Arcellinida_XXX	ON651551	179	36	0.201117318	2	0.5	-0.597765363	Bsharre	1919	117379	58	20	34.24425	36.048838	0.38	7928.253418	926.8356323	15.63009548	3.450994492	415.4476624
B04	LCO.P.ARCOIR.d_B04	N_ASV6791	AATATTATATTTATTATTTGGCTTTATAGCAGGGGTTATAGGCACGTTATTTAGTATAATTATAAGAGTAGAGTTAGCGTATCCAGGTGTACAAATATTAGGGGGTGATTGGCAATTTTATAACGTGGTAGTAACGGCTCACGCGTTTATAATGATATTTTTTATGGTTATGCCAAGCATGATAGGCGGCTTTGGCAATTGTTTTGTTCCTTTACTAATAGGGGCTCCTGATATGGCGTTCCCTAGATTAAATGCGTTAAGTTTTTGGTTATTACCACCATCTTTTATTTTATTATTATGCTCAGCATTTATAGAAACAGGTGCAGGTACAGGTTGGACTGTTTATCCCCCTTTAAGT	88	Eukaryota	Amorphea	Amorphea_X	Amorphea_XX	Amoebozoa	Tubulinea	Arcellinida	Arcellinida_X	Arcellinida_XX	Arcellinida_XXX	ON651557	94	72	0.765957447	2	0.5	0.531914894	Bsharre	1919	117379	58	20	34.24425	36.048838	0.38	7928.253418	926.8356323	15.63009548	3.450994492	415.4476624
B04	LCO.P.ARCOIR.d_B04	N_ASV844	AATATTATATCTTTTATTTGGGTTTATCGCAGGCGTTGTTGGTACTTTATTTAGTATTTTAATTAGAATTGAATTAGCTTATCCTGGAGTACAAATTTTAAATGGTATTGACAATTTTATAATGTAATTGTAACAGCGCATGCTTTTATAATGATATTTTTTATGGTAATGCCAGCAATGACTGGTGGTTTTGGTATTGTTTTGTACCATTATTATTAGGTGCACCAGATATGGCTTTTCCTAGATTAAATGCTTTAAGTTTTTGATTATTACCACCATCTTTTATATTATTATTGGCGTCAGCTTTTATAGAAACAGGGGCAGGAACAGGTTGAACAGTTTATCCGCCTTTAAGT	92.4	Eukaryota	Amorphea	Amorphea_X	Amorphea_XX	Amoebozoa	Tubulinea	Arcellinida	Arcellinida_X	Arcellinida_XX	Arcellinida_XXX	ON651633	2120	2120	1	1	1	0	Bsharre	1919	117379	58	20	34.24425	36.048838	0.38	7928.253418	926.8356323	15.63009548	3.450994492	415.4476624
B04	LCO.P.ARCOIR.d_B04	N_ASV2929	AATATTATATCTTTTATTTGGGTTTATCGCAGGCGTTGTTGGTACTTTATTTAGTATTTTAATTAGAATTGAATTAGCTTATCCTGGAGTACAAATTTTAAATGGTATTGACAATTTTATAATGTAATTGTATCAGCGCATGCTTTTATAATGATATTTTTTATGGTAATGCCAGCAATGATTGGTGGTTTTGGTATTGTTTTGTACCATTATTATTAGGTGCACCAGATATGGCTTTTCCTAGATTAAATGCTTTAAGTTTTTGATTATTACCACCATCTTTTATATTATTATTGGCGTCAGCTTTTATAGAAACAGGGGCAGGAACAGGTTGAACAGTTTATCCGCCTTTAAGT	92.4	Eukaryota	Amorphea	Amorphea_X	Amorphea_XX	Amoebozoa	Tubulinea	Arcellinida	Arcellinida_X	Arcellinida_XX	Arcellinida_XXX	ON651633	473	473	1	1	1	0	Bsharre	1919	117379	58	20	34.24425	36.048838	0.38	7928.253418	926.8356323	15.63009548	3.450994492	415.4476624
B04	LCO.P.ARCOIR.d_B04	N_ASV7799	AATATTATATCTTTTATTTGGGTTTATCGCAGGCGTTGTTGGTACTTTATTTAGTATTTTAATTAGAATTGAATTAGCTTATCCTGGAGTACAAATTTTAAATGGTATTGACAATTTTATAATGTAATTGTAACAGCGCATGCTTTTATAATGATATTTTTTATGGTAATGCCAGCAATGATTGGTGGTTTTGGTATTGTTTTGTACCATTATTATTAGGTGCACCAGATATGGCTTTTCCTAGATTAAATGCTTTAAGTTTTTGATTATTACCACCATCTTTTATATCATTATTGGCGTCAGCTTTTATAGAAACAGGGGCAGGAACTGGTTGAACAGTTTATCCGCCTTTAAGT	92.1	Eukaryota	Amorphea	Amorphea_X	Amorphea_XX	Amoebozoa	Tubulinea	Arcellinida	Arcellinida_X	Arcellinida_XX	Arcellinida_XXX	ON651633	61	61	1	1	1	0	Bsharre	1919	117379	58	20	34.24425	36.048838	0.38	7928.253418	926.8356323	15.63009548	3.450994492	415.4476624
B04	LCO.P.ARCOIR.d_B04	N_ASV6980	AATATTATATCTTTTATTTGGGCTTATCGCAGGCGTTGTTGGTACTTTATTTAGTATTTTAATTAGAATTGAATTAGCTTATCCTGGAGTACAAATTTTAAATGGTATCGACAATTTTATAATGTAATTGTCACAGCGCATGCTTTTATAATGATATTTTTTATGGTAATGCCAGCAATGATTGGTGGTTTTGGTATTGTTTTGTACCATTATTATTAGGTGCACCAGATATGGCTTTTCCTAGATTAAATGCTTTAAGTTTTTGATTATTACCACCATCTTTTATATTATTATTGGCGTCAGCTTTTATAGAAACAGGGGCAGGAACAGGTTGAACAGTTTATCCGCCTTTAAGT	91.9	Eukaryota	Amorphea	Amorphea_X	Amorphea_XX	Amoebozoa	Tubulinea	Arcellinida	Arcellinida_X	Arcellinida_XX	Arcellinida_XXX	ON651633	87	87	1	1	1	0	Bsharre	1919	117379	58	20	34.24425	36.048838	0.38	7928.253418	926.8356323	15.63009548	3.450994492	415.4476624
B04	LCO.P.ARCOIR.d_B04	N_ASV10037	TACTTTATATTTAATTTTTGGTGCTTTTTCAGGTGTAGTAGGTACTACATTATCTATTTTAATTAGAATTGAATTAGCTTATCCTGGTGTACAAATTTTAAATGGTATTGACAATTTTATAATGTAATTGTAACAGCGCATGCTTTTATAATGATATTTTTTATGGTAATGCCAGCAATGATTGGTGGTTTTGGTATTGTTTTGTACCATTATTATTAGGTGCACCAGATATGGCTTTTCCTAGATTAAATGCTTTAAGTTTTTGATTATTACCACCATCTTTTATATTATTATTGGCGTCAGCTTTTATAGAAACAGGGGCAGGAACAGGTTGAACAGTTTATCCGCCTTTAAGT	88.8	Eukaryota	Amorphea	Amorphea_X	Amorphea_XX	Amoebozoa	Tubulinea	Arcellinida	Arcellinida_X	Arcellinida_XX	Arcellinida_XXX	ON651633	22	22	1	1	1	0	Bsharre	1919	117379	58	20	34.24425	36.048838	0.38	7928.253418	926.8356323	15.63009548	3.450994492	415.4476624
B04	LCO.P.ARCOIR.d_B04	N_ASV3406	TTCTTTATATTTAATTTTTGGTGCTTTTTCAGGTGTAGTTGGTACAACTTTATCTGTTTTAATTAGAATTGAATTAGCTTATCCTGGAGTACAAATTTTAAATGGTATTGACAATTTTATAATGTAATTGTAACAGCGCATGCTTTTATAATGATATTTTTTATGGTAATGCCAGCAATGATTGGTGGTTTTGGTATTGTTTTGTACCATTATTATTAGGTGCACCAGATATGGCTTTTCCTAGATTAAATGCTTTAAGTTTTTGATTATTACCACCATCTTTTATATTATTATTGGCGTCAGCTTTTATAGAAACAGGGGCAGGAACAGGTTGAACAGTTTATCCGCCTTTAAGT	88.2	Eukaryota	Amorphea	Amorphea_X	Amorphea_XX	Amoebozoa	Tubulinea	Arcellinida	Arcellinida_X	Arcellinida_XX	Arcellinida_XXX	ON651633	381	29	0.076115486	10	0.1	-0.238845144	Bsharre	1919	117379	58	20	34.24425	36.048838	0.38	7928.253418	926.8356323	15.63009548	3.450994492	415.4476624
B04	LCO.P.ARCOIR.d_B04	N_ASV117	TATACTATATTTGATATTTGGATTGATAGCGGGTATTATTGGAACTCTGTTTTCTATAATAATAAGAATAGAATTAGCTTATCCAGGAGCCCAAATATTAGATAGTAATTGACAATTTTATAATGTAATAGTAACTGCGCATGCTTTTATTATGATATTTTTTATGGTGATGCCTACTATGATTGGTGGTTTTGGTATTGTTTTGTACCTTTATTAATAGGTGCTCCAGATATGGCGTTTCCACGTTTAAATGCATTAAGTTTTTGATTATTACCACCTTCTTTTATATTATTATTGGGATCAGCTTTTATAGAAACAGGAGCAGGAACAGGTTGAACAGTATATCCACCCTTAAGT	95.8	Eukaryota	Amorphea	Amorphea_X	Amorphea_XX	Amoebozoa	Tubulinea	Arcellinida	Arcellinida_X	Arcellinida_XX	Arcellinida_XXX	ON651508	51475	459	0.00891695	27	0.037037037	-0.759242351	Bsharre	1919	117379	58	20	34.24425	36.048838	0.38	7928.253418	926.8356323	15.63009548	3.450994492	415.4476624
B04	LCO.P.ARCOIR.d_B04	N_ASV6033	AATATTATATCTTTTATTTGGGTTTATCGCAGGCGTTGTTGGTACTTTATTTAGTATTTTAATTAGAATTGAATTAGCTTATCCTGGAGTACAAATTTTAAATGGTATTGACAATTTTATAATGTAATTGTAACAGCGCATGCTTTTATAATGATATTTTTTATGGTAATGCCAGCAATGATTGGTGGTTTTGGTATTGTTTTGTACCGTTATTATTAGGTGCACCAGATATGGCTTTTCCTAGATTAAATGCTTTAAGTTTTTGATTATTACTACCATCTTTTATATTATTATTGGCGTCAGCTTTTATAGAAACAGGGGCAGGAACAGGTTGAACAGTTTATCCGCCTTTAAGT	92.4	Eukaryota	Amorphea	Amorphea_X	Amorphea_XX	Amoebozoa	Tubulinea	Arcellinida	Arcellinida_X	Arcellinida_XX	Arcellinida_XXX	ON651633	128	128	1	1	1	0	Bsharre	1919	117379	58	20	34.24425	36.048838	0.38	7928.253418	926.8356323	15.63009548	3.450994492	415.4476624
B04	LCO.P.ARCOIR.d_B04	N_ASV744	AATATTATATCTTTTATCTGGGTTTATCGCAGGCGTTGTTGGTACTTTATTTAGTATTTTAATTAGAATTGAATTAGCTTATCCTGGAGTACAAATTTTAAATGGTATTGACAATTTTATAATGTAATTGTAACAGCGCATGCCTTTATAATGATATTTTTTATGGTAATGCCAGCAATGATTGGTGGTTTTGGTATTGTTTTGTACCATTATTATTAGGTGCACCAGATATGGCTTTTCCTAGATTAAATGCTTTAAGTTTTTGATTATTACCACCATCTTTTATATTATTATTGGCGTCAGCTTTTATAGAAACAGGGGCAGGAACAGGTTGAACAGTTTATCCGCCTTTAAGT	92.1	Eukaryota	Amorphea	Amorphea_X	Amorphea_XX	Amoebozoa	Tubulinea	Arcellinida	Arcellinida_X	Arcellinida_XX	Arcellinida_XXX	ON651633	2527	2527	1	1	1	0	Bsharre	1919	117379	58	20	34.24425	36.048838	0.38	7928.253418	926.8356323	15.63009548	3.450994492	415.4476624
B04	LCO.P.ARCOIR.d_B04	N_ASV7279	AATATTATATCTTTTATTTGGGTTTATCGCAGGTGTTGTTGGTACTTTATTTAGTATTTTAATTAGAATTGAATTAGCCTATCCTGGAGTACAAATCTTAAATGGTATTGACAATTTTATAATGTAATTGTAACAGCGCATGCTTTTATAATGATATTTTTTATGGTAATGCCAGCAATGATTGGTGGTTTTGGTATTGTTTTGTACCATTATTATTAGGTGCACCAGATATGGCTTTTCCTAGATTAAATGCTTTAAGTTTTTGATTATTACCACCATCTTTTATATTATTATTGGCGTCAGCTTTTATAGAAACAGGGGCAGGAACAGGTTGAACAGTTTATCCGCCTTTAAGT	92.1	Eukaryota	Amorphea	Amorphea_X	Amorphea_XX	Amoebozoa	Tubulinea	Arcellinida	Arcellinida_X	Arcellinida_XX	Arcellinida_XXX	ON651633	77	77	1	1	1	0	Bsharre	1919	117379	58	20	34.24425	36.048838	0.38	7928.253418	926.8356323	15.63009548	3.450994492	415.4476624
B04	LCO.P.ARCOIR.d_B04	N_ASV3696	TATACTATATTTAGTATTTGGATTGATAGCTGGTATTATTGGAACTTTATTTTCTATAATAATAAGAATAGAATTAGCATATCCAGGGGCTCAAATATTAGACGGTAATTGACAATTTTATAATGTAATGGTAACTGCTCATGCTTTTATTATGATATTTTTTATGGTTATGCCTACTATGATTGGAGGGTTTGGTAATTGTTTTGTACCTTTATTAATAGGTGCTCCTGATATGGCATTTCCGCGTTTAAACGCATTAAGTTTTTGATTATTACCACCTTCTTTTATATTATTATTAGGATCTGCTTTCATAGAAACAGGAGCGGGTACTGGATGAACAGTCTATCCACCATTAAGT	92.2	Eukaryota	Amorphea	Amorphea_X	Amorphea_XX	Amoebozoa	Tubulinea	Arcellinida	Arcellinida_X	Arcellinida_XX	Arcellinida_XXX	ON651508	336	336	1	1	1	0	Bsharre	1919	117379	58	20	34.24425	36.048838	0.38	7928.253418	926.8356323	15.63009548	3.450994492	415.4476624
B04	LCO.P.ARCOIR.d_B04	N_ASV1617	AATATTATATCTTTTATTTGGGTTTATCGCAGGCGTTGTTGGTACTTTATTTAGTATTTTAATTAGAATTGAATTAGCTTATCCTGGAGTACAAATTTTAAATGGTATTGACAATTTTATAATGTAATTGTAACAGCGCATGCTTTTATAATGATATTTTTTATGGTAATGCCAGCAATGATTGGTGGTTTTGGTATTGTTTTGTACCATTATTATTAGGTGCACCAGATATGGCTTATCCTAGATTAAATGCTTTAAGTTTTTGATTATTACCACCATCTTTTATATTATTATTGGCGTCAGCTTTTATAGAAACAGGGGCAGGAACAGGTTGAACAGTTTATCCGCCTTTAAGT	92.4	Eukaryota	Amorphea	Amorphea_X	Amorphea_XX	Amoebozoa	Tubulinea	Arcellinida	Arcellinida_X	Arcellinida_XX	Arcellinida_XXX	ON651633	983	983	1	1	1	0	Bsharre	1919	117379	58	20	34.24425	36.048838	0.38	7928.253418	926.8356323	15.63009548	3.450994492	415.4476624
B04	LCO.P.ARCOIR.d_B04	N_ASV244	TATACTATATTTAGTATTTGGATTGATAGCTGGTATTATTGGAACTTTATTTTCTATAATAATAAGAATAGAATTAGCATATCCAGGGGCTCAAATATTAGACGGTAATTGACAATTTTATAATGTAATAGTAACTGCTCATGCTTTTATTATGATATTTTTTATGGTTATGCCTACTATGATTGGAGGGTTTGGTAATTGTTTTGTACCTTTATTAATAGGTGCTCCTGATATGGCATTTCCGCGTTTAAACGCATTAAGTTTTTGATTATTACCACCTTCTTTTATATTATTATTAGGATCTGCTTTCATAGAAACAGGAGCGGGTACTGGATGAACAGTCTATCCACCATTAAGT	92.5	Eukaryota	Amorphea	Amorphea_X	Amorphea_XX	Amoebozoa	Tubulinea	Arcellinida	Arcellinida_X	Arcellinida_XX	Arcellinida_XXX	ON651508	16759	14655	0.874455516	12	0.083333333	9.493466197	Bsharre	1919	117379	58	20	34.24425	36.048838	0.38	7928.253418	926.8356323	15.63009548	3.450994492	415.4476624
B04	LCO.P.ARCOIR.d_B04	N_ASV3436	CATACTATATTTAGTATTTGGATTGATAGCTGGTATTATTGGAACTTTATTTTCTATAATAATAAGAATAGAATTAGCATATCCAGGGGCTCAAATATTAGACGGTAATTGACAATTTTATAATGTAATAGTAACTGCTCATGCTTTTATTATGATATTTTTTATGGTTATGCCTACTATGATTGGAGGGTTTGGTAATTGTTTTGTACCTTTATTAATAGGTGCTCCTGATATGGCATTTCCGCGTCTAAACGCATTAAGTTTTTGATTATTACCACCTTCTTTTATATTATTATTAGGATCTGCTTTCATAGAAACAGGAGCGGGTACTGGATGAACAGTCTATCCACCATTAAGT	91.9	Eukaryota	Amorphea	Amorphea_X	Amorphea_XX	Amoebozoa	Tubulinea	Arcellinida	Arcellinida_X	Arcellinida_XX	Arcellinida_XXX	ON651508	376	376	1	1	1	0	Bsharre	1919	117379	58	20	34.24425	36.048838	0.38	7928.253418	926.8356323	15.63009548	3.450994492	415.4476624
B04	LCO.P.ARCOIR.d_B04	N_ASV11151	TACTTTATATTTAATTTTTGGTGCTTTTTCAGGTGTAGTAGGTACTACATTATCTATAATAATAAGAATAGAATTAGCATATCCAGGGGCTCAAATATTAGACGGTAATTGACAATTTTATAATGTAATAGTAACTGCTCATGCTTTTATTATGATATTTTTTATGGTTATGCCTACTATGATTGGAGGGTTTGGTAATTGTTTTGTACCTTTATTAATAGGTGCTCCTGATATGGCATTTCCGCGTTTAAACGCATTAAGTTTTTGATTATTACCACCTTCTTTTATATTATTATTAGGATCTGCTTTCATAGAAACAGGAGCGGGTACTGGATGAACAGTCTATCCACCATTAAGT	87.2	Eukaryota	Amorphea	Amorphea_X	Amorphea_XX	Amoebozoa	Tubulinea	Arcellinida	Arcellinida_X	Arcellinida_XX	Arcellinida_XXX	ON651508	15	15	1	1	1	0	Bsharre	1919	117379	58	20	34.24425	36.048838	0.38	7928.253418	926.8356323	15.63009548	3.450994492	415.4476624
B04	LCO.P.ARCOIR.d_B04	N_ASV1146	TATTTTGTATTTATTATTTGGTTTCATAGCAGGTATAATTGGTACTTTATTTAGTATAATAATAAGAGTAGAATTGGCTTATCCTGGTGTTCAAATACTAGAAGGAATTGACAATTTTATAATGTAGTTGTAACGGCTCATGCTTTTATTATGATATTTTTTATGGTTATGCCTACTATGATAGGTGGATTTGGTAATTGTTTTGTGCCTTTATTAATTGGGGCTCCCGATATGGCCTTCCCAAGATTAAATGCATTAAGTTTTTGATTACTTCCACCATCATTAGTATTATTATTAGGATCAGCTTTTATTGAAACTGGAGCTGGAACTGGATGAACTGTATATCCGCCTTTGAGT	91	Eukaryota	Amorphea	Amorphea_X	Amorphea_XX	Amoebozoa	Tubulinea	Arcellinida	Arcellinida_X	Arcellinida_XX	Arcellinida_XXX	ON651551	1470	621	0.42244898	6	0.166666667	1.534693878	Bsharre	1919	117379	58	20	34.24425	36.048838	0.38	7928.253418	926.8356323	15.63009548	3.450994492	415.4476624
B04	LCO.P.ARCOIR.d_B04	N_ASV894	AATATTATATCTTTTATTTGGGTTTATCGCAGGCGTTGTTGGTACTTTATTTAGTATTTTAATTAGAATTGAATTAGCTTATCCTGGAGTACAAATTTTAAATGGTATTGACAATTTTATAATGTAATTGTCACAGCGCATGCTTTTATAATGATATTTTTTATGGTAATGCCAGCAATGATTGGTGGTTTTGGTATTGTTTTGTACCATTATTATTAGGTGCACCAGATATGGCTTTTCCTAGATTAAATGCTTTAAGTTTTTGATTATTACCACCATCTTTTATATTATTATTGGCGTCAGCTTTTATAGAAACAGGGGCAGGAACAGGTTGAACAGTTTATCCGCCTTTAAGT	92.4	Eukaryota	Amorphea	Amorphea_X	Amorphea_XX	Amoebozoa	Tubulinea	Arcellinida	Arcellinida_X	Arcellinida_XX	Arcellinida_XXX	ON651633	1993	1993	1	1	1	0	Bsharre	1919	117379	58	20	34.24425	36.048838	0.38	7928.253418	926.8356323	15.63009548	3.450994492	415.4476624
B04	LCO.P.ARCOIR.d_B04	N_ASV1428	AATATTATATCTTTTATTTGGGTTTATCGCAGGCGTTGTTGGTACTTTATTTAGTATTTTAATTAGAATTGAATTAGCTTATCCTGGAGTACAAATTTTAAATGGTATTGACAATTTTATAATGTAATTGTAACAGCGCATGCTTTTATAATGATATCTTTTATGGTAATGCCAGCAATGATTGGTGGTTTTGGTATTGTTTTGTACCATTATTATTAGGTGCACCAGATATGGCTTTTCCTAGATTAAATGCTTTAAGTTTTTGATTATTACCACCATCTTTTATATTATTATTGGCGTCAGCTTTTATAGAAACAGGGGCAGGAACAGGTTGAACAGTTTATCCGCCTTTAAGT	92.4	Eukaryota	Amorphea	Amorphea_X	Amorphea_XX	Amoebozoa	Tubulinea	Arcellinida	Arcellinida_X	Arcellinida_XX	Arcellinida_XXX	ON651633	1132	772	0.681978799	2	0.5	0.363957597	Bsharre	1919	117379	58	20	34.24425	36.048838	0.38	7928.253418	926.8356323	15.63009548	3.450994492	415.4476624
B04	LCO.P.ARCOIR.d_B04	N_ASV1622	AATATTATATCTTTTATTTGGGTTTATCGCAGGTGTTGTTGGTACTTTATTTAGTATTTTAATTAGAATTGAATTAGCTTATCCTGGAGTACAAATTTTAAATGGTATTGACAATTTTATAATGTAATTGTAACAGCGCATGCTTTTATAATGATATTTTTTATGGTAATGCCAGCAATGATTGGTGGTTTTGGTATTGTTTTGTACCATTATTATTAGGTGCACCAGATATGGCTTTTCCTAGATTAAATGCTTTAAGTTTTTGATTATTACCACCATCTTTTATATTATTATTGGCGTCAGCTTTTATAGAAACAGGGGCAGGAACAGGTTGAACAGTTTATCCGCCTTTAAGT	92.7	Eukaryota	Amorphea	Amorphea_X	Amorphea_XX	Amoebozoa	Tubulinea	Arcellinida	Arcellinida_X	Arcellinida_XX	Arcellinida_XXX	ON651633	979	979	1	1	1	0	Bsharre	1919	117379	58	20	34.24425	36.048838	0.38	7928.253418	926.8356323	15.63009548	3.450994492	415.4476624
B04	LCO.P.ARCOIR.d_B04	N_ASV5749	AATATTATATCTTTTATTTGGGTTTATCGCAGGCGTTGTTGGTACTTTATTTAGTATTTTAATTAGAATTGAATTAGCTTATCCTGGAGTACAAATTTTAAATGGTATTGACAATTTTATAATGTAATTGTAACAGCGCATGCTTTTATAATGATATTTTTTATGGTAATGCCAGCAATGATTGGTGGTTTTGGTATTGTTTTGCGCCATTATTATTAGGTGCACCAGATATGGCTTTTCCTAGATTAAATGCTTTAAGTTTTTGATTATTACCACCATCTTTTATATTATTATTGGCGTCAGCTTTTATAGAAACAGGGGCAGGAACAGGTTGAACAGTTTATCCGCCTTTAAGT	92.1	Eukaryota	Amorphea	Amorphea_X	Amorphea_XX	Amoebozoa	Tubulinea	Arcellinida	Arcellinida_X	Arcellinida_XX	Arcellinida_XXX	ON651633	143	143	1	1	1	0	Bsharre	1919	117379	58	20	34.24425	36.048838	0.38	7928.253418	926.8356323	15.63009548	3.450994492	415.4476624
B04	LCO.P.ARCOIR.d_B04	N_ASV835	AATATTATATCTTTTATTTGGGTTTATCGCAGGCGTTGTTGGTACTTTATTTAGTATTTTAATTAGAATTGAATTAGCTTATCCTGGAGTACAAATTTTAAATGGTATTGACAATTTTATAATGTAATTGTAACAGCGCATGCTTTTATAATGATATTTTTTATGGTAATGCCAGCAATGATTGGTGGTTTTGGTATTGTTTTGTACCATTATTATTAGGTGCACCAGATATGGCTTTTCCTAGATTAAATGCTTTAAGTTTTTGATTATTACCACCATCTTTTATATTATTATTGGCGCCAGCTTTTATAGAAACAGGGGCAGGAACAGGTTGAACAGTTTATCCGCCTTTAAGT	92.4	Eukaryota	Amorphea	Amorphea_X	Amorphea_XX	Amoebozoa	Tubulinea	Arcellinida	Arcellinida_X	Arcellinida_XX	Arcellinida_XXX	ON651633	2147	2147	1	1	1	0	Bsharre	1919	117379	58	20	34.24425	36.048838	0.38	7928.253418	926.8356323	15.63009548	3.450994492	415.4476624
B04	LCO.P.ARCOIR.d_B04	N_ASV1679	AATATTATATCCTTTATTTGGGTTTATCGCAGGCGTTGTTGGTACTTTATTTAGTATTTTAATTAGAATTGAATTAGCTTATCCTGGAGTACAAATTTTAAATGGTATTGACAATTTTATAATGTAATTGTAACAGCGCATGCTTTTATAATGATATTTTTTATGGTAATGCCAGCAATGATTGGTGGTTTTGGTATTGTTTTGTACCATTATTATTAGGTGCACCAGATATGGCTTTTCCTAGATTAAATGCTTTAAGTTTTTGATTATTACCACCATCTTTTATATTATTATTGGCGTCAGCTTTTATAGAAACAGGGGCAGGAACAGGTTGAACAGTTTATCCGCCTTTAAGT	92.4	Eukaryota	Amorphea	Amorphea_X	Amorphea_XX	Amoebozoa	Tubulinea	Arcellinida	Arcellinida_X	Arcellinida_XX	Arcellinida_XXX	ON651633	939	939	1	1	1	0	Bsharre	1919	117379	58	20	34.24425	36.048838	0.38	7928.253418	926.8356323	15.63009548	3.450994492	415.4476624
B04	LCO.P.ARCOIR.d_B04	N_ASV572	AATATTATATCTTTTATTTGGGTTTATCGCAGGCGTTGTTGGTACTTTATTTAGTATTTTAATTAGAATTGAATTAGCTTATCCTGGAGTACAAATTTTAAATGGTATTGACAATTTTATAATGTAATTGTAACAGCGCATGCCTTTATAATGATATTTTTTATGGTAATGCCAGCAATGATTGGTGGTTTTGGTATTGTTTTGTACCATTATTATTAGGTGCACCAGATATGGCTTTTCCTAGATTAAGTGCTTTAAGTTTTTGATTATTACCACCATCTTTTATATTATTATTGGCGTCAGCTTTTATAGAAACAGGGGCAGGAACAGGTTGAACAGTTTATCCGCCTTTAAGT	92.1	Eukaryota	Amorphea	Amorphea_X	Amorphea_XX	Amoebozoa	Tubulinea	Arcellinida	Arcellinida_X	Arcellinida_XX	Arcellinida_XXX	ON651633	3967	3967	1	1	1	0	Bsharre	1919	117379	58	20	34.24425	36.048838	0.38	7928.253418	926.8356323	15.63009548	3.450994492	415.4476624
B04	LCO.P.ARCOIR.d_B04	N_ASV912	AATATTATATCTTTTATTTGGGTTTATCGCAGGCGTTGTTGGTACTTTATTTAGTATTTTAATTAGAATTGAATTAGCTTATCCTGGAGTACAAATTTTAAATGGTATTGACAATTTTATAATGTAATTGTAACAGCGCATGCTTTTATAATGATATTTTTTATGGTAATGCCAGCAATGATTGGTGGTTTTGGTATTGTTTTGTGCCATTATTATTAGGTGCACCAGATATGGCTTTTCCTAGATTAAATGCTTTAAGTTTTTGATTATTACCACCATCTTTTATATTATTATTGGCGTCAGCTTTTATAGAAACAGGGGCAGGAACAGGTTGAACAGTTTATCCGCCTTTAAGT	92.4	Eukaryota	Amorphea	Amorphea_X	Amorphea_XX	Amoebozoa	Tubulinea	Arcellinida	Arcellinida_X	Arcellinida_XX	Arcellinida_XXX	ON651633	1954	1954	1	1	1	0	Bsharre	1919	117379	58	20	34.24425	36.048838	0.38	7928.253418	926.8356323	15.63009548	3.450994492	415.4476624
B04	LCO.P.ARCOIR.d_B04	N_ASV6713	AATATTATATCTTTTATTTGGGTTTATCGCAGGTGTTGTTGGTACTTTATTTAGTATTTTAATTAGAATTGAATTAGCTTACCCTGGAGTACAAATTTTAAATGGTATTGACAATTTTATAATGTAATTGTAACAGCGCATGCTTTTATAATGATATTTTTTATGGTAATGCCAGCAATGATTGGTGGTTTTGGTATTGTTTTGTACCATTATTATTAGGTGCACCAGATATGGCTTTTCCTAGATTAAATGCTTTAAGTTTTTGATTATTACCACCATCTTTTATATTATTATTGGCGTCAGCTTTTATAGAAACAGGGGCAGGAACAGGTTGAACAGTTTATCCGCCTTTAAGT	92.4	Eukaryota	Amorphea	Amorphea_X	Amorphea_XX	Amoebozoa	Tubulinea	Arcellinida	Arcellinida_X	Arcellinida_XX	Arcellinida_XXX	ON651633	97	97	1	1	1	0	Bsharre	1919	117379	58	20	34.24425	36.048838	0.38	7928.253418	926.8356323	15.63009548	3.450994492	415.4476624
B04	LCO.P.ARCOIR.d_B04	N_ASV218	TATATTATATTTATTATTTGGTTTTATGGCAGGAATTGTAGGTACTATATTTAGTATATTAATACGTATAGAATTAGCTTATCCAGGAGTACAAATATTAAATGGTAATTGACAATTTTATAATGTTATTGTAACAGCACATGCTTTTGTTATGATTTTTTTTATGGTTATGCCTGCTATGATTGGTGGTTTTGGTATTGCTTTGTTCCTTTATTAATTGGAGCACCTGATATGGCTTTTCCTAGATTAAATGCTTTAAGTTTTTGATTATTACCACCTTCTTTTGTATTATTATTAGGTTCAGCTTTTATTGAAACAGGAGCTGGTACAGGTTGAACTGTATATCCCCCTTTAAGT	89.9	Eukaryota	Amorphea	Amorphea_X	Amorphea_XX	Amoebozoa	Tubulinea	Arcellinida	Arcellinida_X	Arcellinida_XX	Arcellinida_XXX	ON651612	20737	313	0.015093794	18	0.055555556	-0.728311713	Bsharre	1919	117379	58	20	34.24425	36.048838	0.38	7928.253418	926.8356323	15.63009548	3.450994492	415.4476624
B04	LCO.P.ARCOIR.d_B04	N_ASV5160	AATATTATATCTTTTATTTGGGTTTATCGCAGGCGTTGTTGGTACTTTATTTAGTATTTTAATTAGAATTGAATTAGCTTATCCTGGAGTACAAATTTTAAATGGTATTGACAATTTTATAATGTAATTGTAACAGCCCATGCTTTTATAATGATATTTTTTATGGTAATGCCAGCAATGATTGGTGGTTTTGGTATTGTTTTGTACCATTATTATTAGGTGCACCAGATATGGCTTTTCCTAGATTAAATGCTTTAAGTTTTTGATTATTACCACCATCTTTTATATTATTATTGGCGTCAGCTTTTATAGAAACAGGGGCAGGAACAGGTTGAACAGTTTATCCGCCTTTAAGT	92.7	Eukaryota	Amorphea	Amorphea_X	Amorphea_XX	Amoebozoa	Tubulinea	Arcellinida	Arcellinida_X	Arcellinida_XX	Arcellinida_XXX	ON651633	180	180	1	1	1	0	Bsharre	1919	117379	58	20	34.24425	36.048838	0.38	7928.253418	926.8356323	15.63009548	3.450994492	415.4476624
B04	LCO.P.ARCOIR.d_B04	N_ASV10763	AGTATTATATCTTTTATTTGGGTTTATCGCAGGCGTTGTTGGTACTTTATTTAGTATTTTAATTAGAATTGAATTAGCTTATCCTAGAGTACAAATTTTAAATGGTATTGACAATCTTATAATGTAATTGTAACAGCGCATGCTTTTATAATGATATTTTTTATGGTAATGCCAGCAATGATTGGTGGTTTTGGTATTGTTTTGTACCATTATTATTAGGTGCACCAGATATGGCTTTTCCTAGATTAAATGCTTTAAGTTTTTGATTATTACCACCATCTTTTATATTATTATTGGCGTCAGCTTTTATAGAAACAGGGGCAGGAACAGGTTGAACAGTTTATCCGCCTTTAAGT	91.9	Eukaryota	Amorphea	Amorphea_X	Amorphea_XX	Amoebozoa	Tubulinea	Arcellinida	Arcellinida_X	Arcellinida_XX	Arcellinida_XXX	ON651633	17	17	1	1	1	0	Bsharre	1919	117379	58	20	34.24425	36.048838	0.38	7928.253418	926.8356323	15.63009548	3.450994492	415.4476624
B04	LCO.P.ARCOIR.d_B04	N_ASV1009	AATATTATATCTTTTATTTGGGTTTATCGCAGGCGTTGTTGGTACTTTATTTAGTATTTTAATTAGAATTGAATTAGCTTATCCTGGAGTACAAATCTTAAATGGTATTGACAATTTTATAATGTAATTGTAACAGCGCATGCTTTTATAATGATATTTTTTATGGTAATGCCAGCAATGATTGGTGGTTTTGGTATTGTTTTGTACCATTATTATTAGGTGCACCAGATATGGCTTTTCCTAGATTAAATGCTTTAAGTTTTTGATTATTACCACCATCTTTTATATTATTATTGGCGTCAGCTTTTATAGAAACAGGGGCAGGAACAGGTTGAACAGTTTATCCGCCTTTAAGT	92.4	Eukaryota	Amorphea	Amorphea_X	Amorphea_XX	Amoebozoa	Tubulinea	Arcellinida	Arcellinida_X	Arcellinida_XX	Arcellinida_XXX	ON651633	1734	1734	1	1	1	0	Bsharre	1919	117379	58	20	34.24425	36.048838	0.38	7928.253418	926.8356323	15.63009548	3.450994492	415.4476624
B04	LCO.P.ARCOIR.d_B04	N_ASV6926	AATATTATATCTTTTATTTGGGTTTATCGCAGGCGTTGTTGGTACTTTATTTAGTATTTTAATTAGAATTGAATTAGCTTATCCTGGAGTACAAATTTTAAATGGTATTGACAATTTTATAATGTAATTGTAACAGCGCATGCTTTTATAATGATATTTTTTATGGTAATGCCAGCAATGATTGGTGGTTTTGGTATTGTTTTGTACCATTATTATTAGGTGCACCAGATATGGCTTTTCCTAGATTAAATGCTTTAAGTTTTTGACTATTACCACCATCTTTTATATTATTATTGGCGTCAGCTTTTATAGAAACAGGGGCAGGAACAGGTTGAACAGTTTATCCACCTTTAAGT	92.7	Eukaryota	Amorphea	Amorphea_X	Amorphea_XX	Amoebozoa	Tubulinea	Arcellinida	Arcellinida_X	Arcellinida_XX	Arcellinida_XXX	ON651633	89	89	1	1	1	0	Bsharre	1919	117379	58	20	34.24425	36.048838	0.38	7928.253418	926.8356323	15.63009548	3.450994492	415.4476624
B04	LCO.P.ARCOIR.d_B04	N_ASV9914	GATTTTATATTTAATATTTGGTTTTATGGCTGGTATAATAGGAACTTTATTTAGTATATTAATACGTATAGAATTAGCTTATCCTGGAGTGCAAATATTAAATGGTAATTGGCAATTTTATAATGTTATAGTTACAGCTCATGCTTTTGTTATGATTTTCTTTATGGTAATGCCTGCAATGATAGGAGGTTTTGGAAATTGTTTTGTTCCTTTATTAATAGGAGCTTCAGATATGGCTTTTCCTAGATTAAATGCATTAAGTTTTTGATTATTACCTCCAGCTTTTATATTATTATTAGCTTCTGCTTTTATTGAAACAGGAGCAGGTACAGGATGGACAGTTTATCCCCCTTTAAGT	90.2	Eukaryota	Amorphea	Amorphea_X	Amorphea_XX	Amoebozoa	Tubulinea	Arcellinida	Arcellinida_X	Arcellinida_XX	Arcellinida_XXX	ON651631	23	23	1	1	1	0	Bsharre	1919	117379	58	20	34.24425	36.048838	0.38	7928.253418	926.8356323	15.63009548	3.450994492	415.4476624
B04	LCO.P.ARCOIR.d_B04	N_ASV2720	TATACTATATTTAGTATTTGGATTGATAGCTGGTATTATTGGAACTTTATTTTCTATAATAATAAGAATAGAATTAGCATATCCAGGGGCTCAAATATTAGACGGTAATTGACAATTTTATAATGTAACAGTAACTGCTCATGCTTTTATTATGATATTTTTTATGGTTATGCCTACTATGATTGGAGGGTTTGGTAATTGTTTTGTACCTTTATTAATAGGTGCTCCTGATATGGCATTTCCGCGTTTAAACGCATTAAGTTTTTGATTATTACCACCTTCTTTTATATTATTATTAGGATCTGCTTTCATAGAAACAGGAGCGGGTACTGGATGAACAGTCTATCCACCATTAAGT	92.2	Eukaryota	Amorphea	Amorphea_X	Amorphea_XX	Amoebozoa	Tubulinea	Arcellinida	Arcellinida_X	Arcellinida_XX	Arcellinida_XXX	ON651508	518	518	1	1	1	0	Bsharre	1919	117379	58	20	34.24425	36.048838	0.38	7928.253418	926.8356323	15.63009548	3.450994492	415.4476624
B04	LCO.P.ARCOIR.d_B04	N_ASV2786	TATACTATATTTAGTATTTGGATTGATAGCTGGTATTATTGGAACTTTATTTTCTATAATAATAAGAATAGAATTAGCATATCCAGGGGCTCAAATATTAGACGGTAATTGACAATTTTATAATGTAATAGTAACTGCTCATACTTTTATTATGATATTTTTTATGGTTATGCCTACTATGATTGGAGGGTTTGGTAATTGTTTTGTACCTTTATTAATAGGTGCTCCTGATATGGCATTTCCGCGTTTAAACGCATTAAGTTTTTGATTATTACCACCTTCTTTTATATTATTATTAGGATCTGCTTTCATAGAAACAGGAGCGGGTACTGGATGAACAGTCTATCCACCATTAAGT	92.2	Eukaryota	Amorphea	Amorphea_X	Amorphea_XX	Amoebozoa	Tubulinea	Arcellinida	Arcellinida_X	Arcellinida_XX	Arcellinida_XXX	ON651508	500	500	1	1	1	0	Bsharre	1919	117379	58	20	34.24425	36.048838	0.38	7928.253418	926.8356323	15.63009548	3.450994492	415.4476624
B04	LCO.P.ARCOIR.d_B04	N_ASV4816	AATATTATATCTTTTATTTGGGTTTATCGCAGGCGTTGTTGGTACTTTATTTAGTATTTTAATTAGAATTGAATTAGCTTATCCTGGAGTACAAATTTTAAACGGTATTGACAATTTTATAATGTAATCGTAACAGCGCATGCTTTTATAATGATATTTTTTATGGTAATGCCAGCAATGATTGGTGGTTTTGGTATTGTTTTGTACCATTATTATTAGGTGCACCAGATATGGCTTTTCCTAGATTAAATGCTTTAAGTTTTTGATTATTACCACCATCTTTTATATTATTATTGGCGTCAGCTTTTATAGAAACAGGGGCAGGAACAGGTTGAACAGTTTATCCGCCTTTAAGT	92.1	Eukaryota	Amorphea	Amorphea_X	Amorphea_XX	Amoebozoa	Tubulinea	Arcellinida	Arcellinida_X	Arcellinida_XX	Arcellinida_XXX	ON651633	206	206	1	1	1	0	Bsharre	1919	117379	58	20	34.24425	36.048838	0.38	7928.253418	926.8356323	15.63009548	3.450994492	415.4476624
B04	LCO.P.ARCOIR.d_B04	N_ASV51	AATATTATATCTTTTATTTGGGTTTATCGCAGGCGTTGTTGGTACTTTATTTAGTATTTTAATTAGAATTGAATTAGCTTATCCTGGAGTACAAATTTTAAATGGTATTGACAATTTTATAATGTAATTGTAACAGCGCATGCTTTTATAATGATATTTTTTATGGTAATGCCAGCAATGATTGGTGGTTTTGGTATTGTTTTGTACCATTATTATTAGGTGCACCAGATATGGCTTTTCCTAGATTAAATGCTTTAAGTTTTTGATTATTACCACCATCTTTTATATTATTATTGGCGTCAGCTTTTATAGAAACAGGGGCAGGAACAGGTTGAACAGTTTATCCGCCTTTAAGT	92.7	Eukaryota	Amorphea	Amorphea_X	Amorphea_XX	Amoebozoa	Tubulinea	Arcellinida	Arcellinida_X	Arcellinida_XX	Arcellinida_XXX	ON651633	124551	71103	0.570874581	30	0.033333333	16.12623744	Bsharre	1919	117379	58	20	34.24425	36.048838	0.38	7928.253418	926.8356323	15.63009548	3.450994492	415.4476624
B04	LCO.P.ARCOIR.d_B04	N_ASV1489	AATATTATATCTTTTATTTGGGTTTATCGCAGGCGTTGTTGGTACTTTATTTAGTATTTTAATTAGAATTGAATTAGCTTATCCTGGAGTACAAATTTTAAATGGTATTGACAATTTTATAATGTAATCGTAACAGCGCATGCTTTTATAATGATATTTTTTATGGTAATGCCAGCAATGATTGGTGGTTTTGGTATTGTTTTGTACCATTATTATTAGGTGCACCAGATATGGCTTTTCCTAGATTAAATGCTTTAAGTTTTTGATTATTACCACCATCTTTTATATTATTATTGGCGTCAGCTTTTATAGAAACAGGGGCAGGAACAGGTTGAACAGTTTATCCGCCTTTAAGT	92.4	Eukaryota	Amorphea	Amorphea_X	Amorphea_XX	Amoebozoa	Tubulinea	Arcellinida	Arcellinida_X	Arcellinida_XX	Arcellinida_XXX	ON651633	1080	1080	1	1	1	0	Bsharre	1919	117379	58	20	34.24425	36.048838	0.38	7928.253418	926.8356323	15.63009548	3.450994492	415.4476624
B04	LCO.P.ARCOIR.d_B04	N_ASV736	AATATTATATCTTTTATTTGGGTTTATCGCAGGCGTTGTTGGTACTTTATTTAGTATTTTAATTAGAATTGAATTAGCTTATCCTGGAGTACAAATTTTAAATGGTATTGACAATTTTATAATGTAATTGTAACAGCGCATGCTTTTATAATGATATTTTTTATGGTAATGCCAGCAATGATTGGTGGTTTTGGTATTGTTTTGTACCATTATTATTAGGTGCACCAGAAATGGCTTTTCCTAGATTAAATGCTTTAAGTTTTTGATTATTACCACCATCTTTTATATTATTATTGGCGTCAGCTTTTATAGAAACAGGGGCAGGAACAGGTTGAACAGTTTATCCGCCTTTAAGT	92.4	Eukaryota	Amorphea	Amorphea_X	Amorphea_XX	Amoebozoa	Tubulinea	Arcellinida	Arcellinida_X	Arcellinida_XX	Arcellinida_XXX	ON651633	2579	2579	1	1	1	0	Bsharre	1919	117379	58	20	34.24425	36.048838	0.38	7928.253418	926.8356323	15.63009548	3.450994492	415.4476624
B04	LCO.P.ARCOIR.d_B04	N_ASV6423	AATATTATATCTTTTATTTGGGTTTATCGCAGGCGTTGTTGGTACTTTATTTAGTATTTTTATTAGAATTGAATTAGCTTATCCTGGAGTACAAATTTTAAATGGTATTGACAATTTTATAATGTAATTGTAACAGCGCATGCTTTTATAATGATATTTTTTATGGTAATGCCAGCAATGATTGGTGGTTTTGGTATTGTTTTGTACCATTATTATTAGGTGCACCAGATATGGCTTTTCCTAGATTAAATGCTTTAAGTTTTTGATTATTACCACCATCTTTTATATTATTATTGGCGTCAGCTTTTATAGAAACAGGGGCAGGAACAGGTTGAACAGTTTATCCGCCTTTAAGT	92.4	Eukaryota	Amorphea	Amorphea_X	Amorphea_XX	Amoebozoa	Tubulinea	Arcellinida	Arcellinida_X	Arcellinida_XX	Arcellinida_XXX	ON651633	110	110	1	1	1	0	Bsharre	1919	117379	58	20	34.24425	36.048838	0.38	7928.253418	926.8356323	15.63009548	3.450994492	415.4476624
B04	LCO.P.ARCOIR.d_B04	N_ASV7309	AATATTATATCTTTTATTTGGGTTTATCGCAGGCGTTGTTGGTACTTTATTTAGTATTTTAATTAGAATTGAATTAGCTTATCCTGGAGTACAAATTTTAAATGGTATTGACAATTTTATAATGTAATTGTAACAGCGCATGCCTTTATAATGATATTTTTTATGGTAATGCCAGCAATGATTGGTGGTTTTGGTATTGTTTTGTACCATTATTATTAGGTGCACCAGATATGGCTTTTCCTAGATTCAGTGCTTTAAGTTTTTGATTATTACCACCATCTTTTATATTATTATTGGCGTCAGCTTTTATAGAAACAGGGGCAGGAACAGGTTGAACAGTTTATCCGCCTTTAAGT	91.9	Eukaryota	Amorphea	Amorphea_X	Amorphea_XX	Amoebozoa	Tubulinea	Arcellinida	Arcellinida_X	Arcellinida_XX	Arcellinida_XXX	ON651633	76	76	1	1	1	0	Bsharre	1919	117379	58	20	34.24425	36.048838	0.38	7928.253418	926.8356323	15.63009548	3.450994492	415.4476624
B04	LCO.P.ARCOIR.d_B04	N_ASV2130	AATATTATATTTAATATTTGGATTTATAGCAGGTATTATAGGAACTATTTTTAGTATCATTATAAGAGTCGAATTAGCCTATCCAGGAGTACAAATATTAGAAGGTAATTGACAATTTTATAATGTAGTAGTAACTGCGCATGCATTTATAATGATATTTTTTATGGTTATGCCAAGTATGATAGGTGGTTTTGGTAATTGTTTTGTACCTTTATTAATAGGTGCTCCAGATATGGCATTTCCAAGATTAAATGCATTAAGCTTTTGATTGTCGCCACCATCTTTTATATTATTATTGTGTTCCGCATTTATAGAAACAGGTGCAGGTACAGGTTGAACTGTATATCCACCTTTAAGT	90.2	Eukaryota	Amorphea	Amorphea_X	Amorphea_XX	Amoebozoa	Tubulinea	Arcellinida	Arcellinida_X	Arcellinida_XX	Arcellinida_XXX	ON651557	707	5	0.007072136	2	0.5	-0.985855728	Bsharre	1919	117379	58	20	34.24425	36.048838	0.38	7928.253418	926.8356323	15.63009548	3.450994492	415.4476624
B04	LCO.P.ARCOIR.d_B04	N_ASV1760	AATATTATATCTTTTATTTGGGTTTATCGCAGGCGTTGCTGGTACTTTATTTAGTATTTTAATTAGAATTGAATTAGCTTATCCTGGAGTACAAATTTTAAATGGTATTGACAATTTTATAATGTAATTGTAACAGCGCATGCTTTTATAATGATATTTTTTATGGTAATGCCAGCAATGATTGGTGGTTTTGGTATTGTTTTGTACCATTATTATTAGGTGCACCAGATATGGCTTTTCCTAGATTAAATGCTTTAAGTTTTTGATTATTACCACCATCTTTTATATTATTATTGGCGTCAGCTTTTATAGAAACAGGGGCAGGAACAGGTTGAACAGTTTATCCGCCTTTAAGT	92.4	Eukaryota	Amorphea	Amorphea_X	Amorphea_XX	Amoebozoa	Tubulinea	Arcellinida	Arcellinida_X	Arcellinida_XX	Arcellinida_XXX	ON651633	895	895	1	1	1	0	Bsharre	1919	117379	58	20	34.24425	36.048838	0.38	7928.253418	926.8356323	15.63009548	3.450994492	415.4476624
B04	LCO.P.ARCOIR.d_B04	N_ASV2763	TATACTATATTTAGTATTTGGATTGATAGCTGGTATTATTGGAACTTTATTTTCTATAATAATAAGAATAGAATTAGCATATCCAGGGGCTCAAATATTAGACGGTAATTGACAATTTTATAATGTAATAGTAACTGCTCATGCTTTTATTATGATATTTTTTATGGTTATGCCTACTATGATTGGAGGGTCTGGTAATTGTTTTGTACCTTTATTAATAGGTGCTCCTGATATGGCATTTCCGCGTTTAAACGCATTAAGTTTTTGATTATTACCACCTTCTTTTATATTATTATTAGGATCTGCTTTCATAGAAACAGGAGCGGGTACTGGATGAACAGTCTATCCACCATTAAGT	92.2	Eukaryota	Amorphea	Amorphea_X	Amorphea_XX	Amoebozoa	Tubulinea	Arcellinida	Arcellinida_X	Arcellinida_XX	Arcellinida_XXX	ON651508	507	507	1	1	1	0	Bsharre	1919	117379	58	20	34.24425	36.048838	0.38	7928.253418	926.8356323	15.63009548	3.450994492	415.4476624
B04	LCO.P.ARCOIR.d_B04	N_ASV476	AATTTTATATTTAATGTTTGGTTTTATGGCGGGTATAATAGGGACTTTATTTAGTATATTAATACGTATAGAATTAGCTTATCCAGGTGTGCAAGTATTAAATGGTAATTGGCAATTTTATAATGTTATAGTTACAGCGCATGCATTTGTTATGATTTTTTTTATGGTAATGCCTGCAATGATAGGAGGTTTTGGGAATTGTTTTGTTCCTTTATTAATAGGAGCTCCTGATATGGCTTTCCCGAGATTAAATGCATTAAGCTTTTGATTATTACCTCCAGCTTTTATATTATTATTAGCTTCTGCTTTTATTGAAACAGGGGCAGGAACAGGGTGAACAGTGTATCCACCCTTAAGT	88.8	Eukaryota	Amorphea	Amorphea_X	Amorphea_XX	Amoebozoa	Tubulinea	Arcellinida	Arcellinida_X	Arcellinida_XX	Arcellinida_XXX	ON651624	5168	18	0.003482972	4	0.25	-0.986068111	Bsharre	1919	117379	58	20	34.24425	36.048838	0.38	7928.253418	926.8356323	15.63009548	3.450994492	415.4476624
B04	LCO.P.ARCOIR.d_B04	N_ASV5311	AATATTATATCTTTTATTTGGGTTTATCGCAGGCGTTGTTGGTACTTTATTTAGTATTTTAATTAGAATTGAATTAGCTTATCCTGGAGTACAAATTTTAAATGGTATTGACAATTTTATAATGTAATTGTAACAGCGCATGCTTTTATAATGATATTTTTTATGGTAATGCCAGCAATGATTGGTGGTTTTGGTATTGTTTTGTACCATTATTATTAGGTGCACCAGATATGGCTTTTCCTAGATTAAATGCTTTAAGTTTTTGATTATTACCACCATCTTTTATATTATTATTGGCGTCAGCTTTTATAGAGACAGGGGCAGGAACAGGTTGAGCAGTTTATCCGCCTTTAAGT	92.1	Eukaryota	Amorphea	Amorphea_X	Amorphea_XX	Amoebozoa	Tubulinea	Arcellinida	Arcellinida_X	Arcellinida_XX	Arcellinida_XXX	ON651633	171	171	1	1	1	0	Bsharre	1919	117379	58	20	34.24425	36.048838	0.38	7928.253418	926.8356323	15.63009548	3.450994492	415.4476624
B04	LCO.P.ARCOIR.d_B04	N_ASV5884	AATATTATATCTTTTATTTGGGTTTATCGCAGGCGTTGTTGGTACTTTATTTAGTATTTTAATTAGAATTGAATTAGCTTATCCTGGAGTACAAATTTTAAATGGTATTGACAATTTTATAATGTAATTGTAACAGCGCATGCTTTTATAATGATATTTTTTATGGTAATGCCAGCAATGATTGGTGGTTTTGGTATTGTTTTGTACCATTATTATTAGGTGCACCAGATATGGCTTTTCCTAGATTAAATGCTTTAAGTTTTTGATTATTACCACCATCCTTTATATTATTATTGGCGCCAGCTTTTATAGAAACAGGGGCAGGAACAGGTTGAACAGTTTATCCGCCTTTAAGT	92.1	Eukaryota	Amorphea	Amorphea_X	Amorphea_XX	Amoebozoa	Tubulinea	Arcellinida	Arcellinida_X	Arcellinida_XX	Arcellinida_XXX	ON651633	135	135	1	1	1	0	Bsharre	1919	117379	58	20	34.24425	36.048838	0.38	7928.253418	926.8356323	15.63009548	3.450994492	415.4476624
B04	LCO.P.ARCOIR.d_B04	N_ASV1814	AATATTATATCTTTTATTTGGGTTTATCGCAGGCGTTGTCGGTACTTTATTTAGTATTTTAATTAGAATTGAATTAGCTTATCCTGGAGTACAAATTTTAAATGGTATTGACAATTTTATAATGTAATTGTAACAGCGCATGCTTTTATAATGATATTTTTTATGGTAATGCCAGCAATGATTGGTGGTTTTGGTATTGTTTTGTACCATTATTATTAGGTGCACCAGATATGGCTTTTCCTAGATTAAATGCTTTAAGTTTTTGATTATTACCACCATCTTTTATATTATTATTGGCGTCAGCTTTTATAGAAACAGGGGCAGGAACAGGTTGAACAGTTTATCCGCCTTTAAGT	92.7	Eukaryota	Amorphea	Amorphea_X	Amorphea_XX	Amoebozoa	Tubulinea	Arcellinida	Arcellinida_X	Arcellinida_XX	Arcellinida_XXX	ON651633	866	866	1	1	1	0	Bsharre	1919	117379	58	20	34.24425	36.048838	0.38	7928.253418	926.8356323	15.63009548	3.450994492	415.4476624
B05	LCO.P.ARCOIR.e_B05	N_ASV121	TATACTTTATCTTGTTTTTGGATTAATAGCAGGTATAATAGGTACATTATTTTCTATAATAATAAGAATAGAATTAGCATATCCAGGAGCTCAAATATTAGGTGGAAATTGACAATTTTATAATGTAATAGTAACAGCACATGCTTTTATTATGATTTTTTTTATGGTAATGCCTACAATGATTGGTGGTTTTGGGAATTGTTTTGTGCCACTTTTAATAGGAGCGCCAGATATGGCGTTTCCAAGATTAAACGCTTTAAGTTTTTGATTATTACCACCTGCATTTATATTATTACTAGGTTCTGCATTTATAGAAACAGGTGCAGGTACTGGTTGAACAGTATATCCGCCATTAAGT	86.3	Eukaryota	Amorphea	Amorphea_X	Amorphea_XX	Amoebozoa	Tubulinea	Arcellinida	Arcellinida_X	Arcellinida_XX	Arcellinida_XXX	ON651611	49987	1720	0.034408946	27	0.037037037	-0.070958449	Bsharre	1914	317972	75	89	34.244215	36.048499	0.25	6733.01123	927.3001099	15.64878654	3.469729424	415.7418823
B05	LCO.P.ARCOIR.e_B05	N_ASV5146	TATTTTATATTTATTATTTGGTTTTATTGCAGGTATTATAGGTGCTCTTTTCAGTATTATAATAAGAGTGGAATTGGCATATCCTGGAGTACAGATATTAGAAGGTAATTGACAATTTTATAATGTAGTTGTTACAGCTCATGCTTTTATTATGATATTTTTTATGGTGATGCCTACAATGATAGGTGGTTTTGGTAATTGTTTTGTGCCTTTATTAATAGGTGCCCCAGATATGGCATTTCCTAGATTAAATGCATTAAGTTTTTGATTATTACCACCGTCATTAATATTATTACTTGGATCTGCTTTTATTGAAACAGGGGCTGGAACAGGTTGAACTGTATATCCGCCTTTAAGT	93.9	Eukaryota	Amorphea	Amorphea_X	Amorphea_XX	Amoebozoa	Tubulinea	Arcellinida	Plagiopyxidae	Plagiopyxis	Plagiopyxis_callida	OL549126	181	181	1	1	1	0	Bsharre	1914	317972	75	89	34.244215	36.048499	0.25	6733.01123	927.3001099	15.64878654	3.469729424	415.7418823
B05	LCO.P.ARCOIR.e_B05	N_ASV362	AATATTATATCTTTTATTTGGGTTTATCGCAGGCGTAGTTGGTACTTTATTTAGTATTTTAATTAGAATTGAATTAGCTTATCCTGGAGTACAAATTTTAAATGGTATCGACAATTTTATAATGTAATTGTAACAGCGCATGCTTTTATAATGATATTTTTTATGGTAATGCCAGCAATGATTGGTGGTTTTGGTATTGTTTTGTACCATTATTATTAGGTGCACCAGATATGGCTTTTCCTAGATTAAATGCTTTAAGTTTTTGATTATTACCACCATCTTTTATATTATTATTGGCGTCAGCTTTTATAGAAACAGGGGCAGGAACAGGTTGAACAGTTTATCCGCCTTTAAGT	92.1	Eukaryota	Amorphea	Amorphea_X	Amorphea_XX	Amoebozoa	Tubulinea	Arcellinida	Arcellinida_X	Arcellinida_XX	Arcellinida_XXX	ON651633	8143	1468	0.180277539	3	0.333333333	-0.459167383	Bsharre	1914	317972	75	89	34.244215	36.048499	0.25	6733.01123	927.3001099	15.64878654	3.469729424	415.7418823
B05	LCO.P.ARCOIR.e_B05	N_ASV1081	TATTTTATATTTATTATTTGGTTTTATAGCAGGTATTATTGGTACTTTATTTAGTATTATAATAAGAGTAGAATTGGCGTATCCTGGTGTACAAATTTTAGAAGGAATTGACAATTCTATAATGTAGTTGTAACGGCTCATGCTTTTATTATGATATTTTTTATGGTAATGCCTACAATGATTGGTGGTTTTGGTAATTGTTTTGTGCCTTTGTTAATAGGGGCTCCAGATATGGCGTTTCCTAGATTAAATGCATTAAGTTTTTGACTATTACCACCTTCATTAGTTTTATTATTAGGATCAGCTTTTATTGAAACTGGTGCAGGTACTGGGTGAACTGTATATCCGCCTTTAAGT	94.1	Eukaryota	Amorphea	Amorphea_X	Amorphea_XX	Amoebozoa	Tubulinea	Arcellinida	Arcellinida_X	Arcellinida_XX	Arcellinida_XXX	ON651571	1585	1065	0.67192429	3	0.333333333	1.015772871	Bsharre	1914	317972	75	89	34.244215	36.048499	0.25	6733.01123	927.3001099	15.64878654	3.469729424	415.7418823
B05	LCO.P.ARCOIR.e_B05	N_ASV149	TATATTATATTTATTATTTGGATTTATAGCAGGAATAATAGGAACAATATTTAGTATAATTATAAGAGTAGAATTAGCTTATCCAGGAGTTCAAATATTAGAAGGAAATTGACAATTTTATAATGTAGTGGTAACAGCACATGCATTTATAATGATATTCTTTATGGTAATGCCAAGTATGATAGGTGGTTTTGGTAATTGTTTTGTACCTTTATTAATAGGTGCACCAGATATGGCATTTCCTAGATTAAATGCATTAAGTTTCTGATTATTACCACCATCTTTTATATTATTATTATGTTCAGCTTTTATAGAAACAGGGGCGGGTACAGGTTGAACTGTATACCCACCTTTAAGT	91.9	Eukaryota	Amorphea	Amorphea_X	Amorphea_XX	Amoebozoa	Tubulinea	Arcellinida	Arcellinida_X	Arcellinida_XX	Arcellinida_XXX	ON651557	36846	23	0.00062422	10	0.1	-0.993757803	Bsharre	1914	317972	75	89	34.244215	36.048499	0.25	6733.01123	927.3001099	15.64878654	3.469729424	415.7418823
B05	LCO.P.ARCOIR.e_B05	N_ASV11698	TACCTTATATTTAATTTTTGGGGGTCTTTCTGGAATTATTGGTACAGTATTATCAATGTTAATTAGAATTGAATTAGCTTATCCTGGGGTACAAATTTTAAATGGTATTGACAATTTTATAATGTAATTGTAACAGCGCATGCTTTTATAATGATATTTTTTATGGTAATGCCAGCAATGATTGGTGGTTTTGGTATTGTTTTGTACCATTATTATTAGGTGCACCAGATATGGCTTTTCCTAGATTAAATGCTTTAAGTTTTTGATTATTACCACCATCTTTTATATTATTATTGGCGTCAGCTTTTATAGAAACAGGGGCAGGAACAGGTTGAACAGTTTATCCGCCTTTAAGT	88.5	Eukaryota	Amorphea	Amorphea_X	Amorphea_XX	Amoebozoa	Tubulinea	Arcellinida	Arcellinida_X	Arcellinida_XX	Arcellinida_XXX	ON651633	13	13	1	1	1	0	Bsharre	1914	317972	75	89	34.244215	36.048499	0.25	6733.01123	927.3001099	15.64878654	3.469729424	415.7418823
B05	LCO.P.ARCOIR.e_B05	N_ASV7331	GACATTATATTATTATCTTTGGTGCTTTTTGCAGGTATTATAGGTACTCTTTTTAGTATTATAATAAGAGTAGAGTTAGCTTATCCAGGGGTACAAATATTAGAGGGTAATTGACAATTTTATAATGTAGTTGTTACAGCTCATGCTTTTATTATGATATTTTTTATGGTGATGCCTACAATGATAGGTGGTTTTGGTAATTGTTTTGTACCATTATTAATAGGAGCTCCAGATATGGCGTTCCCTAGATTAAATGCATTAAGTTTTTGATTATTGCCACCATCATTAATATTATTACTTGGATCTGCTTTTATTGAAACTGGTGCAGGTACAGGTTGAACTGTTTATCCACCTTTAAGT	91.1	Eukaryota	Amorphea	Amorphea_X	Amorphea_XX	Amoebozoa	Tubulinea	Arcellinida	Plagiopyxidae	Plagiopyxis	Plagiopyxis_callida	OL549126	75	75	1	1	1	0	Bsharre	1914	317972	75	89	34.244215	36.048499	0.25	6733.01123	927.3001099	15.64878654	3.469729424	415.7418823
B05	LCO.P.ARCOIR.e_B05	N_ASV11153	GATATTATATTTAATATTTGGGTTAATAGCAGGTATAATTGGAACTTTATTTTCTATGATAATAAGAGTAGAGTTAGCTTATCCAGGGGTACAAATATTAGAGGGTAATTGACAATTTTATAATGTAGTTGTTACAGCTCATGCTTTTATTATGATATTTTTTATGGTGATGCCTACAATGATAGGTGGTTTTGGTAATTGTTTTGTACCATTATTAATAGGAGCTCCAGATATGGCGTTCCCTAGATTAAATGCATTAAGTTTTTGATTATTGCCACCATCATTAATATTATTACTTGGATCTGCTTTTATTGAAACTGGTGCAGGTACAGGTTGAACTGTTTATCCACCTTTAAGT	90.8	Eukaryota	Amorphea	Amorphea_X	Amorphea_XX	Amoebozoa	Tubulinea	Arcellinida	Plagiopyxidae	Plagiopyxis	Plagiopyxis_callida	OL549126	15	15	1	1	1	0	Bsharre	1914	317972	75	89	34.244215	36.048499	0.25	6733.01123	927.3001099	15.64878654	3.469729424	415.7418823
B05	LCO.P.ARCOIR.e_B05	N_ASV470	TATTTTATATTTATTATTTGGTTTTATAGCAGGTATTATTGGTACTTTATTTAGTATTATAATAAGAGTAGAATTAGCCTATCCTGGTGTACAAATTTTAGAAGGAATTGACAATTCTATAATGTAGTTGTAACGGCACATGCTTTTATTATGATATTTTTTATGGTAATGCCTACAATGATTGGGGGTTTTGGTAATTGCTTTGTGCCTTTATTAATTGGGGCTCCAGATATGGCGTTTCCAAGATTAAATGCATTAAGTTTTTGATTATTACCACCCTCATTAGTGTTATTATTAGGATCTGCTTTTATTGAAACTGGTGCAGGTACTGGATGAACTGTATATCCACCTTTAAGT	93.8	Eukaryota	Amorphea	Amorphea_X	Amorphea_XX	Amoebozoa	Tubulinea	Arcellinida	Arcellinida_X	Arcellinida_XX	Arcellinida_XXX	ON651571	5257	167	0.031767168	21	0.047619048	-0.332889481	Bsharre	1914	317972	75	89	34.244215	36.048499	0.25	6733.01123	927.3001099	15.64878654	3.469729424	415.7418823
B05	LCO.P.ARCOIR.e_B05	N_ASV719	AATATTATATCTTTTATTTGGGTTTATCGCAGGCGTAGTTGGTACTTTATTTAGTATTTTAATTAGAATTGAATTAGCTTATCCTGGAGTACAAATTTTAAATGGTATTGACAATTTTATAATGTAATTGTAACAGCGCATGCTTTTATAATGATATTTTTTATGGTAATGCCAGCAATGATTGGTGGTTTTGGTATTGTTTTGTACCATTATTATTAGGTGCACCAGATATGGCTTTTCCTAGATTAAATGCTTTAAGTTTTTGATTATTACCACCATCTTTTATATTATTATTGGCGTCAGCTTTTATAGAAACAGGGGCAGGAACAGGTTGAACAGTCTATCCGCCTTTAAGT	92.1	Eukaryota	Amorphea	Amorphea_X	Amorphea_XX	Amoebozoa	Tubulinea	Arcellinida	Arcellinida_X	Arcellinida_XX	Arcellinida_XXX	ON651633	2674	519	0.194091249	2	0.5	-0.611817502	Bsharre	1914	317972	75	89	34.244215	36.048499	0.25	6733.01123	927.3001099	15.64878654	3.469729424	415.7418823
B05	LCO.P.ARCOIR.e_B05	N_ASV2630	TATTTTATATCTATTATTTGGTTTTATAGCAGGTATTATAGGTACTCCTTTTAGTATTATAATAAGAGTAGAGTTAGCTTATCCAGGGGTACAAATATTAGAGGGTAATTGACAATTTTATAATGTAGTTGTTACAGCTCATGCTTTTATTATGATATTTTTTATGGTGATGCCTACAATGATAGGTGGTTTTGGTAATTGTTTTGTACCATTATTAATAGGAGCTCCAGATATGGCGTTCCCTAGATTAAATGCATTAAGTTTTTGATTATTGCCACCATCATTAATATTATTACTTGGATCTGCTTTTATTGAAACTGGTGCAGGTACAGGTTGAACTGTTTATCCACCTTTAAGT	93.9	Eukaryota	Amorphea	Amorphea_X	Amorphea_XX	Amoebozoa	Tubulinea	Arcellinida	Plagiopyxidae	Plagiopyxis	Plagiopyxis_callida	OL549126	541	541	1	1	1	0	Bsharre	1914	317972	75	89	34.244215	36.048499	0.25	6733.01123	927.3001099	15.64878654	3.469729424	415.7418823
B05	LCO.P.ARCOIR.e_B05	N_ASV5083	TATTTTATATTTATTATTTGGTTTTATTGCAGGTATTATAGGTACTCTTTTCAGTATTATAATAAGAGTGGAATTGGCATATCCTGGAGTACAGATATTAGAAGGTAATTGACAATTTTATAATGTAGTTGTTACAGCTCATGCTTTTATTATGATATTTTTTATGGTGATGCCTACAATGATAGGTGGTTTTGGTAATTGTTTTGTGCCTTTATTAATAGGTGCCCCAGATATGGCATTTCCTAGATTAAATGCATTAAGGTTTTGATTATTACCACCGTCATTAATATTATTACTTGGATCTGCTTTTATTGAAACAGGGGCTGGAACAGGTTGAACTGTATATCCGCCTTTAAGT	93.9	Eukaryota	Amorphea	Amorphea_X	Amorphea_XX	Amoebozoa	Tubulinea	Arcellinida	Plagiopyxidae	Plagiopyxis	Plagiopyxis_callida	OL549126	185	185	1	1	1	0	Bsharre	1914	317972	75	89	34.244215	36.048499	0.25	6733.01123	927.3001099	15.64878654	3.469729424	415.7418823
B05	LCO.P.ARCOIR.e_B05	N_ASV1746	TATATTATATTTATTATTTGGTTTTATGGCAGGAATTGTAGGTACTATATTTAGTATATTAATACGTATAGAATTAGCTTATCCAGGAGTACAAATATTAAATGGTAATTGACAATTTTATAATGTTATTGTAACAGCACATGCTTTTGTTATGATTTTTTTTATGGTTATGCCTGCTATGATTGGTGGTTTTGGTATTGTTTTGTTCCTTTATTAATAGGAGCACCTGATATGGCTTTTCCTAGATTAAATGCTTTAAGTTTTTGATTATTACCACCTTCTTTTGTATTATTATTAGGTTCAGCTTTTATTGAAACAGGAGCTGGTACAGGTTGAACAGTATATCCTCCTTTAAGT	90.8	Eukaryota	Amorphea	Amorphea_X	Amorphea_XX	Amoebozoa	Tubulinea	Arcellinida	Arcellinida_X	Arcellinida_XX	Arcellinida_XXX	ON651612	903	8	0.008859358	17	0.058823529	-0.849390919	Bsharre	1914	317972	75	89	34.244215	36.048499	0.25	6733.01123	927.3001099	15.64878654	3.469729424	415.7418823
B05	LCO.P.ARCOIR.e_B05	N_ASV4234	TATTTTATATTTATTATTTGGTTTTATTGCAGGTATTATAGGTACTCTTTTCAGTATTATAATAAGAGTGGAATTGGCATATCCTGGAGTACAGATATTAGAAGGTAATTGACAATTTTATAATGTAGTTGTTACGGCTCATGCTTTTATTATGATATTTTTTATGGTGATGCCTACAATGATAGGTGGTTTTGGTAATTGTTTTGTGCCTTTATTAATAGGTGCCCCAGATATGGCATTTCCTAGATTAAATGCATTAAGTTTTTGATTATTACCACCGTCATTAATATTATTACTTGGATCTGCTTTTATTGAAACAGGGGCTGGAACAGGTTGAACTGTATATCCGCCTTTAAGT	93.9	Eukaryota	Amorphea	Amorphea_X	Amorphea_XX	Amoebozoa	Tubulinea	Arcellinida	Plagiopyxidae	Plagiopyxis	Plagiopyxis_callida	OL549126	265	265	1	1	1	0	Bsharre	1914	317972	75	89	34.244215	36.048499	0.25	6733.01123	927.3001099	15.64878654	3.469729424	415.7418823
B05	LCO.P.ARCOIR.e_B05	N_ASV1085	AAGATTGTATATTATATTTGGGTTTATCGCAGGCGTAGTTGGTACTTTATTTAGTATTTTAATTAGAATTGAATTAGCTTATCCTGGAGTACAAATTTTAAATGGTATTGACAATTTTATAATGTAATTGTAACAGCGCATGCTTTTATAATGATATTTTTTATGGTAATGCCAGCAATGATTGGTGGTTTTGGTATTGTTTTGTACCATTATTATTAGGTGCACCAGATATGGCTTTTCCTAGATTAAATGCTTTAAGTTTTTGATTATTACCACCATCTTTTATATTATTATTGGCGTCAGCTTTTATAGAAACAGGGGCAGGAACAGGTTGAACAGTTTATCCGCCTTTAAGT	91.3	Eukaryota	Amorphea	Amorphea_X	Amorphea_XX	Amoebozoa	Tubulinea	Arcellinida	Arcellinida_X	Arcellinida_XX	Arcellinida_XXX	ON651633	1570	61	0.038853503	21	0.047619048	-0.184076433	Bsharre	1914	317972	75	89	34.244215	36.048499	0.25	6733.01123	927.3001099	15.64878654	3.469729424	415.7418823
B05	LCO.P.ARCOIR.e_B05	N_ASV5224	TATTTTATATCTATTATTTGGTTTTATAGCAGGTATTATAGGTACTCTTTTTAGTATTATAATAAGAGTAGAGTTAGCTTATCCAGGGGTACAAATATTAGAGGGTAATTGACAATTTTATAATGTAGTTGTTACAGCTCATGCTTTTATTATGATATTTTTTATGGTGATGCCTACAATGATAGGTGGTTTTGGTAATTGTTTTGTACCATTATTAATAGGAGCTCCAGATATGGCGTTCCCTAGATTAAATGCATTAAGTTTTTGATTATTGCCACCATCATTAATATTATTACTTGGATCTGCTTTTATTGAAACTGGTGCAGGTACAGGTTGAACTGGTTATCCACCTTTAAGT	93.9	Eukaryota	Amorphea	Amorphea_X	Amorphea_XX	Amoebozoa	Tubulinea	Arcellinida	Plagiopyxidae	Plagiopyxis	Plagiopyxis_callida	OL549126	176	176	1	1	1	0	Bsharre	1914	317972	75	89	34.244215	36.048499	0.25	6733.01123	927.3001099	15.64878654	3.469729424	415.7418823
B05	LCO.P.ARCOIR.e_B05	N_ASV14	GATATTATATTTAATATTTGGGTTAATAGCAGGTATAATTGGAACTTTATTTTCTATAATAATAAGAATAGAACTAGCATATCCTGGAGCTCAAATTCTTGGAGGTAATTGACAATTCTATAATGTAATAGTAACAGCACATGCTTTTATTATGATTTTTTTTATGGTTATGCCTACAATGATAGGAGGATTTGGTAATTGTTTTGTACCATTATTAATAGGTGCACCAGATATGGCTTTTCCGCGTTTAAATGCATTAAGCTTTTGATTATTACCACCTTCATTTATATTATTATTAGGATCTGCTTTTATAGAGACAGGTGCAGGTACTGGATGAACTGTATATCCACCATTAAGT	91.3	Eukaryota	Amorphea	Amorphea_X	Amorphea_XX	Amoebozoa	Tubulinea	Arcellinida	Arcellinida_X	Arcellinida_XX	Arcellinida_XXX	ON651528	320947	470	0.001464416	122	0.008196721	-0.821341218	Bsharre	1914	317972	75	89	34.244215	36.048499	0.25	6733.01123	927.3001099	15.64878654	3.469729424	415.7418823
B05	LCO.P.ARCOIR.e_B05	N_ASV805	TATTTTGTATTTATTATTTGGTTTTATAGCAGGTATAATTGGTACTTTATTTAGTATTATAATAAGAGTAGAATTGGCTTATCCTGGTGTACAAATATTAGAAGGAATTGACAATTTTATAATGTAGTTGTAACAGCTCATGCTTTTATTATGATATTTTTTATGGTTATGCCTACTATGATAGGTGGATTTGGTAATTGTTTTGTACCTTTATTAATAGGGGCTCCAGATATGGCTTTCCCTAGATTAAATGCATTAAGTTTTTGATTATTACCACCATCATTAGTATTATTATTAGGATCAGCTTTTATTGAAACTGGGGCAGGTACTGGATGAACTGTATATCCACCTTTAAGT	93	Eukaryota	Amorphea	Amorphea_X	Amorphea_XX	Amoebozoa	Tubulinea	Arcellinida	Arcellinida_X	Arcellinida_XX	Arcellinida_XXX	ON651551	2266	58	0.025595763	7	0.142857143	-0.820829656	Bsharre	1914	317972	75	89	34.244215	36.048499	0.25	6733.01123	927.3001099	15.64878654	3.469729424	415.7418823
B05	LCO.P.ARCOIR.e_B05	N_ASV7219	TATTTTATATCTATTATTTGGTTTTATAGCAGGTATTATAGGTACTCTTTTTAGTATTATAATAAGAGTAGAGTTGGCTTATCCAGGGGTACAAATATTAGAGGGTAACTGACAATTTTATAATGTAGTTGTTACAGCTCATGCTTTTATTATGATATTTTTTATGGTGATGCCTACAATGATAGGTGGTTTTGGTAATTGTTTTGTACCATTATTAATAGGAGCTCCAGATATGGCGTTCCCTAGATTAAATGCATTAAGTTTTTGATTATTGCCACCATCATTAATATTATTACTTGGATCTGCTTTTATTGAAACTGGTGCAGGTACAGGTTGAACTGTTTATCCACCTTTAAGT	93.9	Eukaryota	Amorphea	Amorphea_X	Amorphea_XX	Amoebozoa	Tubulinea	Arcellinida	Arcellinida_X	Arcellinida_XX	Arcellinida_XXX	ON651552	79	79	1	1	1	0	Bsharre	1914	317972	75	89	34.244215	36.048499	0.25	6733.01123	927.3001099	15.64878654	3.469729424	415.7418823
B05	LCO.P.ARCOIR.e_B05	N_ASV5021	AATATTATATCTTTTATTTGGGTTTATCGCAGGCGTAGTTGGTACTTTATTTAGTATTTTAATTAGAATTGAATTAGCTTATCCTGGAGTACAAATTTTAAATGGTATTGACAATTTTATAATGTAATTGTAACCGCGCATGCTTTTATAATGATATTTTTTATGGTAATGCCAGCAATGATTGGTGGTTTTGGTATTGTTTTGTACCATTATTATTAGGTGCACCAGATATGGCTTTTCCTAGATTAAATGCTTTAAGTTTTTGATTATTACCACCATCTTTTATATTATTATTGGCGTCAGCTTTTATAGAAACAGGGGCAGGAACAGGTTGAACAGTTTATCCGCCTTTAAGT	92.1	Eukaryota	Amorphea	Amorphea_X	Amorphea_XX	Amoebozoa	Tubulinea	Arcellinida	Arcellinida_X	Arcellinida_XX	Arcellinida_XXX	ON651633	189	189	1	1	1	0	Bsharre	1914	317972	75	89	34.244215	36.048499	0.25	6733.01123	927.3001099	15.64878654	3.469729424	415.7418823
B05	LCO.P.ARCOIR.e_B05	N_ASV5373	TATTTTATATCTATTATTTGGTTTTATAGCAGGTATTATAGGTACTCTTTTTAGTATTATAATAAGAGTAGAGTTAGCTTATCCAGGGGTACAAATATTAGAGGGTAATTGACAATTTTATAATGTAGTTGTTACAGCTCATGCTTTTATTATGATATTTTTTATGGTGATGCCTACAATGATAGGTGGTTTTGGTAATTGTTTTGTACCATTATTAATAGGAGCTCCAGATATGGCGTTCCCTAGATTAAATGCATTAAGTTTTTGATTATTGCCACCATCATTAATATTATTACTTGGGTCTGCTTTTATTGAAACTGGTGCAGGTACAGGTTGAACTGTTTGTCCACCTTTAAGT	93.6	Eukaryota	Amorphea	Amorphea_X	Amorphea_XX	Amoebozoa	Tubulinea	Arcellinida	Plagiopyxidae	Plagiopyxis	Plagiopyxis_callida	OL549126	167	167	1	1	1	0	Bsharre	1914	317972	75	89	34.244215	36.048499	0.25	6733.01123	927.3001099	15.64878654	3.469729424	415.7418823
B05	LCO.P.ARCOIR.e_B05	N_ASV10769	TACTTTATACCTTTGATTTGCATTTATAGCAGGATTATTTGGAACATTATTTTCTATTTTAATAAGATTAGAGTTAGCTTATCCAGGGGTACAAATATTAGAGGGTAATTGACAATTTTATAATGTAGTTGTTACAGCTCATGCTTTTATTATGATATTTTTTATGGTGATGCCTACAATGATAGGTGGTTTTGGTAATTGTTTTGTACCATTATTAATAGGAGCTCCAGATATGGCGTTCCCTAGATTAAATGCATTAAGTTTTTGATTATTGCCACCATCATTAATATTATTACTTGGATCTGCTTTTATTGAAACTGGTGCAGGTACAGGTTGAACTGTTTATCCACCTTTAAGT	88.8	Eukaryota	Amorphea	Amorphea_X	Amorphea_XX	Amoebozoa	Tubulinea	Arcellinida	Plagiopyxidae	Plagiopyxis	Plagiopyxis_callida	OL549126	17	17	1	1	1	0	Bsharre	1914	317972	75	89	34.244215	36.048499	0.25	6733.01123	927.3001099	15.64878654	3.469729424	415.7418823
B05	LCO.P.ARCOIR.e_B05	N_ASV2486	TATTTTATATTTATTATTTGGTTTTATAGCAGGTATTATAGGTACGCTTTTTAGTATTATAATAAGAATAGAATTAGCTTATCCTGGGGTACAAATATTAGAGGGTAATTGACAATTTTATAATGTAGTTGTTACAGCTCATGCTTTTATTATGATATTTTTTATGGTGATGCCTACAATGATAGGTGGTTTTGGTAATTGTTTTGTACCATTATTAATAGGAGCTCCAGATATGGCGTTCCCTAGATTAAATGCATTAAGTTTTTGATTATTGCCACCATCATTAATATTATTACTTGGATCTGCTTTTATTGAAACTGGTGCAGGTACAGGTTGAACTGTTTATCCACCTTTAAGT	93.9	Eukaryota	Amorphea	Amorphea_X	Amorphea_XX	Amoebozoa	Tubulinea	Arcellinida	Plagiopyxidae	Plagiopyxis	Plagiopyxis_callida	OL549126	582	554	0.951890034	7	0.142857143	5.663230241	Bsharre	1914	317972	75	89	34.244215	36.048499	0.25	6733.01123	927.3001099	15.64878654	3.469729424	415.7418823
B05	LCO.P.ARCOIR.e_B05	N_ASV9918	TATTTTATATCTATTATTTGGTTTTATAGCAGGTATTATAGGTACTCTTTTTAGTATTATAATAAGAGTAGAGTTAGCTTATACAGGGGTACAAATATTAGAGGGTAATTGACAATTTTATAATGTAGTTGTTACAGCTCATGCTTTTATTATGATATTTTTTATGGTGATGCCTACAATGATAGGTGGTTTTGGTAATTGTTTTGTACCATTATTAATAGGAGCTCCAGATATGGCGTTCCCTAGATTAAATGCATTAAGTTTTTGATTATTGCCACCATCATTAATATTATTACTTGGATCTGCTTTTATTGAAACTGGTGCAGGTACAGGTTGAACTGTTTATCCACCTTTAAGT	93.9	Eukaryota	Amorphea	Amorphea_X	Amorphea_XX	Amoebozoa	Tubulinea	Arcellinida	Plagiopyxidae	Plagiopyxis	Plagiopyxis_callida	OL549126	23	23	1	1	1	0	Bsharre	1914	317972	75	89	34.244215	36.048499	0.25	6733.01123	927.3001099	15.64878654	3.469729424	415.7418823
B05	LCO.P.ARCOIR.e_B05	N_ASV1420	AATATTATATCTTTTATTTGGGTTTATCGCAGGCGTAGTTGGTACTTTATTTAGTATTTTAATTAGAATTGAATTAGCTTATCCTGGAGTACAAATTTTAAATGGTATTGACAATTTTATAATGTAATTGTAACAGCGCATGCTTTTATAATGATATTTTTTATGGTAATGCCAGCAATGACTGGTGGTTTTGGTATTGTTTTGTACCATTATTATTAGGTGCACCAGATATGGCTTTTCCTAGATTAAATGCTTTAAGTTTTTGATTATTACCACCATCTTTTATATTATTATTGGCGTCAGCTTTTATAGAAACAGGGGCAGGAACAGGTTGAACAGTTTATCCGCCTTTAAGT	92.1	Eukaryota	Amorphea	Amorphea_X	Amorphea_XX	Amoebozoa	Tubulinea	Arcellinida	Arcellinida_X	Arcellinida_XX	Arcellinida_XXX	ON651633	1139	1139	1	1	1	0	Bsharre	1914	317972	75	89	34.244215	36.048499	0.25	6733.01123	927.3001099	15.64878654	3.469729424	415.7418823
B05	LCO.P.ARCOIR.e_B05	N_ASV3604	AATATTATATCTTTTATTTGGGTTTATCGCAGGCGTAGTTGGTACTTTATTTAGTATTTTAATTAGAATTGAATTAGCTTATCCTGGAGTACAAATTTTAAATGGTATTGACAATTTTATAATGTAATAGTAACAGCGCATGCTTTTATAATGATATTTTTTATGGTAATGCCAGCAATGATTGGTGGTTTTGGTATTGTTTTGTACCATTATTATTAGGTGCACCAGATATGGCTTTTCCTAGATTAAATGCTTTAAGTTTTTGATTATTACCACCATCTTTTATATTATTATTGGCGTCAGCTTTTATAGAAACAGGGGCAGGAACAGGTTGAACAGTTTATCCGCCTTTAAGT	92.1	Eukaryota	Amorphea	Amorphea_X	Amorphea_XX	Amoebozoa	Tubulinea	Arcellinida	Arcellinida_X	Arcellinida_XX	Arcellinida_XXX	ON651633	351	351	1	1	1	0	Bsharre	1914	317972	75	89	34.244215	36.048499	0.25	6733.01123	927.3001099	15.64878654	3.469729424	415.7418823
B05	LCO.P.ARCOIR.e_B05	N_ASV6904	AATATTATATCTTTTATTTGGGTTTATCGCAGGCGTAGTTGGTACTTTATTTAGTATTTTAATTAGAATTGAATTAGCTTATCCTGGAGTACAAATTTTAAATGGTATTGACAATTTTATAATGTAATTGTAACAGCGCATGCTTTTATAATGATATTTTTTATGGTAATGCCAGCAATGATTGGTGGTTTTGGTATTGTTTTGTACCATTATTATTAGGTGCACCAGATATGGCTTTTCCTAGATTAAATGCTTTAAGTTTTTGATTATTACCACCATCTTTTATATTATTATTGGCGTAAGCTTTTATAGAAACAGGGGCAGGAACAGGTTGAACAGTTTATCCGCCTTTAAGC	91.9	Eukaryota	Amorphea	Amorphea_X	Amorphea_XX	Amoebozoa	Tubulinea	Arcellinida	Arcellinida_X	Arcellinida_XX	Arcellinida_XXX	ON651633	90	90	1	1	1	0	Bsharre	1914	317972	75	89	34.244215	36.048499	0.25	6733.01123	927.3001099	15.64878654	3.469729424	415.7418823
B05	LCO.P.ARCOIR.e_B05	N_ASV1824	AATATTATATCTTTTATTTGGGTTTATCGCAGGCGTAGTTGGTACTTTATTTAGTATTTTAATTAGAATTGAATTAGCTTATCCTGGAGTACAAATTTTAAATGGTATCGACAATTTTATAATGTAATTGTAACAGCGCATGCTTTTATAATGATATTTTTTATGGTAACGCCAGCAATGATTGGTGGTTTTGGTATTGTTTTGTACCATTATTATTAGGTGCACCAGATATGGCTTTTCCTAGATTAAATGCTTTAAGTTTTTGATTATTACCACCATCTTTTATATTATTATTGGCGTCAGCTTTTATAGAAACAGGGGCAGGAACAGGTTGAACAGTTTATCCGCCTTTAAGT	91.9	Eukaryota	Amorphea	Amorphea_X	Amorphea_XX	Amoebozoa	Tubulinea	Arcellinida	Arcellinida_X	Arcellinida_XX	Arcellinida_XXX	ON651633	858	858	1	1	1	0	Bsharre	1914	317972	75	89	34.244215	36.048499	0.25	6733.01123	927.3001099	15.64878654	3.469729424	415.7418823
B05	LCO.P.ARCOIR.e_B05	N_ASV55	AATATTATATCTTTTATTTGGGTTTATCGCAGGCGTAGTTGGTACTTTATTTAGTATTTTAATTAGAATTGAATTAGCTTATCCTGGAGTACAAATTTTAAATGGTATTGACAATTTTATAATGTAATTGTAACAGCGCATGCTTTTATAATGATATTTTTTATGGTAATGCCAGCAATGATTGGTGGTTTTGGTATTGTTTTGTACCATTATTATTAGGTGCACCAGATATGGCTTTTCCTAGATTAAATGCTTTAAGTTTTTGATTATTACCACCATCTTTTATATTATTATTGGCGTCAGCTTTTATAGAAACAGGAGCAGGAACAGGTTGAACAGTTTATCCACCTTTAAGT	93	Eukaryota	Amorphea	Amorphea_X	Amorphea_XX	Amoebozoa	Tubulinea	Arcellinida	Arcellinida_X	Arcellinida_XX	Arcellinida_XXX	ON651633	120644	57	0.000472464	32	0.03125	-0.984881138	Bsharre	1914	317972	75	89	34.244215	36.048499	0.25	6733.01123	927.3001099	15.64878654	3.469729424	415.7418823
B05	LCO.P.ARCOIR.e_B05	N_ASV66	TATTTTATATTTATTATTTGGTTTTATTGCAGGTATTATAGGTACTCTTTTCAGTATTATAATAAGAGTGGAATTGGCATATCCTGGAGTACAGATATTAGAAGGTAATTGACAATTTTATAATGTAGTTGTTACAGCTCATGCTTTTATTATGATATTTTTTATGGTGATGCCTACAATGATAGGTGGTTTTGGTAATTGTTTTGTGCCTTTATTAATAGGTGCCCCAGATATGGCATTTCCTAGATTAAATGCATTAAGTTTTTGATTATTACCACCGTCATTAATATTATTACTTGGATCTGCTTTTATTGAAACAGGGGCTGGAACAGGTTGAACTGTATATCCGCCTTTAAGT	94.1	Eukaryota	Amorphea	Amorphea_X	Amorphea_XX	Amoebozoa	Tubulinea	Arcellinida	Plagiopyxidae	Plagiopyxis	Plagiopyxis_callida	OL549126	99193	98627	0.994293952	14	0.071428571	12.92011533	Bsharre	1914	317972	75	89	34.244215	36.048499	0.25	6733.01123	927.3001099	15.64878654	3.469729424	415.7418823
B05	LCO.P.ARCOIR.e_B05	N_ASV145	TATATTATATTTATTATTTGGTTTTATGGCAGGAATTGTAGGTACTATATTTAGTATATTAATACGTATAGAATTAGCTTATCCAGGAGTACAAATATTAAATGGTAATTGACAATTTTATAATGTTATTGTAACAGCACATGCTTTTGTTATGATTTTTTTTATGGTTATGCCTGCTATGATTGGTGGTTTTGGTATTGCTTTGTTCCTTTATTAATTGGAGCACCTGATATGGCTTTTCCTAGATTAAATGCTTTAAGTTTTTGATTATTGCCACCTTCTTTTGTATTATTATTAGGTTCAGCTTTTATTGAAACAGGAGCTGGTACAGGTTGAACTGTATATCCCCCTTTAAGT	89.6	Eukaryota	Amorphea	Amorphea_X	Amorphea_XX	Amoebozoa	Tubulinea	Arcellinida	Arcellinida_X	Arcellinida_XX	Arcellinida_XXX	ON651612	38267	322	0.008414561	19	0.052631579	-0.840123344	Bsharre	1914	317972	75	89	34.244215	36.048499	0.25	6733.01123	927.3001099	15.64878654	3.469729424	415.7418823
B05	LCO.P.ARCOIR.e_B05	N_ASV5480	TATTTTATATTTATTATTTGGTTTTATAGCAGGTATTATAGGTACGCTTTTTAGTATTATAATAAGAATAGAATTAGCTTATCCTGGGGTACAAATATTAGAGGGTAATTGACAATTTTATAATGTAGTTGTTACAGCTCATGCTTTTATTATGATATTTTTTATGGTGATGCCTACAATGATAGGTGGTTTTGGTAATTGTTTTGTACCATTATTAATTGGAGCTCCAGATATGGCGTTTCCAAGATTAAATGCATTAAGTTTTTGATTATTCCCACCATCATTAATATTATTACTTGGATCTGCTTTTATTGAAACAGGTGCAGGTACAGGTTGAACTGTATATCCACCTTTAAGT	94.7	Eukaryota	Amorphea	Amorphea_X	Amorphea_XX	Amoebozoa	Tubulinea	Arcellinida	Plagiopyxidae	Plagiopyxis	Plagiopyxis_callida	OL549126	159	159	1	1	1	0	Bsharre	1914	317972	75	89	34.244215	36.048499	0.25	6733.01123	927.3001099	15.64878654	3.469729424	415.7418823
B05	LCO.P.ARCOIR.e_B05	N_ASV5161	TATTTTGTATTTATTATTTGGTTTTATAGCTGGTATTATAGGTACTTTATTTAGTATTATAATAAGAGTAGAATTGGCTTATCCTGGTGTACAAATTTTAGAAGGAATTGACAGTTCTATAATGTAGTTGTAACGGCTCATGCTTTTATTATGATATTTTTTATGGTAATGCCAACAATGATTGGTGGTTTTGGTAATTGTTTTGTGCCTTTATTAATAGGAGCTCCAGATATGGCTTTTCCTAGATTAAACGCATTAAGTTTTTGATTATTACCCCCATCATTAGTTTTATTACTTGGATCAGCTTTTATTGAGACGGGTGCTGGTACAGGTTGAACTGTATATCCACCTTTAAGT	94.1	Eukaryota	Amorphea	Amorphea_X	Amorphea_XX	Amoebozoa	Tubulinea	Arcellinida	Arcellinida_X	Arcellinida_XX	Arcellinida_XXX	ON651529	180	180	1	1	1	0	Bsharre	1914	317972	75	89	34.244215	36.048499	0.25	6733.01123	927.3001099	15.64878654	3.469729424	415.7418823
B05	LCO.P.ARCOIR.e_B05	N_ASV1145	AATATTATATCTTTTATTTGGGTTTATCGCAGGCGTAGTTGGTACTTTATTTAGTATTTTAATTAGAGTTGAATTAGCTTATCCTGGAGTACAAATTTTAAATGGTATTGACAATTTTATAATGTAATTGTAACAGCGCATGCTTTTATAATGATATTTTTTATGGTAATGCCAGCAATGATTGGTGGTTTTGGTATTGTTTTGTACCATTATTATTAGGTGCACCAGATATGGCTTTTCCTAGATTAAATGCTTTAAGTTTTTGATTATTACCACCATCTTTTATATTATTATTGGCGTCAGCTTTTATAGAAACAGGGGCAGGAACAGGTTGAACAGTTTATCCGCCTTTAAGT	92.1	Eukaryota	Amorphea	Amorphea_X	Amorphea_XX	Amoebozoa	Tubulinea	Arcellinida	Arcellinida_X	Arcellinida_XX	Arcellinida_XXX	ON651633	1471	112	0.076138681	9	0.111111111	-0.314751869	Bsharre	1914	317972	75	89	34.244215	36.048499	0.25	6733.01123	927.3001099	15.64878654	3.469729424	415.7418823
B05	LCO.P.ARCOIR.e_B05	N_ASV205	TATTTTATATTTATTATTTGGTTTTATAGCAGGTATTATAGGTACGCTTTTTAGTATTATAATAAGAATAGAATTAGCTTATCCTGGGGTACAAATATTAGAGGGTAATTGACAATTTTATAATGTAGTTGTTACAGCTCATGCTTTTATTATGATATTTTTTATGGTGATGCCTACAATGATAGGTGGTTTTGGTAATTGTTTTGTACCATTATTAATTGGAGCTCCAGATATGGCGTTTCCAAGATTAAATGCATTAAGTTTTTGATTATTACCACCATCATTAATATTATTACTTGGATCTGCTTTTATTGAAACAGGTGCAGGTACAGGTTGAACTGTATATCCACCTTTAAGT	95	Eukaryota	Amorphea	Amorphea_X	Amorphea_XX	Amoebozoa	Tubulinea	Arcellinida	Plagiopyxidae	Plagiopyxis	Plagiopyxis_callida	OL549126	24304	23420	0.963627386	6	0.166666667	4.781764319	Bsharre	1914	317972	75	89	34.244215	36.048499	0.25	6733.01123	927.3001099	15.64878654	3.469729424	415.7418823
B05	LCO.P.ARCOIR.e_B05	N_ASV1643	TATATTATATTTATTATTTGGATTTATAGCAGGGATAATAGGAACAATCTTTAGTATAATTATAAGAATTGAATTAGCTTATCCTGGAATACAAATATTAGAAGGAAATTGACAATTTTATAATGTAGTGGTAACGGCACATGCATTTATAATGATATTTTTTATGGTGATGCCAAGTATGATAGGAGGTTTTGGTAATTGTTTTGTACCTTTATTAATAGGAGCGCCTGATATGGCATTTCCTAGATTAAATGCATTAAGTTTTTGATTATTACCACCATCTTTTATATTATTACTATGTTCTGCTTTTATAGAAACAGGCGCAGGAACTGGTTGAACTATTTATCCTCCTTTAAGT	91.3	Eukaryota	Amorphea	Amorphea_X	Amorphea_XX	Amoebozoa	Tubulinea	Arcellinida	Arcellinida_X	Arcellinida_XX	Arcellinida_XXX	ON651557	964	3	0.003112033	2	0.5	-0.993775934	Bsharre	1914	317972	75	89	34.244215	36.048499	0.25	6733.01123	927.3001099	15.64878654	3.469729424	415.7418823
B05	LCO.P.ARCOIR.e_B05	N_ASV8376	AACATTATATTTAATTTTTGGTGGTGTTTCCGGTATTATAGGTACTCTTTTTAGTATTATAATAAGAGTAGAGTTAGCTTATCCAGGGGTACAAATATTAGAGGGTAATTGACAATTTTATAATGTAGTTGTTACAGCTCATGCTTTTATTATGATATTTTTTATGGTGATGCCTACAATGATAGGTGGTTTTGGTAATTGTTTTGTACCATTATTAATAGGAGCTCCAGATATGGCGTTCCCTAGATTAAATGCATTAAGTTTTTGATTATTGCCACCATCATTAATATTATTACTTGGATCTGCTTTTATTGAAACTGGTGCAGGTACAGGTTGAACTGTTTATCCACCTTTAAGT	91.3	Eukaryota	Amorphea	Amorphea_X	Amorphea_XX	Amoebozoa	Tubulinea	Arcellinida	Plagiopyxidae	Plagiopyxis	Plagiopyxis_callida	OL549126	46	46	1	1	1	0	Bsharre	1914	317972	75	89	34.244215	36.048499	0.25	6733.01123	927.3001099	15.64878654	3.469729424	415.7418823
B05	LCO.P.ARCOIR.e_B05	N_ASV1223	TATTTTGTATTTATTATTTGGTTTCATAGCAGGTATAATTGGTACTTTATTTAGTATTATAATAAGAGTAGAATTGGCTTATCCTGGTGTACAGATTTTAGAAGGAATTGACAATTTTATAATGTAGTTGTAACGGCTCATGCTTTTATTATGATATTTTTTATGGTTATGCCTACTATGATTGGTGGTTTTGGTAATTGTTTCGTGCCTTTATTAATAGGTGCTCCAGATATGGCGTTCCCAAGATTAAATGCATTAAGTTTTTGATTATTACCACCATCATTAGTATTATTATTAGGATCAGCTTTTATTGAGACTGGTGCAGGTACTGGGTGAACTGTATATCCGCCTTTAAGT	92.4	Eukaryota	Amorphea	Amorphea_X	Amorphea_XX	Amoebozoa	Tubulinea	Arcellinida	Arcellinida_X	Arcellinida_XX	Arcellinida_XXX	ON651551	1364	107	0.078445748	3	0.333333333	-0.764662757	Bsharre	1914	317972	75	89	34.244215	36.048499	0.25	6733.01123	927.3001099	15.64878654	3.469729424	415.7418823
B05	LCO.P.ARCOIR.e_B05	N_ASV3087	AATATTATATCTTTTATTTGGGTTTATCGCAGGCGTAGTTGGTACTTTATTTAGTATTTTAATTAGAATTGAATTAGCTTATCCTGGAGTACAAATTTTAAGTGGTATTGACAATTTTATAATGTAATTGTAACAGCGCATGCTTTTATAATGATATTTTTTATGGTAATGCCAGCAATGATTGGTGGTTTTGGTATTGTTTTGTACCATTATTATTAGGTGCACCAGATATGGCTTTTCCTAGATTAAATGCTTTAAGTTTTTGATTATTACCACCATCTTTTATATTATTATTGGCGTCAGCTTTTATAGAAACAGGGGCAGGAACAGGTTGAACAGTCTATCCGCCTTTAAGT	91.9	Eukaryota	Amorphea	Amorphea_X	Amorphea_XX	Amoebozoa	Tubulinea	Arcellinida	Arcellinida_X	Arcellinida_XX	Arcellinida_XXX	ON651633	439	439	1	1	1	0	Bsharre	1914	317972	75	89	34.244215	36.048499	0.25	6733.01123	927.3001099	15.64878654	3.469729424	415.7418823
B05	LCO.P.ARCOIR.e_B05	N_ASV5145	TATTTTATATCTATTATTTGGTTTTATAGCAGGTATTATAGGTACTCTTTTTAGTATTATAATAAGAGTAGAGTTAGCTTATCCAGGGGTACAAATATTAGAGGGTAATTGACAATTTTATAATGTAGTTGTTACAGCTCATGCTTTTATTATGATATTTTTTATGGTGATGCCTACAATGATAGGTGGTTTTGGTAATTGTTTTGTACCATTATTAATAGGAGCTCCAGATATGGCGTTCCCTAGATTAAATGCATTAAGGTTTTGATTATTGCCACCATCATTAATATTATTACTTGGATCTGCTTTTATTGAAACTGGTGCAGGTACAGGTTGAACTGTTTATCCACCTTTAAGT	93.9	Eukaryota	Amorphea	Amorphea_X	Amorphea_XX	Amoebozoa	Tubulinea	Arcellinida	Plagiopyxidae	Plagiopyxis	Plagiopyxis_callida	OL549126	181	181	1	1	1	0	Bsharre	1914	317972	75	89	34.244215	36.048499	0.25	6733.01123	927.3001099	15.64878654	3.469729424	415.7418823
B05	LCO.P.ARCOIR.e_B05	N_ASV4765	TATACTTTATCTTGTTTTTGGATTAATAGCAGGTATAATAGGTACATTATTTTCTATAATAATAAGAATAGAATTAGCATATCCAGGAGCTCAAATATTAGGTGGAAATTGACAATTTTATAATGTAATAGTAACAGCACATGCTTTTATTATGATTTTTTTTATGGTAATGCCTACAATGATTGGTGGTTTTGGGAATTGTTTTGTGCCACTTTTAATAGGAGCGCCAGATATGGCGTTTCCAAGATTAAACGCTTTAAGTTTTTGATTATTACTACCTGCATTTATATTATTACTAGGTTCTGCATTTATAGAAACAGGTGCAGGTACTGGTTGAACAGTATATCCGCCATTAAGT	86	Eukaryota	Amorphea	Amorphea_X	Amorphea_XX	Amoebozoa	Tubulinea	Arcellinida	Arcellinida_X	Arcellinida_XX	Arcellinida_XXX	ON651611	211	204	0.966824645	2	0.5	0.933649289	Bsharre	1914	317972	75	89	34.244215	36.048499	0.25	6733.01123	927.3001099	15.64878654	3.469729424	415.7418823
B05	LCO.P.ARCOIR.e_B05	N_ASV11401	TATATTATATTTAATGTTTGGTTTTATGGCTGGTATAATAGGTACATTATTTAGTATATTAATACGTATAGAATTAGCGTATCCGGGCGTGCAAATATTAAATGGTAATTGACAATTTTATAATGTCATAGTTACAGCGCATGCATTTGTTATGATTTTTTTTATGGTTATGCCTGCAATGATAGGAGGTTTTGGTAATTGTTTTGTGCCTTTATTAATAGGAGCTCCGGATATGGCCTTCCCTAGATTAAATGCATTAAGTTTTTGATTATTACCTCCTGCTTTTGTTTTATTATAGGCTCAGCATTTATTGAAACTGGCCCGGGTACTGGATGAACTGTATATCCCCCTTTAAGT	88	Eukaryota	Amorphea	Amorphea_X	Amorphea_XX	Amoebozoa	Tubulinea	Arcellinida	Arcellinida_X	Arcellinida_XX	Arcellinida_XXX	ON651505	14	14	1	1	1	0	Bsharre	1914	317972	75	89	34.244215	36.048499	0.25	6733.01123	927.3001099	15.64878654	3.469729424	415.7418823
B05	LCO.P.ARCOIR.e_B05	N_ASV2644	TATTTTATATTTATTATTTGGTTTTATTGCAGGTATTATAGGTACTCTTTTCAGTATTATAATAAGAGTGGAATTGGCATATCCTGGAGTACAGATATTAGAAGGTAATTGACAATTTTATAATGTAGTTGTTACAGCTCATGCTTTTATTATGATATTTTTTATGGTGATGCCTACAATGATAGGTGGTTTTGGTAATTGTTTTGTACCATTATTAATAGGAGCTCCAGATATGGCGTTCCCTAGATTAAATGCATTAAGTTTTTGATTATTGCCACCATCATTAATATTATTACTTGGATCTGCTTTTATTGAAACTGGTGCAGGTACAGGTTGAACTGTTTATCCACCTTTAAGT	94.4	Eukaryota	Amorphea	Amorphea_X	Amorphea_XX	Amoebozoa	Tubulinea	Arcellinida	Arcellinida_X	Arcellinida_XX	Arcellinida_XXX	ON651552	536	504	0.940298507	9	0.111111111	7.462686567	Bsharre	1914	317972	75	89	34.244215	36.048499	0.25	6733.01123	927.3001099	15.64878654	3.469729424	415.7418823
B05	LCO.P.ARCOIR.e_B05	N_ASV7038	TACATTATATTTAATATTTGCACTTATTACAGGTATTATAGGTACTCTTTTCAGTATTATAATAAGAGTGGAATTGGCATATCCTGGAGTACAGATATTAGAAGGTAATTGACAATTTTATAATGTAGTTGTTACAGCTCATGCTTTTATTATGATATTTTTTATGGTGATGCCTACAATGATAGGTGGTTTTGGTAATTGTTTTGTGCCTTTATTAATAGGTGCCCCAGATATGGCATTTCCTAGATTAAATGCATTAAGTTTTTGATTATTACCACCGTCATTAATATTATTACTTGGATCTGCTTTTATTGAAACAGGGGCTGGAACAGGTTGAACTGTATATCCGCCTTTAAGT	92.2	Eukaryota	Amorphea	Amorphea_X	Amorphea_XX	Amoebozoa	Tubulinea	Arcellinida	Arcellinida_X	Arcellinida_XX	Arcellinida_XXX	ON651552	85	85	1	1	1	0	Bsharre	1914	317972	75	89	34.244215	36.048499	0.25	6733.01123	927.3001099	15.64878654	3.469729424	415.7418823
B05	LCO.P.ARCOIR.e_B05	N_ASV3389	TATATTATATTTATTATTTGGATTTATAGCAGGTATAATAGGAACAATTTTTAGTATAATTATAAGAGTAGAATTAGCCTACCCTGGAGTTCAAATATTAGAAGGTAATTGACAATTTTATAATGTAGTTGTAACGGCACATGCGTTTATAATGATATTTTTTATGGTAATGCCTAGTATGATAGGTGGATTTGGTAATTGTTTTGTACCCTTATTAATAGGTGCACCTGATATGGCATTTCCTAGATTAAATGCATTAAGTTTTTGATTATTACCACCATCTTTTATATTATTATTATGTTCTGCTTTTATAGAAACAGGAGCTGGTACAGGTTGAACAGTATATCCACCTTTAAGT	90.8	Eukaryota	Amorphea	Amorphea_X	Amorphea_XX	Amoebozoa	Tubulinea	Arcellinida	Arcellinida_X	Arcellinida_XX	Arcellinida_XXX	ON651557	384	372	0.96875	2	0.5	0.9375	Bsharre	1914	317972	75	89	34.244215	36.048499	0.25	6733.01123	927.3001099	15.64878654	3.469729424	415.7418823
B05	LCO.P.ARCOIR.e_B05	N_ASV7971	TATTTTATATTTATTATTTGGTTTTATAGCAGGTATTATAGGTACGCTTTTTAGTATTATAATAAGAATAGAATTAGCTTATCCTGGGGTACAAATATTAGAGGGTAATTGACAATTTTATAATGTAGTTGTTACAGCTCATGCTTTTATTATGATATTTTTTATGGTGATGCCTACAATGATAGGTGGTTTTGGTAATTGCTTTGTACCATTATTAATTGGAGCTCCAGATATGGCGTTTCCAAGATTAAATGCATTAAGTTTTTGATTATTACCACCATCATTAATATTATTACTTGGATCTGCTTTTATTGAAACTGGTGCAGGTACAGGTTGAACTGTATATCCACCTTTAAGT	94.4	Eukaryota	Amorphea	Amorphea_X	Amorphea_XX	Amoebozoa	Tubulinea	Arcellinida	Plagiopyxidae	Plagiopyxis	Plagiopyxis_callida	OL549126	56	56	1	1	1	0	Bsharre	1914	317972	75	89	34.244215	36.048499	0.25	6733.01123	927.3001099	15.64878654	3.469729424	415.7418823
B05	LCO.P.ARCOIR.e_B05	N_ASV3543	TATTTTATATCTATTATTTGGTTTTATAGCAGGTATTATAGGTACTCTTTTTAGTATTATAATAAGAGTAGAGTTAGCTTATCCAGGGGTACAAATATTAGAGGGTAATTGACAATTTTATAATGTAGTTGTTACAGCTCATGCTTTTATTATGATATTTTTTATGGTGATGCCTACAATGATAGGTGGTTTTGGTAATTGTTTTGTACCATTATTAATAGGAGCTCCAGATATGGCGTTCCCTAGATTAAATGCATTAAGTTTTTGATTATTGCCACCATCATTAATATTATTACTTGGATCTGCTTTTATTGAAACTGGTGCAGGTACAGGTTGAACTGTGTATCCACCTTTAAGT	94.1	Eukaryota	Amorphea	Amorphea_X	Amorphea_XX	Amoebozoa	Tubulinea	Arcellinida	Plagiopyxidae	Plagiopyxis	Plagiopyxis_callida	OL549126	360	360	1	1	1	0	Bsharre	1914	317972	75	89	34.244215	36.048499	0.25	6733.01123	927.3001099	15.64878654	3.469729424	415.7418823
B05	LCO.P.ARCOIR.e_B05	N_ASV1304	TATTTTATATTTATTATTTGGTTTTATTGCAGGTATTATAGGTACTCCTTTCAGTATTATAATAAGAGTGGAATTGGCATATCCTGGAGTACAGATATTAGAAGGTAATTGACAATTTTATAATGTAGTTGTTACAGCTCATGCTTTTATTATGATATTTTTTATGGTGATGCCTACAATGATAGGTGGTTTTGGTAATTGTTTTGTGCCTTTATTAATAGGTGCCCCAGATATGGCATTTCCTAGATTAAATGCATTAAGTTTTTGATTATTACCACCGTCATTAATATTATTACTTGGATCTGCTTTTATTGAAACAGGGGCTGGAACAGGTTGAACTGTATATCCGCCTTTAAGT	93.9	Eukaryota	Amorphea	Amorphea_X	Amorphea_XX	Amoebozoa	Tubulinea	Arcellinida	Plagiopyxidae	Plagiopyxis	Plagiopyxis_callida	OL549126	1263	1263	1	1	1	0	Bsharre	1914	317972	75	89	34.244215	36.048499	0.25	6733.01123	927.3001099	15.64878654	3.469729424	415.7418823
B05	LCO.P.ARCOIR.e_B05	N_ASV767	AATATTATATCTTTTATTTGGGTTTATCGCAGGCGTAGTTGGTACTTTATTTAGTATTTTAATTAGAATTGAATTAGCTTATCCTGGAGTACAAACTTTAAATGGTATTGACAATTTTATAATGTAATTGTAACAGCGCATGCTTTTATAATGATATTTTTTATGGTAATGCCAGCAATGATTGGTGGTTTTGGTATTGTTTTGTACCATTATTATTAGGTGCACCAGATATGGCTTTTCCTAGATTAAATGCTTTAAGTTTTTGATTATTACCACCATCTTTTATATTATTATTGGCGTCAGCTTTTATAGAAACAGGGGCAGGAACAGGTTGAACAGTTTATCCGCCTTTAAGT	92.1	Eukaryota	Amorphea	Amorphea_X	Amorphea_XX	Amoebozoa	Tubulinea	Arcellinida	Arcellinida_X	Arcellinida_XX	Arcellinida_XXX	ON651633	2430	2430	1	1	1	0	Bsharre	1914	317972	75	89	34.244215	36.048499	0.25	6733.01123	927.3001099	15.64878654	3.469729424	415.7418823
B05	LCO.P.ARCOIR.e_B05	N_ASV218	TATATTATATTTATTATTTGGTTTTATGGCAGGAATTGTAGGTACTATATTTAGTATATTAATACGTATAGAATTAGCTTATCCAGGAGTACAAATATTAAATGGTAATTGACAATTTTATAATGTTATTGTAACAGCACATGCTTTTGTTATGATTTTTTTTATGGTTATGCCTGCTATGATTGGTGGTTTTGGTATTGCTTTGTTCCTTTATTAATTGGAGCACCTGATATGGCTTTTCCTAGATTAAATGCTTTAAGTTTTTGATTATTACCACCTTCTTTTGTATTATTATTAGGTTCAGCTTTTATTGAAACAGGAGCTGGTACAGGTTGAACTGTATATCCCCCTTTAAGT	89.9	Eukaryota	Amorphea	Amorphea_X	Amorphea_XX	Amoebozoa	Tubulinea	Arcellinida	Arcellinida_X	Arcellinida_XX	Arcellinida_XXX	ON651612	20737	131	0.006317211	18	0.055555556	-0.886290206	Bsharre	1914	317972	75	89	34.244215	36.048499	0.25	6733.01123	927.3001099	15.64878654	3.469729424	415.7418823
B05	LCO.P.ARCOIR.e_B05	N_ASV2	AATATTATATCTTTTATTTGGGTTTATCGCAGGCGTAGTTGGTACTTTATTTAGTATTTTAATTAGAATTGAATTAGCTTATCCTGGAGTACAAATTTTAAATGGTATTGACAATTTTATAATGTAATTGTAACAGCGCATGCTTTTATAATGATATTTTTTATGGTAATGCCAGCAATGATTGGTGGTTTTGGTATTGTTTTGTACCATTATTATTAGGTGCACCAGATATGGCTTTTCCTAGATTAAATGCTTTAAGTTTTTGATTATTACCACCATCTTTTATATTATTATTGGCGTCAGCTTTTATAGAAACAGGGGCAGGAACAGGTTGAACAGTTTATCCGCCTTTAAGT	92.4	Eukaryota	Amorphea	Amorphea_X	Amorphea_XX	Amoebozoa	Tubulinea	Arcellinida	Arcellinida_X	Arcellinida_XX	Arcellinida_XXX	ON651633	1973488	48782	0.024718671	161	0.00621118	2.979705983	Bsharre	1914	317972	75	89	34.244215	36.048499	0.25	6733.01123	927.3001099	15.64878654	3.469729424	415.7418823
B05	LCO.P.ARCOIR.e_B05	N_ASV8	AATATTATATTTATTATTTGGATTTATAGCAGGAATAATAGGAACAATATTTAGTATAATAATAAGAGTAGAATTGGCATACCCAGGAGTACAAATATTAGAAGGGAATTGACAATTTTATAATGTAGTAGTAACAGCGCACGCATTTATAATGATATTTTTTATGGTAATGCCTAGTATGATAGGAGGATTTGGTAATTGTTTTGTACCTTTATTAATAGGTGCACCAGATATGGCCTTTCCAAGATTAAATGCATTAAGTTTTTGATTATTGCCACCATCTTTTATATTATTATTATGCTCTGCATTTATAGAAACAGGAGCAGGAACAGGTTGAACAGTATATCCTCCATTAAGT	90.8	Eukaryota	Amorphea	Amorphea_X	Amorphea_XX	Amoebozoa	Tubulinea	Arcellinida	Arcellinida_X	Arcellinida_XX	Arcellinida_XXX	ON651557	527310	2453	0.004651913	97	0.010309278	-0.548764484	Bsharre	1914	317972	75	89	34.244215	36.048499	0.25	6733.01123	927.3001099	15.64878654	3.469729424	415.7418823
B05	LCO.P.ARCOIR.e_B05	N_ASV3831	TATTTTATATCTATTATTTGGTTTTATAGCAGGTATTATAGGTACTCTTTTTAGTATTATAATAAGAGTAGAGTTAGCTTATCCAGGGGTACAAATATTAGAGGGTAATTGACAATTTTATAATGTAGTTGTTACAGCTCATGCTTTTATTATGATATTTTTTATGGTGATGCCTACAATGATAGGTGGTTTTGGTAATTGTTTTGTACCATTATTAATAGGAGCTCCAGATATGGCGTTCCCTAGATTAAATGCATTAAGTTTTTGATTATTGCCACCATCATTAATATTATTACTTGGAACTGCTTTTATTGAAACTGGTGCAGGTACAGGTTGAACTGTTTATCCACCTTTAAGT	93.9	Eukaryota	Amorphea	Amorphea_X	Amorphea_XX	Amoebozoa	Tubulinea	Arcellinida	Plagiopyxidae	Plagiopyxis	Plagiopyxis_callida	OL549126	317	317	1	1	1	0	Bsharre	1914	317972	75	89	34.244215	36.048499	0.25	6733.01123	927.3001099	15.64878654	3.469729424	415.7418823
B05	LCO.P.ARCOIR.e_B05	N_ASV3499	TATTTTGTATTTATTATTCGGTTTCATAGCAGGTATAATTGGTACTTTATTTAGTATCATAATAAGAGTAGAATTGGCTTATCCTGGTGTACAAATCTTAGAAGGAATTGACAATTTTATAATGTAGTTGTAACGGCGCATGCTTTTATTATGATATTTTTTATGGTTATGCCTACTATGATAGGTGGTTTTGGTAATTGTTTTGTGCCTTTATTAATAGGGGCCCCAGATATGGCTTTCCCAAGATTAAATGCATTAAGTTTTTGATTATTACCACCTTCATTAGTATTATTATTAGGATCAGCTTTTATTGAGACTGGTGCTGGTACTGGGTGAACCGTTTACCCACCTTTGAGT	91.3	Eukaryota	Amorphea	Amorphea_X	Amorphea_XX	Amoebozoa	Tubulinea	Arcellinida	Arcellinida_X	Arcellinida_XX	Arcellinida_XXX	ON651551	366	366	1	1	1	0	Bsharre	1914	317972	75	89	34.244215	36.048499	0.25	6733.01123	927.3001099	15.64878654	3.469729424	415.7418823
B05	LCO.P.ARCOIR.e_B05	N_ASV11699	AATATTATATTTATTATTTGGATTTATAGCAGGAATAATAGGAACAATATTTAGTATAATAATAAGAGTAGAATTGGCATACCCAGGAGTACAAATATTAGAAGGGAATTGACAATTTTATAATGTAGTAGTAACAGCGCACGCATTTATAATGATATTTTTTATGGTAATGCCTAGTATGATAGGAGGATTTGGTAATTGTTTTGTACCTTTATTAATAGGAGCTCCAGATATGGCGTTCCCTAGATTAAATGCATTAAGTCTTTGATTATTGCCACCATCATTAATATTATTACTTGGATCTGCTTTTATTGAAACTGGTGCAGGTACAGGTTGAACTGTTTATCCACCTTTAAGT	89.4	Eukaryota	Amorphea	Amorphea_X	Amorphea_XX	Amoebozoa	Tubulinea	Arcellinida	Arcellinida_X	Arcellinida_XX	Arcellinida_XXX	ON651557	13	13	1	1	1	0	Bsharre	1914	317972	75	89	34.244215	36.048499	0.25	6733.01123	927.3001099	15.64878654	3.469729424	415.7418823
B05	LCO.P.ARCOIR.e_B05	N_ASV2673	TATTTTATATCTATTATTTGGTTTTATAGCAGGTATTATAGGTACTCTTTTTAGTATTATAATAAGAGTAGAGTTAGCTTATCCAGGGGTACAAATATTAGAGGGTAATTGACAATTTTATAATGTAGTTGTTACAGCTCATGCTTTTATTATGATATTTTTTATGGTGATGCCTACAATGATAGGTGGTTTTGGTAATTGTTTTGTACCATTATTAATAGGAGCTCCAGATATGGCGTTCCCTAGATTAAATGCATTAAGTTTTTGATTATTGCCACCATCATTAATATTATTACTTGGATCTGTTTTTATTGAAACTGGTGCAGGTACAGGTTGAACTGTTTATCCACCTTTAAGT	93.9	Eukaryota	Amorphea	Amorphea_X	Amorphea_XX	Amoebozoa	Tubulinea	Arcellinida	Plagiopyxidae	Plagiopyxis	Plagiopyxis_callida	OL549126	530	530	1	1	1	0	Bsharre	1914	317972	75	89	34.244215	36.048499	0.25	6733.01123	927.3001099	15.64878654	3.469729424	415.7418823
B05	LCO.P.ARCOIR.e_B05	N_ASV282	TATTTTATATCTAATTTTTGGATTAATAGCAGGTATTATAGGCACTTTATTTTCTATAATAATAAGAATAGAACTAGCATATCCAGGATCTCAAATTTTAGCTGGAAATTGACAATTTTATAACGTAATAGTAACAGCACATGCTTTTATTATGATATTTTTTATGGTTATGCCTACAATGATAGGTGGTTTTGGTAATTGTTTTGTACCATTACTAATAGGAGCGCCTGATATGGCGTTTCCTCGTTTAAATGCATTAAGTTTTTGATTATTACCACCTTCTTTTATCTTATTATTAGGATCTGCTTTTATTGAAACAGGTGCAGGTACTGGATGAACAATATATCCTCCTTTAAGT	90.2	Eukaryota	Amorphea	Amorphea_X	Amorphea_XX	Amoebozoa	Tubulinea	Arcellinida	Arcellinida_X	Arcellinida_XX	Arcellinida_XXX	ON651528	13852	53	0.003826162	5	0.2	-0.980869189	Bsharre	1914	317972	75	89	34.244215	36.048499	0.25	6733.01123	927.3001099	15.64878654	3.469729424	415.7418823
B05	LCO.P.ARCOIR.e_B05	N_ASV3388	AATATTATATCTTTTATTTGGGTTTATCGCAGGCGTAGTTGGTACTTTATTTAGTATTTTAATTAGAATTGAATTAGCTTATCCTGGAGTACAAATTTTAAATGGTATTGACAATTTTATAATGTAATTGTAACAGCGCATGCTTTTATAATGATATTTTTTATGGTAATGCCAGCAATGATTGGTGGTTTTGGTATTGTTTTGTACCATTATTATTAGGTGCACCAGATATGGCTTTTCCTAAATTAAATGCTTTAAGTTTTTGATTATTACCACCATCTTTTATATTATTATTGGCGTCAGCTTTTATAGAAACAGGGGCAGGAACAGGTTGAACAGTTTATCCGCCTTTAAGT	92.1	Eukaryota	Amorphea	Amorphea_X	Amorphea_XX	Amoebozoa	Tubulinea	Arcellinida	Arcellinida_X	Arcellinida_XX	Arcellinida_XXX	ON651633	384	384	1	1	1	0	Bsharre	1914	317972	75	89	34.244215	36.048499	0.25	6733.01123	927.3001099	15.64878654	3.469729424	415.7418823
B05	LCO.P.ARCOIR.e_B05	N_ASV3155	AAGATTGTATATTATATTTGCTGCTTTTGCTGGTCTATTGGGTACTTTATTTAGTATTTTAATTAGAATTGAATTAGCTTATCCTGGAGTACAAATTTTAAATGGTATTGACAATTTTATAATGTAATTGTAACAGCGCATGCTTTTATAATGATATTTTTTATGGTAATGCCAGCAATGATTGGTGGTTTTGGTATTGTTTTGTACCATTATTATTAGGTGCACCAGATATGGCTTTTCCTAGATTAAATGCTTTAAGTTTTTGATTATTACCACCATCTTTTATATTATTATTGGCGTCAGCTTTTATAGAAACAGGGGCAGGAACAGGTTGAACAGTTTATCCGCCTTTAAGT	90.2	Eukaryota	Amorphea	Amorphea_X	Amorphea_XX	Amoebozoa	Tubulinea	Arcellinida	Arcellinida_X	Arcellinida_XX	Arcellinida_XXX	ON651633	424	15	0.035377358	12	0.083333333	-0.575471698	Bsharre	1914	317972	75	89	34.244215	36.048499	0.25	6733.01123	927.3001099	15.64878654	3.469729424	415.7418823
B05	LCO.P.ARCOIR.e_B05	N_ASV52	TATTTTATATCTATTATTTGGTTTTATAGCAGGTATTATAGGTACTCTTTTTAGTATTATAATAAGAGTAGAGTTAGCTTATCCAGGGGTACAAATATTAGAGGGTAATTGACAATTTTATAATGTAGTTGTTACAGCTCATGCTTTTATTATGATATTTTTTATGGTGATGCCTACAATGATAGGTGGTTTTGGTAATTGTTTTGTACCATTATTAATAGGAGCTCCAGATATGGCGTTCCCTAGATTAAATGCATTAAGTTTTTGATTATTGCCACCATCATTAATATTATTACTTGGATCTGCTTTTATTGAAACTGGTGCAGGTACAGGTTGAACTGTTTATCCACCTTTAAGT	94.1	Eukaryota	Amorphea	Amorphea_X	Amorphea_XX	Amoebozoa	Tubulinea	Arcellinida	Plagiopyxidae	Plagiopyxis	Plagiopyxis_callida	OL549126	121627	121158	0.996143948	19	0.052631579	17.92673502	Bsharre	1914	317972	75	89	34.244215	36.048499	0.25	6733.01123	927.3001099	15.64878654	3.469729424	415.7418823
B05	LCO.P.ARCOIR.e_B05	N_ASV453	TACATTATATTTAATTTTCGGTTTATTTGCTGGTATTTTAGGTACAATTTTTTCAATTTTAATTAGGCTTGAATTAGCTTATCCCGGTATCCAAATTTTTAATGGAATCACCAATTTTATAATGTAATTGTTACTGCGCATGCTTTTGTAATGATTTTTTTTATGGTATGCCCGCTATGATTGGCGGTTTTGGTATTGGTTTGTGCCTTTATTAATAGGCGCTCCAGATATGGCATTTCCTAGATTAAATAATTTAAGTTTTTGGTTATTACCGCCAGCTTTATTATTATTATTACTTTCTAGTCTTGTTGAAACGGGTGCTGGTACTGGCTGAACGGTTTATCCGCCTTTAAGT	86.2	Eukaryota	Amorphea	Amorphea_X	Amorphea_XX	Amoebozoa	Tubulinea	Arcellinida	Arcellinida_X	Arcellinida_XX	Arcellinida_XXX	OQ631088	5579	4	0.000716974	2	0.5	-0.998566051	Bsharre	1914	317972	75	89	34.244215	36.048499	0.25	6733.01123	927.3001099	15.64878654	3.469729424	415.7418823
B05	LCO.P.ARCOIR.e_B05	N_ASV16	TATATTATATTTATTATTTGGTTTTATGGCAGGAATTGTAGGTACTATATTTAGTATATTAATACGTATAGAATTAGCTTATCCGGGAGTACAAATATTAAATGGTAATTGACAATTTTATAATGTTATTGTAACAGCACATGCTTTTGTTATGATTTTTTTTATGGTTATGCCTGCTATGATTGGTGGTTTTGGTATTGTTTTGTTCCTTTATTAATAGGAGCACCTGATATGGCTTTTCCTAGATTAAATGCTTTAAGTTTTTGATTATTACCACCTTCTTTTGTATTATTATTAGGTTCAGCTTTTATTGAAACAGGAGCTGGTACAGGTTGAACAGTATATCCTCCTTTAAGT	90.2	Eukaryota	Amorphea	Amorphea_X	Amorphea_XX	Amoebozoa	Tubulinea	Arcellinida	Arcellinida_X	Arcellinida_XX	Arcellinida_XXX	ON651624	244218	2118	0.008672579	45	0.022222222	-0.609733926	Bsharre	1914	317972	75	89	34.244215	36.048499	0.25	6733.01123	927.3001099	15.64878654	3.469729424	415.7418823
B05	LCO.P.ARCOIR.e_B05	N_ASV4408	TATTTTATATCTATTATTTGGTTTTATAGCAGGTATTATAGGTGCTCTTTTTAGTATTATAATAAGAGTAGAGTTAGCTTATCCAGGGGTACAAATATTAGAGGGTAATTGACAATTTTATAATGTAGTTGTTACAGCTCATGCTTTTATTATGATATTTTTTATGGTGATGCCTACAATGATAGGTGGTTTTGGTAATTGTTTTGTACCATTATTAATAGGAGCTCCAGATATGGCGTTCCCTAGATTAAATGCATTAAGTTTTTGATTATTGCCACCATCATTAATATTATTACTTGGATCTGCTTTTATTGAAACTGGTGCAGGTACAGGTTGAACTGTTTATCCACCTTTAAGT	93.9	Eukaryota	Amorphea	Amorphea_X	Amorphea_XX	Amoebozoa	Tubulinea	Arcellinida	Plagiopyxidae	Plagiopyxis	Plagiopyxis_callida	OL549126	246	246	1	1	1	0	Bsharre	1914	317972	75	89	34.244215	36.048499	0.25	6733.01123	927.3001099	15.64878654	3.469729424	415.7418823
B05	LCO.P.ARCOIR.e_B05	N_ASV8456	TACTTTGTATTTAATTTTTAGTGTTATAGCTGGTATTATAGGTACTTTTTTTAGTATTATAATAAGAGTAGAGTTAGCTTATCCAGGGGTACAAATATTAGAGGGTAATTGACAATTTTATAATGTAGTTGTTACAGCTCATGCTTTTATTATGATATTTTTTATGGTGATGCCTACAATGATAGGTGGTTTTGGTAATTGTTTTGTACCATTATTAATAGGAGCTCCAGATATGGCGTTCCCTAGATTAAATGCATTAAGTTTTTGATTATTGCCACCATCATTAATATTATTACTTGGATCTGCTTTTATTGAAACTGGTGCAGGTACAGGTTGAACTGTTTATCCACCTTTAAGT	92.2	Eukaryota	Amorphea	Amorphea_X	Amorphea_XX	Amoebozoa	Tubulinea	Arcellinida	Plagiopyxidae	Plagiopyxis	Plagiopyxis_callida	OL549126	44	44	1	1	1	0	Bsharre	1914	317972	75	89	34.244215	36.048499	0.25	6733.01123	927.3001099	15.64878654	3.469729424	415.7418823
B05	LCO.P.ARCOIR.e_B05	N_ASV6057	AATATTATATCTTTTATTTGGGTTTATCGCAGGCGTAGTTGGTACTTTATTTAGTATTTTAATTAGAATTGAATTAGCTTATCCTGGAGTACAAATTTTAAATGGTATTGACAATTTTATAACGTAATTGTAACAGCGCATGCTTTTACAATGATATTTTTTATGGTAATGCCAGCAATGATTGGTGGTTTTGGTATTGTTTTGTACCATTATTATTAGGTGCACCAGATATGGCTTTTCCTAGATTAAATGCTTTAAGTTTTTGATTATTACCACCATCTTTTATATTATTATTGGCGTCAGCTTTTATAGAAACAGGGGCAGGAACAGGTTGAACAGTTTATCCGCCTTTAAGT	91.9	Eukaryota	Amorphea	Amorphea_X	Amorphea_XX	Amoebozoa	Tubulinea	Arcellinida	Arcellinida_X	Arcellinida_XX	Arcellinida_XXX	ON651633	127	127	1	1	1	0	Bsharre	1914	317972	75	89	34.244215	36.048499	0.25	6733.01123	927.3001099	15.64878654	3.469729424	415.7418823
B05	LCO.P.ARCOIR.e_B05	N_ASV8457	TATTTTATATCTATTATTTGGTTTTATAGCAGGTATTATAGGTACTCTTTTTAGTATTATAATAAGAGTAGAGTCGGCTTATCCAGGGGTACAAATATTAGAGGGTAACTGACAATTTTATAATGTAGTTGTTACAGCTCATGCTTTTATTATGATATTTTTTATGGTGATGCCTACAATGATAGGTGGTTTTGGTAATTGTTTTGTACCATTATTAATAGGAGCTCCAGATATGGCGTTCCCTAGATTAAATGCATTAAGTTTTTGATTATTGCCACCATCATTAATATTATTACTTGGATCTGCTTTTATTGAAACTGGTGCAGGTACAGGTTGAACTGTTTATCCACCTTTAAGT	93.6	Eukaryota	Amorphea	Amorphea_X	Amorphea_XX	Amoebozoa	Tubulinea	Arcellinida	Arcellinida_X	Arcellinida_XX	Arcellinida_XXX	ON651552	44	44	1	1	1	0	Bsharre	1914	317972	75	89	34.244215	36.048499	0.25	6733.01123	927.3001099	15.64878654	3.469729424	415.7418823
B05	LCO.P.ARCOIR.e_B05	N_ASV661	AATATTATATCTTTTATTTGGGTTTATCGCAGGCGTAGTTGGTACTTTATTTAGTATTTTAATTAGAATTGAATTAGCTTATCCTGGAGTACAAATTTTAAATGGTATTGACAATTTTATAATGTAATTGTAACAGCGCATGCTTTTATAATGATATTTTTTATGGTAATGCCAGCAATGATTGGTGGTTTTGGTATTGTTTTGTACCATTATTATTAGGTGCACCAGATATGGCTTTTCCTAGATTAAATGCCTTAAGTTTTTGATTATTACCACCATCTTTTATATTATTATTGGCGTCAGCTTTTATAGAAACAGGGGCAGGAACAGGTTGAACAGTTTATCCGCCTTTAAGT	92.1	Eukaryota	Amorphea	Amorphea_X	Amorphea_XX	Amoebozoa	Tubulinea	Arcellinida	Arcellinida_X	Arcellinida_XX	Arcellinida_XXX	ON651633	3073	1571	0.511226814	2	0.5	0.022453628	Bsharre	1914	317972	75	89	34.244215	36.048499	0.25	6733.01123	927.3001099	15.64878654	3.469729424	415.7418823
B06	LCO.P.ARCOIR.f_B06	N_ASV3011	AATTTCATATTTAATGTTTGGTTTTATGGCGGGTATAATAGGGACTTTATTTAGTATATTAATACGTATAGAATTAGCTTATCCAGGTGTGCAAGTATTAAATGGTAATTGGCAATTTTATAATGTTATAGTTACAGCGCATGCATTTGTTATGATTTTTTTTATGGTAATGCCTGCAATGATAGGAGGTTTTGGGAATTGTTTTGTTCCTTTATTAATAGGAGCTCCTGATATGGCTTTTCCGAGATTAAATGCATTAAGCTTTTGATTATTACCTCCAGCTTTTATATTATTATTAGCTTCTGCTTTTATTGAAACAGGGGCAGGAACAGGGTGAACAGTGTATCCACCCTTAAGT	88.8	Eukaryota	Amorphea	Amorphea_X	Amorphea_XX	Amoebozoa	Tubulinea	Arcellinida	Arcellinida_X	Arcellinida_XX	Arcellinida_XXX	ON651624	456	456	1	1	1	0	Bsharre	1926	305610	89	94	34.243907	36.048932	0.22	6676.458008	926.6956787	15.64105129	3.458297491	415.4237061
B06	LCO.P.ARCOIR.f_B06	N_ASV7332	CATTTTATATTTATGATTCGGGTTTATAGCAGGGTTGATAGGTTCATTATTTAGTATTATAATAAGGGTAGAGCTTGCTTATCCTGGAGTGCAAATCTTAGAAGGCTCATGGCAATTCTATAATGTTGTCGTAACAGCCCATGCTTTTATTATGATATTTTTTATGGTAATGCCCACTATGATAGGAGGTTTTGGTAATTGCTTTGTACCTTTATTGATTGGTGCTCCTGATATGGCCTTTCCACGTTTAAATGCTTTGAGCTTTTGATTATTACCACCTTCTTTTATATTATTATTGTGTTCTGCTTTTATTGAAACAGGTGCAGGTACGGGTTGAACAGTTTATCCTCCATTAAGT	84.9	Eukaryota	Amorphea	Amorphea_X	Amorphea_XX	Amoebozoa	Tubulinea	Arcellinida	Arcellinida_X	Arcellinida_XX	Arcellinida_XXX	ON651600	75	75	1	1	1	0	Bsharre	1926	305610	89	94	34.243907	36.048932	0.22	6676.458008	926.6956787	15.64105129	3.458297491	415.4237061
B06	LCO.P.ARCOIR.f_B06	N_ASV6424	TATTTTATATTTATGATTCGGGTTTATTGCTGGTTTGATAGGGTCTTTATTTAGTATTATAATAAGGGTAGAGCTTGCTTATCCTGGAGTGCAAATTTTAGAAGGCTCTTGGCAATTCTATAATGTAGTAGTAACAGCTCATGCTTTTATTATGATATTTTTTATGGTAATGCCCACTATGATAGGGGGTTTTGGTAATTGCTTTGTACCTTTATTGATTGGTGCTCCTGATATGGCCTTTCCACGTTTAAATGCCTTGAGCTTTTGATTATTACCACCTTCTTTTATATTATTATTGTGTTCTGCTTATATTGAAACAGGAGCAGGTACAGGTTGAACAGTTTATCCCCCATTAAGT	86.6	Eukaryota	Amorphea	Amorphea_X	Amorphea_XX	Amoebozoa	Tubulinea	Arcellinida	Arcellinida_X	Arcellinida_XX	Arcellinida_XXX	ON651609	110	110	1	1	1	0	Bsharre	1926	305610	89	94	34.243907	36.048932	0.22	6676.458008	926.6956787	15.64105129	3.458297491	415.4237061
B06	LCO.P.ARCOIR.f_B06	N_ASV3635	TATTTTATATTTATGATTCGGGTTTATTGCTGGTTTGATAGGGTCTTTATTTAGTATTATAATAAGGGTAGAGCTTGCTTATCCTGGAGTGCAAATTTTAGAAGGCTCTTGGCAATTCTATAATGTAGTAGTAACAGCTCATGCTTTTATTATGATATTTTTTATGGTAATGCCCACTATGATAGGGGGTTTTGGTAATTGCTTTGTACCTTTATTGATTGGTGCTCCTGATATGGCCTTTCTACGTTTAAATGCTTTGAGCTTTTGATTATTACCACCTTCTTTTATATTATTATTGTGTTCTGCTTTTATTGAAACAGGAGCAGGTACAGGTTGAACAGTTTATCCCCCATTAAGT	86.9	Eukaryota	Amorphea	Amorphea_X	Amorphea_XX	Amoebozoa	Tubulinea	Arcellinida	Arcellinida_X	Arcellinida_XX	Arcellinida_XXX	ON651609	345	345	1	1	1	0	Bsharre	1926	305610	89	94	34.243907	36.048932	0.22	6676.458008	926.6956787	15.64105129	3.458297491	415.4237061
B06	LCO.P.ARCOIR.f_B06	N_ASV730	TATTTTATATTTATGATTCGGGTTTATTGCTGGTTTGATAGGGTCTTTATTTAGTATTATAATAAGGGTAGAGCTTGCTTATCCTGGAGTGCAAATTTTAGAAGGCTCTTGGCAATTCTATAATGTAGTAGTAACAGCTCATGCTTTTATCATGATATTTTTTATGGTAATGCCCACTATGATAGGGGGTTTTGGTAATTGCTTTGTACCTTTATTGATTGGTGCTCCTGATATGGCCTTTCCACGTTTAAATGCTTTGAGCTTTTGATTATTACCACCTTCTTTTATATTATTATTGTGTTCTGCTTTTATTGAAACAGGAGCAGGTACAGGTTGAACAGTTTATCCCCCATTAAGT	86.9	Eukaryota	Amorphea	Amorphea_X	Amorphea_XX	Amoebozoa	Tubulinea	Arcellinida	Arcellinida_X	Arcellinida_XX	Arcellinida_XXX	ON651609	2610	2610	1	1	1	0	Bsharre	1926	305610	89	94	34.243907	36.048932	0.22	6676.458008	926.6956787	15.64105129	3.458297491	415.4237061
B06	LCO.P.ARCOIR.f_B06	N_ASV2030	CATTTTATATTTATGATTCGGGTTTATAGCAGGGTTGATAGGTTCATTATTTAGTATTATAATAAGGGTAGAGCTTGCTTATCCTGGAGTGCAAATTTTAGAAGGCTCATGGCAATTCTATAATGTTGTTGTAACAGCTCATGCTTTTATTATGATATTTTTTATGGTAATGCCCACTATGATAGGAGGTTTTGGTAATTGCTTTGTACCTTTATTGATTGGTGCTCCTGATATGGCCTTTCCACGTTTAAATGCTTTGAGCTTTTGATTATTACCACCTTCTTTTATATTACTATTGTGTTCTGCTTTTATTGAAACAGGTGCAGGTACGGGTTGAACAGTTTATCCTCCATTAAGT	84.9	Eukaryota	Amorphea	Amorphea_X	Amorphea_XX	Amoebozoa	Tubulinea	Arcellinida	Arcellinida_X	Arcellinida_XX	Arcellinida_XXX	ON651600	750	750	1	1	1	0	Bsharre	1926	305610	89	94	34.243907	36.048932	0.22	6676.458008	926.6956787	15.64105129	3.458297491	415.4237061
B06	LCO.P.ARCOIR.f_B06	N_ASV2181	TATTTTATATTTATGATTCGGGTTTATTGCTGGTTTGATAGGGTCTTTATTTAGTATTATAATAAGGGTAGAGCTTGCTTATCCTGGAGTGCAAATTTTAGAAGGCTCTTGGCAATTCTATAATGTAGTAGTAACAGCTCATGCTTTTATTATGATATTTTTTATGGTAATGCCCACTATGATAGGGGGTTTTGGTAATTGCTTTGTACCTTTATTGATTGGTGCTCCTGATATGGCCTCTCCACGTTTAAATGCTTTGAGCTTTTGATTATTACCACCTTCTTTTATATTATTATTGTGTTCTGCTTTTATTGAAACAGGAGCAGGTACAGGTTGAACAGTTTATCCCCCATTAAGT	86.9	Eukaryota	Amorphea	Amorphea_X	Amorphea_XX	Amoebozoa	Tubulinea	Arcellinida	Arcellinida_X	Arcellinida_XX	Arcellinida_XXX	ON651609	689	676	0.981132075	2	0.5	0.962264151	Bsharre	1926	305610	89	94	34.243907	36.048932	0.22	6676.458008	926.6956787	15.64105129	3.458297491	415.4237061
B06	LCO.P.ARCOIR.f_B06	N_ASV3817	TATTTTATATTTATGATTCGGGTTTATTGCTGGTTTGATAGGGTCTTTATTTAGTATTATAATAAGGGTAGAGCTTGCTTATCCTGGAGTGCAAATTTTAGAAGGCTCTTGGCAATTCTATAATGTAGTAGTAACAGCTCATGCTTTTATTATGATATTTTTTATGGTAATGCCCACTATGATAGGGGGTTTTGGTAATTGCTTTGTACCTTTATTGATTGGTGCTCCTGATATGGCCTTTCCACGTTTAAATGCTTTGAGCTTTTGATTATTACCACCTTCTTTTATATTATTATTGTGTTCTGCTTTTATTGAAACAGGAGCAGGTACAGGTTGTACAGTTTATCCCCCATTAAGT	86.9	Eukaryota	Amorphea	Amorphea_X	Amorphea_XX	Amoebozoa	Tubulinea	Arcellinida	Arcellinida_X	Arcellinida_XX	Arcellinida_XXX	ON651609	319	319	1	1	1	0	Bsharre	1926	305610	89	94	34.243907	36.048932	0.22	6676.458008	926.6956787	15.64105129	3.458297491	415.4237061
B06	LCO.P.ARCOIR.f_B06	N_ASV554	CATTTTATATTTATGATTCGGGTTTATAGCAGGGTTGATAGGTTCATTATTTAGTATTATAATAAGGGTAGAGCTTGCTTATCCTGGAGTACAAATTTTAGAAGGCTCATGGCAATTCTATAATGTTGTTGTAACAGCTCATGCTTTTATTATGATATTTTTTATGGTAATGCCCACTATGATAGGAGGTTTTGGTAATTGCTTTGTACCTTTATTGATTGGTGCTCCTGATATGGCCTTTCCACGTTTAAATGCTTTGAGCTTTTGATTATTACCACCTTCTTTTATATTATTATTGTGTTCTGCTTTTATTGAAACAGGTGCAGGTACGGGTTGAACAGTTTATCCTCCATTAAGT	85.2	Eukaryota	Amorphea	Amorphea_X	Amorphea_XX	Amoebozoa	Tubulinea	Arcellinida	Arcellinida_X	Arcellinida_XX	Arcellinida_XXX	ON651600	4094	3646	0.890571568	2	0.5	0.781143136	Bsharre	1926	305610	89	94	34.243907	36.048932	0.22	6676.458008	926.6956787	15.64105129	3.458297491	415.4237061
B06	LCO.P.ARCOIR.f_B06	N_ASV5099	TATTTTATATTTATGACACGGGTTTATTGCTGGTTTGATAGGGTCTTTATTTAGTATTATAATAAGGGTAGAGCTTGCTTATCCTGGAGTGCAAATTTTAGAAGGCTCTTGGCAATTCTATAATGTAGTAGTAACAGCTCATGCTTTTATTATGATATTTTTTATGGTAATGCCCACTATGATAGGGGGTTTTGGTAATTGCTTTGTACCTTTATTGATTGGTGCTCCTGATATGGCCTTTCCACGTTTAAATGCTTTGAGCTTTTGATTATTACCACCTTCTTTTATATTATTATTGTGTTCTGCTTTTATTGAAACAGGAGCAGGTACAGGTTGAACAGTTTATCCCCCATTAAGT	86.6	Eukaryota	Amorphea	Amorphea_X	Amorphea_XX	Amoebozoa	Tubulinea	Arcellinida	Arcellinida_X	Arcellinida_XX	Arcellinida_XXX	ON651609	184	184	1	1	1	0	Bsharre	1926	305610	89	94	34.243907	36.048932	0.22	6676.458008	926.6956787	15.64105129	3.458297491	415.4237061
B06	LCO.P.ARCOIR.f_B06	N_ASV50	CATTTTATATTTATGATTCGGGTTTATAGCAGGGTTGATAGGTTCATTATTTAGTATTATAATAAGGGTAGAGCTTGCTTATCCTGGAGTGCAAATTTTAGAAGGCTCATGGCAATTCTATAATGTTGTTGTAACAGCTCATGCTTTTATTATGATATTTTTTATGGTAATGCCCACTATGATAGGAGGTTTTGGTAATTGCTTTGTACCTTTATTGATTGGTGCTCCTGATATGGCCTTTCCACGTTTAAATGCTTTGAGCTTTTGATTATTACCACCTTCTTTTATATTATTATTGTGTTCTGCTTTTATTGAAACAGGTGCAGGTACGGGTTGAACAGTTTATCCTCCATTAAGT	85.2	Eukaryota	Amorphea	Amorphea_X	Amorphea_XX	Amoebozoa	Tubulinea	Arcellinida	Arcellinida_X	Arcellinida_XX	Arcellinida_XXX	ON651600	124714	46898	0.37604439	21	0.047619048	6.896932181	Bsharre	1926	305610	89	94	34.243907	36.048932	0.22	6676.458008	926.6956787	15.64105129	3.458297491	415.4237061
B06	LCO.P.ARCOIR.f_B06	N_ASV5068	TATTTTATATTTATGATTCGGGTTTATTGCTGGTTTGATAGGGTCTTTATTTAGTATTATAATAAGGGTAGAGCTTGCTTATCCTGGAGTGCAAATTTTAGAAGGCTCTTGGCAATTCTATAATGTAGTAGTAACAGCTCATGCTTTTATTATGATATTTTTTATGGTAATGCCCACTATGATAGGGGGTTTTGGTAATTGCTTTGTACCTTTATTGATTGGTGCTCCTGATATGGCCTTTCCACGTTTAAATGCTTTGAGCTTTTGATTATTACCACCTTCTTTTATATTATTATTGTGTTCTGCTTATATTGAGACAGGAGCAGGTACAGGTTGAACAGTTTATCCCCCATTAAGT	86.6	Eukaryota	Amorphea	Amorphea_X	Amorphea_XX	Amoebozoa	Tubulinea	Arcellinida	Arcellinida_X	Arcellinida_XX	Arcellinida_XXX	ON651609	186	186	1	1	1	0	Bsharre	1926	305610	89	94	34.243907	36.048932	0.22	6676.458008	926.6956787	15.64105129	3.458297491	415.4237061
B06	LCO.P.ARCOIR.f_B06	N_ASV3419	ATTATTATATTTGTGATTTGGTTTTATAGCAGGGTTAATAGGATCTCTATTTAGTATTATAATACGTATTGAGTTAGCTTATCCTGGTATACAAATTTTAGAAGGTAATTGACAATTTTATAATGTAATAGTAACAGCTCATGCTTTTATTATGATATTTTTTATGGTAATGCCTACAATGATAGGTGGTTTTGGTAATCGTTTCGTACCATTGTTAATAGGTGCACCTGATATGGCATTTCCTCGTTTAAATGCTTTAAGTTTTTGATTATTACCACCTTCTTTTATATTATTATTATGTTCAGCTTTTATTGAAACAGGGGCCGGTACGGGTTGAACGGTGTATCCGCCTTTAAGT	87.2	Eukaryota	Amorphea	Amorphea_X	Amorphea_XX	Amoebozoa	Tubulinea	Arcellinida	Arcellinida_X	Arcellinida_XX	Arcellinida_XXX	ON651513	379	379	1	1	1	0	Bsharre	1926	305610	89	94	34.243907	36.048932	0.22	6676.458008	926.6956787	15.64105129	3.458297491	415.4237061
B06	LCO.P.ARCOIR.f_B06	N_ASV4199	CATTTTATATTTATGATTCGGGTTTATAGCAGGGTTGATAGGTTCATTATTTAGTATTATAATAAGGGTAGAGCTTGCTTATCCTGGAGTGCAAATTTTAGAAGGCTCATGGCAATTCTATAATGTTGTTGTAACAGCTCATGCTTTTATTATGATATTTTTTATGGTAATGCCCACTATGATAGGAGGTTTTGGTAATTGCTTTGTACCCTTATTGATTGGTGCTCCTGATATGGCCTTTCCACGTTTAAATGCTTTGAGCTTTTGATTATTACCACCTTCTTTTATATTATTATTGTGTTCTGCTTTTATTGAAACAGGTGCAGGTACGGGTTGAACAGTTTATCCTCCATTAAGT	86	Eukaryota	Amorphea	Amorphea_X	Amorphea_XX	Amoebozoa	Tubulinea	Arcellinida	Centropyxidae	Centropyxis	Centropyxis_blatta	OQ631081	268	268	1	1	1	0	Bsharre	1926	305610	89	94	34.243907	36.048932	0.22	6676.458008	926.6956787	15.64105129	3.458297491	415.4237061
B06	LCO.P.ARCOIR.f_B06	N_ASV234	AATTTTATATTTAATGTTTGGTTTTATGGCGGGTATAATAGGGACTTTATTTAGTATATTAATACGTATAGAATTAGCTTATCCAGGTGTGCAAGTATTAAATGGTAATTGGCAATTTTATAATGTTATAGTTACAGCGCATGCATTTGTTATGATTTTTTTTATGGTAATGCCTGCAATGATAGGAGGTTTTGGGAATTGTTTTGTTCCTTTATTAATAGGAGCTCCTGATATGGCTTTTCCGAGATTAAATGCATTAAGTTTTTGATTATTACCTCCAGCTTTTATATTATTATTAGCTTCTGCTTTTATTGAAACAGGGGCAGGAACAGGGTGAACAGTGTATCCACCCTTAAGT	89.4	Eukaryota	Amorphea	Amorphea_X	Amorphea_XX	Amoebozoa	Tubulinea	Arcellinida	Arcellinida_X	Arcellinida_XX	Arcellinida_XXX	ON651624	18935	2507	0.132400317	3	0.333333333	-0.602799049	Bsharre	1926	305610	89	94	34.243907	36.048932	0.22	6676.458008	926.6956787	15.64105129	3.458297491	415.4237061
B06	LCO.P.ARCOIR.f_B06	N_ASV11701	CCGCTTGTATGTGGTTTTTGCAATACTAGCTGGTATTGTAGGGTTTATTTAGTATTATAATAAGGGTAGAGCTTGCTTATCCTGGAGTGCAAATTTTAGAAGGCTCTTGGCAATTCTATAATGTAGTAGTAACAGCTCATGCTTTTATTATGATATTTTTTATGGTAATGCCCACTATGATAGGGGGTTTTGGTAATTGCTTTGTACCTTTATTGATTGGTGCTCCTGATATGGCCTTTCCACGTTTAAATGCTTTGAGCTTTTGATTATTACCACCTTCTTTTATATTATTATTGTGTTCTGCTTTTATTGAAACAGGAGCAGGTACAGGTTGAACAGTTTATCCCCCATTAAGT	84.4	Eukaryota	Amorphea	Amorphea_X	Amorphea_XX	Amoebozoa	Tubulinea	Arcellinida	Centropyxidae	Centropyxis	Centropyxis_blatta	OQ631081	13	13	1	1	1	0	Bsharre	1926	305610	89	94	34.243907	36.048932	0.22	6676.458008	926.6956787	15.64105129	3.458297491	415.4237061
B06	LCO.P.ARCOIR.f_B06	N_ASV6769	TATTTTATATTTATGATTCGGGTTTATTGCTGGTTTGATAGGGTCTTTATTTAGTATTATAATAAGGGTAGAGCTTGCTTATCCTGGAGTGCAAATTTTAGAAGGCTCTTGGCAATTCTATAATGTAGTAGTAACTGCTCATGCTTTTATTATGATATTTTTTATGGTAATGCCCACTATGATAGGGGGTTTTGGTAATTGCTTTGTACCTTTATTGATTGGTGCTCCTGATATGGCCTTTCCACGTTTAAATGCTTTGAGCTTTTGATTATTACCACCTTCTTTTATATTATTATTGTGTTCTGCTTTTATTGAAACAGGAGCAGGTACAGGTTGAACAGTTTATCCCCCATTAAGT	86.9	Eukaryota	Amorphea	Amorphea_X	Amorphea_XX	Amoebozoa	Tubulinea	Arcellinida	Arcellinida_X	Arcellinida_XX	Arcellinida_XXX	ON651609	95	95	1	1	1	0	Bsharre	1926	305610	89	94	34.243907	36.048932	0.22	6676.458008	926.6956787	15.64105129	3.458297491	415.4237061
B06	LCO.P.ARCOIR.f_B06	N_ASV6715	TATTTTATATTTATGATTCGGGTTTATTGCTGGTTTGATGGGGTCTTTATTTAGTATTATAATAAGGGTAGAGCTTGCTTATCCTGGAGTGCAAATTTTAGAAGGCTCTTGGCAATTCTATAATGTAGTAGTAACAGCTCATGCTTTTATTATGATATTTTTTATGGTAATGCCCACTATGATAGGGGGTTTTGGTGATTGCTTTGTACCTTTATTGATTGGTGCTCCTGATATGGCCTTTCCACGTTTAAATGCTTTGAGCTTTTGATTATTACCACCTTCTTTTATATTATTATTGTGTTCTGCTTTTATTGAAACAGGGGCAGGTACAGGTTGAACAGTTTATCCCCCATTAAGT	86.9	Eukaryota	Amorphea	Amorphea_X	Amorphea_XX	Amoebozoa	Tubulinea	Arcellinida	Arcellinida_X	Arcellinida_XX	Arcellinida_XXX	ON651609	97	97	1	1	1	0	Bsharre	1926	305610	89	94	34.243907	36.048932	0.22	6676.458008	926.6956787	15.64105129	3.458297491	415.4237061
B06	LCO.P.ARCOIR.f_B06	N_ASV3930	TATTTTATATTTATGATTCGGGTTTATTGCTGGTTTGATAGGGTCTTTATTTAGTATTATAATAAGGGTAGAGCTTGCTTATCCTGGAGTGCAAATTTTAGAAGGCTCTTGGCAATTCTATAATGTAGTAGTAACAGCTCATGCTTTTATTATGATATTTTTTATGGTAATGCCCACTATGATAGGGGGTTTTGGTAATTGCTTTGTACCTTTATTGATTGGTGCTCCTGATATGGCCTTTCCACGTTTAAATGCTTTGAGCTTTTGATTATTACCACCTCCTTTTATATTATTATTGTGTTCTGCTTTTATTGAAACAGGAGCAGGTACTGGTTGAACAGTTTATCCCCCATTAAGT	86.6	Eukaryota	Amorphea	Amorphea_X	Amorphea_XX	Amoebozoa	Tubulinea	Arcellinida	Arcellinida_X	Arcellinida_XX	Arcellinida_XXX	ON651609	304	304	1	1	1	0	Bsharre	1926	305610	89	94	34.243907	36.048932	0.22	6676.458008	926.6956787	15.64105129	3.458297491	415.4237061
B06	LCO.P.ARCOIR.f_B06	N_ASV3822	TATTTTATATTTATGATTCGGGTTTATTGCTGGTTTGATAGGGTCTTTATTTAGTATTATAATAAGGGTAGAGCTTGCTTATCCTGGAGTGCAAATTTTAGAAGGCTCTTGGCAATTCTATAATGTAGTAGTAACAGCTCATGCTTTTATTATGATATTTTTTATGGTAATGCCCACTATGATAGGGGGTTTTGGTAATTGCTTTGTACCTTTATTGATTGGTGCTCCTGATATGGCCTTTCCACGTTTAAATGCTTTGAGCTTTTGATTATTACCACCTTCTTTTATATTATTATTGTGTTCTGCTTTTATTGAAACAGGAGCAAGTACAGGTTGAACAGTTTATCCCCCATTAAGT	86.9	Eukaryota	Amorphea	Amorphea_X	Amorphea_XX	Amoebozoa	Tubulinea	Arcellinida	Arcellinida_X	Arcellinida_XX	Arcellinida_XXX	ON651609	318	318	1	1	1	0	Bsharre	1926	305610	89	94	34.243907	36.048932	0.22	6676.458008	926.6956787	15.64105129	3.458297491	415.4237061
B06	LCO.P.ARCOIR.f_B06	N_ASV1092	TATTTTATATTTATGATACGGGTTTATTGCTGGTTTGATAGGGTCTTTATTTAGTATTATAATAAGGGTAGAGCTTGCTTATCCTGGAGTGCAAATTTTAGAAGGCTCTTGGCAATTCTATAATGTAGTAGTAACAGCTCATGCTTTTATTATGATATTTTTTATGGTAATGCCCACTATGATAGGGGGTTTTGGTAATTGCTTTGTACCTTTATTGATTGGTGCTCCTGATATGGCCTTTCCACGTTTAAATGCTTTGAGCTTTTGATTATTACCACCTTCTTTTATATTATTATTGTGTTCTGCTTTTATTGAAACAGGAGCAGGTACAGGTTGAACAGTTTATCCCCCATTAAGT	86.9	Eukaryota	Amorphea	Amorphea_X	Amorphea_XX	Amoebozoa	Tubulinea	Arcellinida	Arcellinida_X	Arcellinida_XX	Arcellinida_XXX	ON651609	1557	1557	1	1	1	0	Bsharre	1926	305610	89	94	34.243907	36.048932	0.22	6676.458008	926.6956787	15.64105129	3.458297491	415.4237061
B06	LCO.P.ARCOIR.f_B06	N_ASV578	TATTTTATATTTATGATTCGGGTTTATTGCTGGTTTGATAGGGTCTTTATTTAGTATTATAATAAGGGTAGAGCTTGCTTATCCTGGAGTGCAAATTTTAGAAGGCTCTTGGCAATTCTATAATGTAGTAGTAACAGCTCATGCTTTTATTATGATATTTTTTATGGTAATGCCCACTATGATAGGGGGTTTTGGTAATTGCTTTGTACCTTTATTGATTGGTGCTCCTGATATGGCCTTTCCACGCTTAAATGCTTTGAGCTTTTGATTATTACCACCTTCTTTTATATTATTATTGTGTTCTGCTTTTATTGAAACAGGAGCAGGTACAGGTTGAACAGTTTATCCCCCATTAAGT	87.2	Eukaryota	Amorphea	Amorphea_X	Amorphea_XX	Amoebozoa	Tubulinea	Arcellinida	Arcellinida_X	Arcellinida_XX	Arcellinida_XXX	ON651609	3906	3906	1	1	1	0	Bsharre	1926	305610	89	94	34.243907	36.048932	0.22	6676.458008	926.6956787	15.64105129	3.458297491	415.4237061
B06	LCO.P.ARCOIR.f_B06	N_ASV7283	CATTTTATATTTATGATTCGGGTTTATAGCAGGGTTGATAGGTTCATTATTTAGTATTATAATAAGGGTAGAGCTTGCTTATCCTGGAGTACAAATTTTAGAAGGCTCATGGCAATTCTATAATGTTGTTGTAACAGCTCATGCTTTTATTATGATATTTTTTATGGTAATGCCCACTATGATAGGAGGTTTTGGTAATTGCATTGTACCTTTATTGATTGGTGCTCCTGATATGGCCTTTCCACGTTTAAATGCTTTGAGCTTTTGATTATTACCACCTTCTTTTATATTATTATTGTGTTCTGCTTTTATTGAAACAGGTGCAGGTACGGGTTGAACAGTTTACCCTCCATTAAGT	86.3	Eukaryota	Amorphea	Amorphea_X	Amorphea_XX	Amoebozoa	Tubulinea	Arcellinida	Arcellinida_X	Arcellinida_XX	Arcellinida_XXX	ON651609	77	77	1	1	1	0	Bsharre	1926	305610	89	94	34.243907	36.048932	0.22	6676.458008	926.6956787	15.64105129	3.458297491	415.4237061
B06	LCO.P.ARCOIR.f_B06	N_ASV4082	AATCTTATATCTGATGTTTGGTTTTATGGCTGGGATAGTAGGAACTTTATTTAGTATTTTAATACGTATTGAATTAGCATATCCAGGTGTACAAATTTTAAATGGTAATTGACAATTTTATAATGTTATTGTAACAGCACATGCTTTTATAATGATTTTTTTTATGGTAATGCCAGCAATGATAGGTGGTTTTGGTAATTGTTTTATTCCTTTATTATTAGGAGCACCAGATGTGGCTTTTCCTAGATTGAATGCTTTAAGCTTTTGGTTATTACCACCAGCTTTTGTATTATTGTTAGGATCAGCTTTTATAGAAACAGGAGCAGGTACTGGGTGAACTGTTTATCCACCTTTAAGT	90.2	Eukaryota	Amorphea	Amorphea_X	Amorphea_XX	Amoebozoa	Tubulinea	Arcellinida	Arcellinida_X	Arcellinida_XX	Arcellinida_XXX	ON651631	282	282	1	1	1	0	Bsharre	1926	305610	89	94	34.243907	36.048932	0.22	6676.458008	926.6956787	15.64105129	3.458297491	415.4237061
B06	LCO.P.ARCOIR.f_B06	N_ASV5552	TATTTTATATTTATGATTCGGGTTTATTGCTGGTTTGATAGGGTCTTTATTTAGTATTATAATAAGGGTAGAGCTTGCTTATCCTGGAGTGCAAATTTTAGAAGGCTCTTGGCAATTCTATAATGTAGTAGTAACAGCTCATGCTTTTATTATGATATTTTTTATGGTAATGCCCACTATGATAGGGGGTTTTGGTAATTGCTTGGTACCTTTATTGATTGGTGCTCCTGATATGGCCTTTCCACGTTTAAATGCTTTGAGCTTTTGATTATTACCACCTTCTTTTATATTATTATTGTGTTCTGCTTTTATTGAAACAGGAGCAGGTACAGGTTGAACAGTTTATCCCCCATTAAGT	86.9	Eukaryota	Amorphea	Amorphea_X	Amorphea_XX	Amoebozoa	Tubulinea	Arcellinida	Arcellinida_X	Arcellinida_XX	Arcellinida_XXX	ON651609	154	154	1	1	1	0	Bsharre	1926	305610	89	94	34.243907	36.048932	0.22	6676.458008	926.6956787	15.64105129	3.458297491	415.4237061
B06	LCO.P.ARCOIR.f_B06	N_ASV6767	TATTTTATATTTATGATTCGGGTCTATTGCTGGTTTGATAGGGTCTTTATTTTGTATTATAATAAGGGTAGAGCTTGCTTATCCTGGAGTGCAAATTTTAGAAGGCTCTTGGCAATTCTATAATGTAGTAGTAACAGCTCATGCTTTTATTATGATATTTTTTATGGTAATGCCCACTATGATAGGGGGTTTTGGTAATTGCTTTGTACCTTTATTGATTGGTGCTCCTGATATGGCCTTTCCACGTTTAAATGCTTTGAGCTTTTGATTATTACCACCTTCTTTTATATTATTATTGTGTTCTGCTTTTATTGAAACAGGAGCAGGTACAGGTTGAACAGTTTATCCCCCATTAAGT	86.6	Eukaryota	Amorphea	Amorphea_X	Amorphea_XX	Amoebozoa	Tubulinea	Arcellinida	Arcellinida_X	Arcellinida_XX	Arcellinida_XXX	ON651609	95	95	1	1	1	0	Bsharre	1926	305610	89	94	34.243907	36.048932	0.22	6676.458008	926.6956787	15.64105129	3.458297491	415.4237061
B06	LCO.P.ARCOIR.f_B06	N_ASV4419	CATTTTATATTTATGATTCGGGTTTATAGCAGGGTTGATAGGTCCATTATTTAGTATTATAATAAGGGTAGAGCTTGCTTATCCTGGAGTGCAAATTTTAGAAGGCTCATGGCAATTCTATAATGTTGTTGTAACAGCTCATGCTTTTATTATGATACTTTTTATGGTAATGCCCACTATGATAGGAGGTTTTGGTAATTGCTTTGTACCTTTATTGATTGGTGCTCCTGATATGGCCTTTCCACGTTTAAATGCTTTGAGCTTTTGATTATTACCACCTTCTTTTATATTATTATTGTGTTCTGCTTTTATTGAAACAGGTGCAGGTACGGGTTGAACAGTTTATCCTCCATTAAGT	84.9	Eukaryota	Amorphea	Amorphea_X	Amorphea_XX	Amoebozoa	Tubulinea	Arcellinida	Arcellinida_X	Arcellinida_XX	Arcellinida_XXX	ON651600	245	245	1	1	1	0	Bsharre	1926	305610	89	94	34.243907	36.048932	0.22	6676.458008	926.6956787	15.64105129	3.458297491	415.4237061
B06	LCO.P.ARCOIR.f_B06	N_ASV4647	CATTTTATATTTATGATTCGGGTTTATAGCAGTGTTGATAGGTTCATTATTTAGTATTATAATAAGGGTAGAGCTTGCTTATCCTGGAGTGCAAATTTTAGAAGGCTCATGGCAATTCTATAATGTTGTTGTAACAGCTCATGCTTTTATTATGATATTTTTTATGGTAATGCCCACTATGATAGGAGGTTTTGGTAATTGCTTTGTACCTTTATTGATTGGTGCTCCTGATATGGCCTTTCCACGTTTAAATGCTTTGAGCTTTTGATTATTACCACCTTCTTTTATATTATTATTGTGTTCTGCTTTTATTGAAACAGGTGCAGGTACGGGTTGAACAGTTTATCCTCCATTAAGT	86	Eukaryota	Amorphea	Amorphea_X	Amorphea_XX	Amoebozoa	Tubulinea	Arcellinida	Arcellinida_X	Arcellinida_XX	Arcellinida_XXX	ON651609	221	221	1	1	1	0	Bsharre	1926	305610	89	94	34.243907	36.048932	0.22	6676.458008	926.6956787	15.64105129	3.458297491	415.4237061
B06	LCO.P.ARCOIR.f_B06	N_ASV6089	CATTTTATATTTATGATTCGGGTTTATAGCAGGGTTGATAGGTTCATTATTTAGTATTATAATAAGGGTAGAGCTTGCTTATCCTGGAGTGCAAATTTTAGAAGGCTCATGGCAATTCTATAATGTTGTTGTAACAGCTCATGCTTTTATTATGATATTTTTTATGGTAATGCCCACTATGATAGGAGGTTTCGGTAATTGCTTTGTACCTTTATTGATTGGTGCTCCTGATATGGCCTTTCCATGTTTAAATGCTTTGAGCTTTTGATTATTACCACCTTCTTTTATATTATTATTGTGTTCTGCTTTTATTGAAACAGGTGCAGGTACGGGTTGAACAGTTTATCCTCCATTAAGT	84.9	Eukaryota	Amorphea	Amorphea_X	Amorphea_XX	Amoebozoa	Tubulinea	Arcellinida	Arcellinida_X	Arcellinida_XX	Arcellinida_XXX	ON651600	125	125	1	1	1	0	Bsharre	1926	305610	89	94	34.243907	36.048932	0.22	6676.458008	926.6956787	15.64105129	3.458297491	415.4237061
B06	LCO.P.ARCOIR.f_B06	N_ASV7282	TATTTTATATTTATGATTCGGGTTTATTGCTGGTTTGATAGGGTCTTTATTTAGTATTATAATAAGGGTAGAGCTTGCTTATCCTGGAGTGCAAATTTTAGAAGGCTCTTGGCAATTCTATAATGTAGTAGTAACAGCTCATGCTTTTATTATGATATTTTTTATGGTAATGCCCACTATGATAGGGGGTTTTGGTAATTGCTTTGTACCTTTATTGATTGGTGCTCCTGATATGGCCTTTCCACGTTTAAATGCTTCGAGCTTTTGATTATTACCACCTTCTTTTATATTATTATTGTGTTCTGCTTTTATTGAAACAGGAGCAAGTACAGGTTGAACAGTTTATCCCCCATTAAGT	86.6	Eukaryota	Amorphea	Amorphea_X	Amorphea_XX	Amoebozoa	Tubulinea	Arcellinida	Arcellinida_X	Arcellinida_XX	Arcellinida_XXX	ON651609	77	77	1	1	1	0	Bsharre	1926	305610	89	94	34.243907	36.048932	0.22	6676.458008	926.6956787	15.64105129	3.458297491	415.4237061
B06	LCO.P.ARCOIR.f_B06	N_ASV506	TATTTTATATTTATGATTCGGGTTTATTGCTGGTTTGATAGGGTCTTTATTTAGTATTATAATAAGGGTAGAGCTTGCTTATCCTGGAGTGCAAATTTTAGAAGGCTCTTGGCAATTCTATAATGTAGTAGTAACAGCTCATGCTTTTATTATGATATTTTTTATGGTAATGCCCACTATGATAGGGGGTTTTGGTAATTGCTTTGTACCTTTATTGATTGGTGCTCCTGATATGGCCTTTCCACGTTTAAATGCTTTGAGCTTTTGATTATTACCACCTTCTTTTATATTATTATTGTGTTCTGCTTTTATTGAAACAGGAGCAGGTACTGGTTGAACAGTTTATCCCCCATTAAGT	86.9	Eukaryota	Amorphea	Amorphea_X	Amorphea_XX	Amoebozoa	Tubulinea	Arcellinida	Arcellinida_X	Arcellinida_XX	Arcellinida_XXX	ON651609	4651	4651	1	1	1	0	Bsharre	1926	305610	89	94	34.243907	36.048932	0.22	6676.458008	926.6956787	15.64105129	3.458297491	415.4237061
B06	LCO.P.ARCOIR.f_B06	N_ASV1690	TATTTTATATTTATGATTCGGGTTTATTGCTGGTTTGATAGGGTCTTTATTTAGTATTATAATAAGGGTAGAGCTTGCTTATCCTGGAGTGCAAATTTTAGAAGGCTCTTGGCAATTCTATAATGTAGTAGTAACAGCTCATGCTTTTATTATGATATTTTTTATGGTAATGCCCACTATGATAGGGGGTTTTGGTAATTGCTTTGTACCTTTATTGATTGGTGCTCCTGATATGGCCTTTCCACGTTTAAATGCTTTGAGCTTTTGATTATTACCACCTTCTTTTATATTATTATTGTGTTCTGCTCTTATTGAAACAGGAGCAGGTACAGGTTGAACAGTTTATCCCCCATTAAGT	86.9	Eukaryota	Amorphea	Amorphea_X	Amorphea_XX	Amoebozoa	Tubulinea	Arcellinida	Arcellinida_X	Arcellinida_XX	Arcellinida_XXX	ON651609	933	933	1	1	1	0	Bsharre	1926	305610	89	94	34.243907	36.048932	0.22	6676.458008	926.6956787	15.64105129	3.458297491	415.4237061
B06	LCO.P.ARCOIR.f_B06	N_ASV39	AATCTTATATCTGATATTTGGTTTTATGGCTGGGATAATAGGAACTTTATTTAGTATTTTAATACGTATTGAATTAGCATATCCGGGTATACAAATTTTAAATGGTAATTGACAATTTTATAATGTAATAGTAACAGCGCATGCTTTTATAATGATTTTTTTTATGGTAATGCCAGCAATGATAGGTGGGTTTGGTAATTGTTTTATTCCTTTATTATTAGGAGCACCAGATATGGCTTTTCCTAGATTAAATGCTTTAAGTTTTTGGTTATTACCACCAGCTTTTGTATTATTACTAGGATCAGCTTTTATTGAAACAGGAGCAGGTACTGGATGAACAGTTTATCCACCTTTAAGT	90.5	Eukaryota	Amorphea	Amorphea_X	Amorphea_XX	Amoebozoa	Tubulinea	Arcellinida	Arcellinida_X	Arcellinida_XX	Arcellinida_XXX	ON651624	151226	86	0.000568685	24	0.041666667	-0.986351553	Bsharre	1926	305610	89	94	34.243907	36.048932	0.22	6676.458008	926.6956787	15.64105129	3.458297491	415.4237061
B06	LCO.P.ARCOIR.f_B06	N_ASV30	TATTTTATATTTATGATTCGGGTTTATTGCTGGTTTGATAGGGTCTTTATTTAGTATTATAATAAGGGTAGAGCTTGCTTATCCTGGAGTGCAAATTTTAGAAGGCTCTTGGCAATTCTATAATGTAGTAGTAACAGCTCATGCTTTTATTATGATATTTTTTATGGTAATGCCCACTATGATAGGGGGTTTTGGTAATTGCTTTGTACCTTTATTGATTGGTGCTCCTGATATGGCCTTTCCACGTTTAAATGCTTTGAGCTTTTGATTATTACCACCTTCTTTTATATTATTATTGTGTTCTGCTTTTATTGAAACAGGAGCAGGTACAGGTTGAACAGTTTATCCCCCATTAAGT	87.2	Eukaryota	Amorphea	Amorphea_X	Amorphea_XX	Amoebozoa	Tubulinea	Arcellinida	Arcellinida_X	Arcellinida_XX	Arcellinida_XXX	ON651609	174400	170655	0.978526376	20	0.05	18.57052752	Bsharre	1926	305610	89	94	34.243907	36.048932	0.22	6676.458008	926.6956787	15.64105129	3.458297491	415.4237061
B06	LCO.P.ARCOIR.f_B06	N_ASV2496	CATTTTATATTTATGATTCGGGTTTATAGCAGGGTTGATAGGTTCATTATTTAGTATTATAATAAGGGTAGAGCTTGCTTATCCTGGAGTGCAAATTTTAGAAGGCTCATGGCAATTCTATAATGTTGTTGCAACAGCTCATGCTTTTATTATGATATTTTTTATGGTAATGCCCACTATGATAGGAGGTTTTGGTAATTGCTTTGTACCTTTATTGATTGGTGCTCCTGATATGGCCTTTCCACGTTTAAATGCTTTGAGCTTTTGATTATTACCACCTTCTTTTATATTATTATTGTGTTCTGCTTTTATTGAAACAGGTGCAGGTACGGGTTGAACAGTTTATCCTCCATTAAGT	86	Eukaryota	Amorphea	Amorphea_X	Amorphea_XX	Amoebozoa	Tubulinea	Arcellinida	Arcellinida_X	Arcellinida_XX	Arcellinida_XXX	ON651609	580	580	1	1	1	0	Bsharre	1926	305610	89	94	34.243907	36.048932	0.22	6676.458008	926.6956787	15.64105129	3.458297491	415.4237061
B06	LCO.P.ARCOIR.f_B06	N_ASV2026	TATTTTATATTTATGATTCGGGTTTATTGCTGGTTTGATAGGGTCTTTATTTAGTATTATAATAAGGGTAGAGCTTGCTTATCCTGGAGTGCAAATTTTAGAAGGCTCTTGGCAATTCTATAATGTAGTAGTAACAGCTCATGCTTTTATTATGATATTTTTTATGGTAATGCCCACTATGATAGGGGGTTTTGGTAATTGCTTTGTACCTTTATTGATTGGTGCTCCTGATAAGGCCTTTCCACGTTTAAATGCTTTGAGCTTTTGATTATTACCACCTTCTTTTATATTATTATTGTGTTCTGCTTTTATTGAAACAGGAGCAGGTACAGGTTGAACAGTTTATCCCCCATTAAGT	86.9	Eukaryota	Amorphea	Amorphea_X	Amorphea_XX	Amoebozoa	Tubulinea	Arcellinida	Arcellinida_X	Arcellinida_XX	Arcellinida_XXX	ON651609	751	751	1	1	1	0	Bsharre	1926	305610	89	94	34.243907	36.048932	0.22	6676.458008	926.6956787	15.64105129	3.458297491	415.4237061
B06	LCO.P.ARCOIR.f_B06	N_ASV598	TATATTATATTTATGATTTGGATTTATAGCAGGGATAATAGGGTCTTTATTTAGTATAATAATAAGAGTAGAATTGGCTTATCCAGGTGTACAAGTTTTAGAAGGTAATTGGCATTTTTATAATGTAATAGTAACAGCGCATGCTTTTATTATGATATTTTTTATGGTGATGCCAACAATGATAGGGGGGTTTGGTAATTGTTTTGTACCTTTATTAATAGGGGCCCCTGATATGGCCTTTCCTCGATTAAATGCTTTAAGTTTTTGATTATTGCCGCCTTCTTTTATATTATTATTATGTTCAGCCTTTATAGAAGCTGGGGCAGGTACAGGTTGAACGGTTTATCCACCTTTGAGT	87.4	Eukaryota	Amorphea	Amorphea_X	Amorphea_XX	Amoebozoa	Tubulinea	Arcellinida	Centropyxidae	Centropyxis	Centropyxis_blatta	OQ631081	3648	129	0.035361842	5	0.2	-0.823190789	Bsharre	1926	305610	89	94	34.243907	36.048932	0.22	6676.458008	926.6956787	15.64105129	3.458297491	415.4237061
B06	LCO.P.ARCOIR.f_B06	N_ASV5147	TATTTTATATTTATGATTCGGGTTTATTGCTGGTTTGATAGGGTCTTTATTTAGTATTATAATAAGGGTAGAGCTTGCTTATCCTGGAGTGCAAATTTTAGAAGGCTCTTGGCAATTCTATAATGTAGTAGTAACAGCTCATGCTTTTATTATGATATTTTTTATGGTAATGCCCACTATGATAGGGGGTTTTGGTAATTGCTTTGTACCTTTATTGATTGGTGCTCCTGATATGGCCTTTCCACGCTTAAATGCTTTGAGCTTTTGATCATTACCACCTTCTTTTATATTATTATTGTGTTCTGCTTTTATTGAAACAGGAGCAGGTACAGGTTGAACAGTTTATCCCCCATTAAGT	86.9	Eukaryota	Amorphea	Amorphea_X	Amorphea_XX	Amoebozoa	Tubulinea	Arcellinida	Arcellinida_X	Arcellinida_XX	Arcellinida_XXX	ON651609	181	181	1	1	1	0	Bsharre	1926	305610	89	94	34.243907	36.048932	0.22	6676.458008	926.6956787	15.64105129	3.458297491	415.4237061
B06	LCO.P.ARCOIR.f_B06	N_ASV167	AATATTATATCTTTTATTTGGGTTTATTGCAGGCGTAGTTGGTACTTTATTTAGTATTTTAATTAGAATTGAATTAGCTTATCCTGGAGTACAAATTTTAAATGGTATTGACAATTTTATAATGTAATTGTAACAGCGCATGCTTTTATAATGATATTTTTTATGGTAATGCCAGCAATGATTGGTGGTTTTGGTATTGTTTTGTACCATTATTATTAGGTGCACCAGATATGGCTTTTCCTAGATTAAATGCTTTAAGTTTTTGATTATTACCACCATCTTTTATATTATTATTGGCGTCAGCTTTTATAGAAACAGGGGCAGGAACAGGTTGAACAGTTTATCCGCCTTTAAGT	92.4	Eukaryota	Amorphea	Amorphea_X	Amorphea_XX	Amoebozoa	Tubulinea	Arcellinida	Arcellinida_X	Arcellinida_XX	Arcellinida_XXX	ON651633	32363	1468	0.045360442	2	0.5	-0.909279115	Bsharre	1926	305610	89	94	34.243907	36.048932	0.22	6676.458008	926.6956787	15.64105129	3.458297491	415.4237061
B06	LCO.P.ARCOIR.f_B06	N_ASV6035	TATTTTATATTTATGATTCGGGTTTATTGCTGGTTTGATAGGGTCTTTATTTAGTATTATAATAAGGGTAGAGCTTGCTTATCCTGGAGTGCAAATTTTAGAAGGCTCTTGGCAATTCTATAATGTAGTAGTAACAGCTCATGCTTTTATTATGATATTTTTTATGGTAATGCCCACTATGATAGGGGGTTTTGGTAATTGCTTTGTACCCTTATTGATTGGTGCTCCTGATATGGCCTTTCCACGTTTAAATGCTTTGAGCTTTTGATTATTACCACCTTCTTTTATATTATTATTGTGTTCTGCTTTTATTGAAACAGGAGCAGGTATAGGTTGAACAGTTTATCCCCCATTAAGT	86.9	Eukaryota	Amorphea	Amorphea_X	Amorphea_XX	Amoebozoa	Tubulinea	Arcellinida	Centropyxidae	Centropyxis	Centropyxis_blatta	OQ631081	128	128	1	1	1	0	Bsharre	1926	305610	89	94	34.243907	36.048932	0.22	6676.458008	926.6956787	15.64105129	3.458297491	415.4237061
B06	LCO.P.ARCOIR.f_B06	N_ASV988	CATTTTATATTTATGATTCGGGTTTATAGCAGGGTTGATAGGTTCATTATTTAGTATTATAATAAGGGTAGAGCTTGCTTATCCTGGAGTGCAAATTTTAGAAGGCTCATGGCAATTCTATAATGTTGTTGTAACAGCTCATGCTTTTATTATGATACTTTTTATGGTAATGCCCACTATGATAGGAGGTTTTGGTAATTGCTTTGTACCTTTATTGATTGGTGCTCCTGATATGGCCTTTCCACGTTTAAATGCTTTGAGCTTTTGATTATTACCACCTTCTTTTATATTATTATTGTGTTCTGCTTTTATTGAAACAGGTGCAGGTACGGGTTGAACAGTTTATCCTCCATTAAGT	84.9	Eukaryota	Amorphea	Amorphea_X	Amorphea_XX	Amoebozoa	Tubulinea	Arcellinida	Arcellinida_X	Arcellinida_XX	Arcellinida_XXX	ON651600	1773	1773	1	1	1	0	Bsharre	1926	305610	89	94	34.243907	36.048932	0.22	6676.458008	926.6956787	15.64105129	3.458297491	415.4237061
B06	LCO.P.ARCOIR.f_B06	N_ASV4646	TATTTTATATTTATGATTCGGGTTTATTGCTGGTTTGATAGGGTCTTTATTTAGTATTATAATAAGGGTAGAGCTTGCTTATCCTGGAGTGCAAATTTTAGAAGGCTCTTGGCAATTCTATAATGTAGTAGTAACAGCTCATGCTTTTATTATGATATTTTTTATGGTAATGCCCACTATGATAGGGGGTTTTGGTAATTGCTTTGTACCTTTATTGATTTGTGCTCCTGATATGGCCTTTCCACGTTTAAATGCTTTGAGCTTTTGATTATTACCACCTTCTTTTATATTATTATTGTGTTCTGCTTTTATTGAAACAGGAGCAGGTACAGGTTGAACAGTTTATCCCCCATTAAGT	86.9	Eukaryota	Amorphea	Amorphea_X	Amorphea_XX	Amoebozoa	Tubulinea	Arcellinida	Arcellinida_X	Arcellinida_XX	Arcellinida_XXX	ON651609	221	221	1	1	1	0	Bsharre	1926	305610	89	94	34.243907	36.048932	0.22	6676.458008	926.6956787	15.64105129	3.458297491	415.4237061
B06	LCO.P.ARCOIR.f_B06	N_ASV2339	TATTTTATATTTATGATTCGGGTTTATTGCTGGTTTGATAGGGTCTTTATTTAGTATTATAATAAGGGTAGAGCTTGCTTATCCTGGAGTGCAAATTTTAGAAGGCTCTTGGCAATTCTATAATGTAGTAGTAACAGCTCATGCTTTTATTATGATATTTTTTATGGTAATGCCCACTATGATAGGGGGTTTTGGTAATTGCTTTGTACCTTTATTGATCGGTGCTCCTGATATGGCCTTTCCACGTTTAAATGCTTTGAGCTTTTGATTATTACCACCTTCTTTTATATTATTATTGTGTTCTGCTTTTATTGAAACAGGAGCAGGTACAGGTTGAACAGTTTATCCCCCATTAAGT	86.9	Eukaryota	Amorphea	Amorphea_X	Amorphea_XX	Amoebozoa	Tubulinea	Arcellinida	Arcellinida_X	Arcellinida_XX	Arcellinida_XXX	ON651609	627	627	1	1	1	0	Bsharre	1926	305610	89	94	34.243907	36.048932	0.22	6676.458008	926.6956787	15.64105129	3.458297491	415.4237061
B06	LCO.P.ARCOIR.f_B06	N_ASV307	AATTTTATATTTATTATTTGGATTTATAGCAGGAATTATAGGTACTTTATTTAGTATTATTATAAGAATAGAATTAGCATATCCAGGGGTACAAATATTAAATGGTGATTGACAATTTTATAATGTAATAGTAACAGCACATGCATTTATAATGATATTTTTTATGGTTATGCCAGCTATGATAGGCGGTTTTGGAAATTGTTTTGTACCTTTATTAATAGGAGCACCTGATATGGCCTTCCCTAGATTAAATGCATTAAGTTTTTGATTATTACCACCTTCTTTTATATTATTATTAGGTTCAGCTTTTATAGAAACAGGCGCAGGTACAGGGTGAACCGTATACCCTCCTTTAAGT	90.8	Eukaryota	Amorphea	Amorphea_X	Amorphea_XX	Amoebozoa	Tubulinea	Arcellinida	Arcellinida_X	Arcellinida_XX	Arcellinida_XXX	ON651505	11364	3122	0.274727209	10	0.1	1.747272087	Bsharre	1926	305610	89	94	34.243907	36.048932	0.22	6676.458008	926.6956787	15.64105129	3.458297491	415.4237061
B06	LCO.P.ARCOIR.f_B06	N_ASV4958	CATTTTATATTTATGATTCGGGTTTATAGCAGGGTTGATAGGTTCATTATTTAGTATTATAATAAGGGTAGAGCTTGCTTATCCTGGAGTGCAAATTTTAGAAGGCTCATGGCAATTCTATAATGTTGTTGTAACAGCTCATGCTTTTATTATGATATTTTTTATGGTAATGCCCACTATGATAGGAGGTTTTGGTAATTGCTTTGTACCTTTATTGATTGGTGCTCCTGATATGGCCTTTCCACGTTTAAATGCTATGAGCTTTTGATTATTACCACCTTCTTTTATATTATTATTGTGTTCTGCTTTTATTGAAACAGGTGCAGGTACGGGTTGAACAGTTTATCCTCCATTAAGT	84.9	Eukaryota	Amorphea	Amorphea_X	Amorphea_XX	Amoebozoa	Tubulinea	Arcellinida	Arcellinida_X	Arcellinida_XX	Arcellinida_XXX	ON651600	194	194	1	1	1	0	Bsharre	1926	305610	89	94	34.243907	36.048932	0.22	6676.458008	926.6956787	15.64105129	3.458297491	415.4237061
B06	LCO.P.ARCOIR.f_B06	N_ASV5347	TATTTTATATTTATGATTCGGGTTTATTGCTGGTTTGATAGGGTCTTTATTTAGTATTATAATAAGGGTAGAGCTTGCTTATCCTGGAGTGCAAATTTTAGAAGGCGCTTGGCAATTCTATAATGTAGAAGTAACAGCTCATGCTTTTATTATGATATTTTTTATGGTAATGCCCACTATGATAGGGGGTTTTGGTAATTGCTTTGTACCTTTATTGATTGGTGCTCCTGATATGGCCTTTCCACGTTTAAATGCTTTGAGCTTTTGATTATTACCACCTTCTTTTATATTATTATTGTGTTCTGCTTTTATTGAAACAGGAGCAGGTACAGGTTGAACAGTTTATCCCCCATTAAGT	86.9	Eukaryota	Amorphea	Amorphea_X	Amorphea_XX	Amoebozoa	Tubulinea	Arcellinida	Arcellinida_X	Arcellinida_XX	Arcellinida_XXX	ON651609	169	169	1	1	1	0	Bsharre	1926	305610	89	94	34.243907	36.048932	0.22	6676.458008	926.6956787	15.64105129	3.458297491	415.4237061
B06	LCO.P.ARCOIR.f_B06	N_ASV831	ATTATTATATTTGTGATTTGGTTTTATAGCAGGGTTAATAGGATCTCTATTTAGTATTATAATACGTATTGAGTTAGCTTATCCTGGTATACAAATTTTAGAAGGTAATTGACAATTTTATAATGTAATAGTAACAGCTCATGCTTTTATTATGATATTTTTTATGGTAATGCCTACAATGATAGGTGGTTTTGGTAATTGTTTTGTACCATTGTTAATAGGTGCACCTGATATGGCATTTCCTCGTTTAAATGCTTTAAGTTTTTGATTATTACCACCTTCTTTTATATTATTATTATGTTCAGCTTTTATTGAAACAGGGGCCGGTACGGGTTGAACGGTGTATCCGCCTTTAAGT	87.7	Eukaryota	Amorphea	Amorphea_X	Amorphea_XX	Amoebozoa	Tubulinea	Arcellinida	Arcellinida_X	Arcellinida_XX	Arcellinida_XXX	ON651513	2161	1787	0.826931976	3	0.333333333	1.480795928	Bsharre	1926	305610	89	94	34.243907	36.048932	0.22	6676.458008	926.6956787	15.64105129	3.458297491	415.4237061
B06	LCO.P.ARCOIR.f_B06	N_ASV1920	TATTTTATATTTATGATTCGGGTTTATTGCTGGTTTGATAGGGTCTTTATTTAGTATTATAATAAGGGTAGAGCTTGCTTATCCTGGAGTGCAAATTTTAGAAGGCTCTTGGCAATTCTATAATGTAGTAGTAACAGCTCATGCTTTTATTATGATATTTTTTATGGTAATGCCCACTATGATAGGGGGTTTTGGTAATTGCTTTGTACCTTTATTGATTGGTGCTCCTGATATGGCCTTTCCACGTTTAAATGCTTTGAGCTTTTGATTATTACCACCTTCTTTTATATTATTATTGTGTTCTGCTTTTATTGAAACAGGAGCAGGTACTGGTTGAACAGTTTATTCCCCATTAAGT	86.6	Eukaryota	Amorphea	Amorphea_X	Amorphea_XX	Amoebozoa	Tubulinea	Arcellinida	Arcellinida_X	Arcellinida_XX	Arcellinida_XXX	ON651609	799	788	0.986232791	2	0.5	0.972465582	Bsharre	1926	305610	89	94	34.243907	36.048932	0.22	6676.458008	926.6956787	15.64105129	3.458297491	415.4237061
B06	LCO.P.ARCOIR.f_B06	N_ASV4695	TATTTTATATTTATGATTCGGGTTTATTGCTGGTTTGATAGGGTCTTTATTTAGTATTATAATAAGGGTAGAGCTTGCTTATCCTGGAGTGCAAATTTTAGAAGGCTCTTGGCAATTCTATAATGTAGTAGTAACAGCTCATGCTTTTGTTATGATATTTTTTATGGTAATGCCCACTATGATAGGGGGTTTTGGTAATTGCTTTGTACCTTTATTGATTGGTGCTCCTGATATGGCCTTTCCACGTTTAAATGCTTTGAGCTTTTGATTATTACCACCTTCTTTTATATTATTATTGTGTTCTGCTTTTATTGAAACAGGAGCAGGTACAGGTTGTACAGTTTATCCCCCATTAAGT	86.6	Eukaryota	Amorphea	Amorphea_X	Amorphea_XX	Amoebozoa	Tubulinea	Arcellinida	Arcellinida_X	Arcellinida_XX	Arcellinida_XXX	ON651609	217	217	1	1	1	0	Bsharre	1926	305610	89	94	34.243907	36.048932	0.22	6676.458008	926.6956787	15.64105129	3.458297491	415.4237061
B06	LCO.P.ARCOIR.f_B06	N_ASV5260	TATTTTATATTTATGATTCGGGTTTATTGCTGGTTTGATAGGGTCTTTATTTAGTATTATAATAAGGGTAGAGCTTGCTTACCCTGGAGAGCAAATTTTAGAAGGCTCTTGGCAATTCTATAATGTAGTAGTAACAGCTCATGCTTTTATTATGATATTTTTTATGGTAATGCCCACTATGATAGGGGGTTTTGGTAATTGCTTTGTACCTTTATTGATTGGTGCTCCTGATATGGCCTTTCCACGTTTAAATGCTTTGAGCTTTTGATTATTACCACCTTCTTTTATATTATTATTGTGTTCTGCTTTTATTGAAACAGGAGCAGGTACAGGTTGAACAGTTTATCCCCCATTAAGT	86.6	Eukaryota	Amorphea	Amorphea_X	Amorphea_XX	Amoebozoa	Tubulinea	Arcellinida	Arcellinida_X	Arcellinida_XX	Arcellinida_XXX	ON651609	174	174	1	1	1	0	Bsharre	1926	305610	89	94	34.243907	36.048932	0.22	6676.458008	926.6956787	15.64105129	3.458297491	415.4237061
B06	LCO.P.ARCOIR.f_B06	N_ASV43	AATCTTATATCTGATGTTTGGTTTTATGGCTGGGATAGTAGGAACTTTATTTAGTATTTTAATACGTATTGAATTAGCATATCCAGGTGTACAAATTTTAAATGGTAATTGACAATTTTATAATGTTATTGTAACAGCACATGCTTTTATAATGATTTTTTTTATGGTAATGCCAGCAATGATAGGTGGTTTTGGTAATTGTTTTATTCCTTTATTATTAGGAGCACCAGATATGGCTTTTCCTAGATTGAATGCTTTAAGCTTTTGGTTATTACCACCAGCTTTTGTATTATTGTTAGGATCAGCTTTTATAGAAACAGGAGCAGGTACTGGGTGAACTGTTTATCCACCTTTAAGT	90.5	Eukaryota	Amorphea	Amorphea_X	Amorphea_XX	Amoebozoa	Tubulinea	Arcellinida	Arcellinida_X	Arcellinida_XX	Arcellinida_XXX	ON651631	144156	978	0.006784317	36	0.027777778	-0.755764588	Bsharre	1926	305610	89	94	34.243907	36.048932	0.22	6676.458008	926.6956787	15.64105129	3.458297491	415.4237061
B06	LCO.P.ARCOIR.f_B06	N_ASV2	AATATTATATCTTTTATTTGGGTTTATCGCAGGCGTAGTTGGTACTTTATTTAGTATTTTAATTAGAATTGAATTAGCTTATCCTGGAGTACAAATTTTAAATGGTATTGACAATTTTATAATGTAATTGTAACAGCGCATGCTTTTATAATGATATTTTTTATGGTAATGCCAGCAATGATTGGTGGTTTTGGTATTGTTTTGTACCATTATTATTAGGTGCACCAGATATGGCTTTTCCTAGATTAAATGCTTTAAGTTTTTGATTATTACCACCATCTTTTATATTATTATTGGCGTCAGCTTTTATAGAAACAGGGGCAGGAACAGGTTGAACAGTTTATCCGCCTTTAAGT	92.4	Eukaryota	Amorphea	Amorphea_X	Amorphea_XX	Amoebozoa	Tubulinea	Arcellinida	Arcellinida_X	Arcellinida_XX	Arcellinida_XXX	ON651633	1973488	838	0.000424629	161	0.00621118	-0.93163475	Bsharre	1926	305610	89	94	34.243907	36.048932	0.22	6676.458008	926.6956787	15.64105129	3.458297491	415.4237061
B06	LCO.P.ARCOIR.f_B06	N_ASV788	TATTTTATATTTATGATTCGGGTTTATTGCTGGTTTGATAGGGTCTTTATTTAGTATTATAATAAGGGTAGAGCTTGCTTATCCTGGAGTGCAAATTTTAGAAGGCTCTTGGCAATTCTATAATGTAGTAGTAACAGCTCATGCTTTTATTATGATATTTTTTATGGTAATGCCCACTATGATAGGGGGTTTTGGTAATTGCTTTGTACCTTTATTGATTGGTGCTCCTGATATGGCCTTTCCACGTTTAAATGCTTTGAGCTTTTGATTATTACCACCTTCCTTTATATTATTATTGTGTTCTGCTTTTATTGAAACAGGAGCAGGTACAGGTTGAACAGTTTATCCCCCATTAAGT	86.9	Eukaryota	Amorphea	Amorphea_X	Amorphea_XX	Amoebozoa	Tubulinea	Arcellinida	Arcellinida_X	Arcellinida_XX	Arcellinida_XXX	ON651609	2334	2334	1	1	1	0	Bsharre	1926	305610	89	94	34.243907	36.048932	0.22	6676.458008	926.6956787	15.64105129	3.458297491	415.4237061
B06	LCO.P.ARCOIR.f_B06	N_ASV6873	TATTTTATATTTATGATTCGGGTTTATTGCTGGTTTGATAGGGTCTTTATTTAGTATTATAATAAGGGTAGAGCTTGCTTAACCTGGAGTGCAAATTTTAGAAGGCTCTTGGCAATTCTATAATGTAGTAGTAACAGCTCATGCTTTTGTTATGATATTTTTTATGGTAATGCCCACTATGATAGGGGGTTTTGGTAATTGCTTTGTACCTTTATTGATTGGTGCTCCTGATATGGCCTTTCCACGTTTAAATGCTTTGAGCTTTTGATTATTACCACCTTCTTTTATATTATTATTGTGTTCTGCTTTTATTGAAACAGGAGCAGGTACAGGTTGTACAGTTTATCCCCCATTAAGT	86.3	Eukaryota	Amorphea	Amorphea_X	Amorphea_XX	Amoebozoa	Tubulinea	Arcellinida	Arcellinida_X	Arcellinida_XX	Arcellinida_XXX	ON651609	91	91	1	1	1	0	Bsharre	1926	305610	89	94	34.243907	36.048932	0.22	6676.458008	926.6956787	15.64105129	3.458297491	415.4237061
B06	LCO.P.ARCOIR.f_B06	N_ASV3605	CATTTTATATTTATGATTCGGGTTTATAGCAGGGTTGATAGGTTCATTATTTAGTATTATAATAAGGGTAGAGCTTGCCTATCCTGGAGTGCAAATTTTAGAAGGCTCATGGCAATTCTATAATGTTGTTGTAACAGCTCATGCTTTTATTATGATATTTTTTATGGTAATGCCCACTATGATAGGAGGTTTCGGTAATTGCTTTGTACCTTTATTGATTGGTGCTCCTGATATGGCCTTTCCACGTTTAAATGCTTTGAGCTTTTGATTATTACCACCTTCTTTTATATTATTATTGTGTTCTGCTTTTATTGAAACAGGTGCAGGTACGGGTTGAACAGTTTATCCTCCATTAAGT	84.6	Eukaryota	Amorphea	Amorphea_X	Amorphea_XX	Amoebozoa	Tubulinea	Arcellinida	Arcellinida_X	Arcellinida_XX	Arcellinida_XXX	ON651600	351	351	1	1	1	0	Bsharre	1926	305610	89	94	34.243907	36.048932	0.22	6676.458008	926.6956787	15.64105129	3.458297491	415.4237061
B06	LCO.P.ARCOIR.f_B06	N_ASV771	CATTTTATATTTATGATTCGGGTTTATAGCAGGGTTGATAGGTTCATTATTTAGTATTATAATAAGGGTAGAGCTTGCTTATCCTGGAGTGCAAATTTTAGAAGGCTCATGGCAATTCTATAATGTTGTTGTAACAGCTCATGCTTTTATTATGATATTTTTTATGGTAATGCCCACTATGATAGGAGGTTTCGGTAATTGCTTTGTACCTTTATTGATTGGTGCTCCTGATATGGCCTTTCCACGTTTAAATGCTTTGAGCTTTTGATTATTACCACCTTCTTTTATATTATTATTGTGTTCTGCTTTTATTGAAACAGGTGCAGGTACGGGTTGAACAGTTTATCCTCCATTAAGT	84.9	Eukaryota	Amorphea	Amorphea_X	Amorphea_XX	Amoebozoa	Tubulinea	Arcellinida	Arcellinida_X	Arcellinida_XX	Arcellinida_XXX	ON651600	2402	2402	1	1	1	0	Bsharre	1926	305610	89	94	34.243907	36.048932	0.22	6676.458008	926.6956787	15.64105129	3.458297491	415.4237061
B06	LCO.P.ARCOIR.f_B06	N_ASV3055	CATTTTATATTTATGATTCGGGTTTATAGCAGGGTTGATAGGTTCATTATTTAGTATTATAATAAGGGTAGAGCTTGCTTATCCTGGAGTACAAATTTTAGAAGGCTCATGGCAATTCTGTAATGTTGTTGTAACAGCTCATGCTTTTATTATGATATTTTTTATGGTAATGCCCACTATGATAGGAGGTTTTGGTAATTGCTTTGTACCTTTATTGATTGGTGCTCCTGATATGGCCTTTCCACGTTTAAATGCTTTGAGCTTTTGATTATTACCACCTTCTTTTATATTATTATTGTGTTCTGCTTTTATTGAAACAGGTGCAGGTACGGGTTGAACAGTTTATCCTCCATTAAGT	84.9	Eukaryota	Amorphea	Amorphea_X	Amorphea_XX	Amoebozoa	Tubulinea	Arcellinida	Arcellinida_X	Arcellinida_XX	Arcellinida_XXX	ON651600	446	446	1	1	1	0	Bsharre	1926	305610	89	94	34.243907	36.048932	0.22	6676.458008	926.6956787	15.64105129	3.458297491	415.4237061
B06	LCO.P.ARCOIR.f_B06	N_ASV1214	TATTTTATATTTATGATTCGGGTTTATTGCTGGTTTGATAGGGTCTTTATTTAGTATTATAATAAGGGTAGAGCTTGCTTATCCTGGAGTGCAAATTTTAGAAGGCTCTTGGCAATTCTATAATGTAGTAGTAACAGCTCATGCTTTTATTATGATATTTTTTATGGTAATGCCCACTATGATAGGGGGTTTTGGTAATTGCTTTGTACCTTTATTGATTGGTGCTCCTGATATGGCCTTTCCACGTTTAAATGCTTTGAGCTTTTGATTATTACCACCTTCTTTTATATTATTATTGTGTTCTGCTTATATTGAAACAGGAGCAGGTACAGGTTGAACAGTTTATCCCCCATTAAGT	86.9	Eukaryota	Amorphea	Amorphea_X	Amorphea_XX	Amoebozoa	Tubulinea	Arcellinida	Arcellinida_X	Arcellinida_XX	Arcellinida_XXX	ON651609	1380	1380	1	1	1	0	Bsharre	1926	305610	89	94	34.243907	36.048932	0.22	6676.458008	926.6956787	15.64105129	3.458297491	415.4237061
B06	LCO.P.ARCOIR.f_B06	N_ASV267	AATTTTATATTTAATGTTTGGTTTTATGGCGGGTATAATAGGGACTTTATTTAGTATATTAATACGTATAGAATTAGCTTATCCAGGTGTGCAAGTATTAAATGGTAATTGGCAATTTTATAATGTTATAGTTACAGCGCATGCATTTGTTATGATTTTTTTTATGGTAATGCCTGCAATGATAGGAGGTTTTGGGAATTGTTTTGTTCCTTTATTAATAGGAGCTCCTGATATGGCTTTTCCGAGATTAAATGCATTAAGCTTTTGATTATTACCTCCAGCTTTTATATTATTATTAGCTTCTGCTTTTATTGAAACAGGGGCAGGAACAGGGTGAACAGTGTATCCACCCTTAAGT	89.1	Eukaryota	Amorphea	Amorphea_X	Amorphea_XX	Amoebozoa	Tubulinea	Arcellinida	Arcellinida_X	Arcellinida_XX	Arcellinida_XXX	ON651624	14987	13321	0.888836992	6	0.166666667	4.333021952	Bsharre	1926	305610	89	94	34.243907	36.048932	0.22	6676.458008	926.6956787	15.64105129	3.458297491	415.4237061
B06	LCO.P.ARCOIR.f_B06	N_ASV1106	TATTTTATATTTATGATTCGGGTTTATTGCTGGTTTGATAGGGTCTTTATTTAGTATTATAATAAGGGTAGAGCTTGCTTATCCTGGAGTGCAAATTTTAGAAGGCTCTTGGCAATTCTATAATGTAGTAGTAACAGCTCATGCTTTTGTTATGATATTTTTTATGGTAATGCCCACTATGATAGGGGGTTTTGGTAATTGCTTTGTACCTTTATTGATTGGTGCTCCTGATATGGCCTTTCCACGTTTAAATGCTTTGAGCTTTTGATTATTACCACCTTCTTTTATATTATTATTGTGTTCTGCTTTTATTGAAACAGGAGCAGGTACAGGTTGAACAGTTTATCCCCCATTAAGT	86.9	Eukaryota	Amorphea	Amorphea_X	Amorphea_XX	Amoebozoa	Tubulinea	Arcellinida	Arcellinida_X	Arcellinida_XX	Arcellinida_XXX	ON651609	1539	1539	1	1	1	0	Bsharre	1926	305610	89	94	34.243907	36.048932	0.22	6676.458008	926.6956787	15.64105129	3.458297491	415.4237061
B06	LCO.P.ARCOIR.f_B06	N_ASV7369	AATTTTATATTTAATGTTTGGTTTTATGGCGGGTATAATAGGGACTTTATTTAGTATATTAATACGTATAGAATTAGCTTGTCCAGGTGTGCATGTATTAAATGGTAATTGGCAATTTTATAATGTTATAGTTACAGCGCATGCATTTGTTATGATTTTTTTTATGGTAATGCCTGCAATGATAGGAGGTTTTGGGAATTGTTTTGTTCCTTTATTAATAGGAGCTCCTGATATGGCTTTTCCGAGATTAAATGCATTAAGCTTTTGATTATTACCTCCAGCTTTTATATTATTATTAGCTTCTGCTTTTATTGAAACAGGGGCAGGAACAGGGTGAACAGTGTATCCACCCTTAAGT	88.5	Eukaryota	Amorphea	Amorphea_X	Amorphea_XX	Amoebozoa	Tubulinea	Arcellinida	Arcellinida_X	Arcellinida_XX	Arcellinida_XXX	ON651624	74	74	1	1	1	0	Bsharre	1926	305610	89	94	34.243907	36.048932	0.22	6676.458008	926.6956787	15.64105129	3.458297491	415.4237061
B06	LCO.P.ARCOIR.f_B06	N_ASV3978	AATTTTATATTTAATGTTTGGTTTTATGGCGGGTATAATAGGGACTTTATTTAGTATATTAATACGTATAGAATTAGCTTATCCAGGTGTGCAAGTATTAAATGGTAATTGGCAATTTTATAATGTTATAGTTACAGCGCATGCATTTGTTATGATTTTTTTTATGGTAATGCCTGCAATGATAGGAGGTTTTGGGAATTGTTTTGTTCCTTTATTAATAGGAGCTCCTGATATGGCCTTTCCGAGATTAAATGCATTAAGCTTTTGATTATTACCTCCAGCTTTTATATTATTATTAGCTTCTGCTTTTATTGAAACAGGGGCAGGAACAGGGTGAACAGTGTATCCACCCTTAAGT	89.1	Eukaryota	Amorphea	Amorphea_X	Amorphea_XX	Amoebozoa	Tubulinea	Arcellinida	Arcellinida_X	Arcellinida_XX	Arcellinida_XXX	ON651624	296	296	1	1	1	0	Bsharre	1926	305610	89	94	34.243907	36.048932	0.22	6676.458008	926.6956787	15.64105129	3.458297491	415.4237061
B06	LCO.P.ARCOIR.f_B06	N_ASV145	TATATTATATTTATTATTTGGTTTTATGGCAGGAATTGTAGGTACTATATTTAGTATATTAATACGTATAGAATTAGCTTATCCAGGAGTACAAATATTAAATGGTAATTGACAATTTTATAATGTTATTGTAACAGCACATGCTTTTGTTATGATTTTTTTTATGGTTATGCCTGCTATGATTGGTGGTTTTGGTATTGCTTTGTTCCTTTATTAATTGGAGCACCTGATATGGCTTTTCCTAGATTAAATGCTTTAAGTTTTTGATTATTGCCACCTTCTTTTGTATTATTATTAGGTTCAGCTTTTATTGAAACAGGAGCTGGTACAGGTTGAACTGTATATCCCCCTTTAAGT	89.6	Eukaryota	Amorphea	Amorphea_X	Amorphea_XX	Amoebozoa	Tubulinea	Arcellinida	Arcellinida_X	Arcellinida_XX	Arcellinida_XXX	ON651612	38267	271	0.00708182	19	0.052631579	-0.865445423	Bsharre	1926	305610	89	94	34.243907	36.048932	0.22	6676.458008	926.6956787	15.64105129	3.458297491	415.4237061
B06	LCO.P.ARCOIR.f_B06	N_ASV544	TATTTTATATTTATGATTCGGGTTTATTGCTGGTTTGATAGGGTCTCTATTTAGTATTATAATAAGGGTAGAGCTTGCTTATCCTGGAGTGCAAATTTTAGAAGGCTCTTGGCAATTCTATAATGTAGTAGTAACAGCTCATGCTTTTATTATGATATTTTTTATGGTAATGCCCACTATGATAGGGGGTTTTGGTAATTGCTTTGTACCTTTATTGATTGGTGCTCCTGATATGGCCTTTCCACGTTTAAATGCTTTGAGCTTTTGATTATTACCACCTTCTTTTATATTATTATTGTGTTCTGCTTTTATTGAAACAGGAGCAGGTACAGGTTGAACAGTTTATCCCCCATTAAGT	86.9	Eukaryota	Amorphea	Amorphea_X	Amorphea_XX	Amoebozoa	Tubulinea	Arcellinida	Arcellinida_X	Arcellinida_XX	Arcellinida_XXX	ON651609	4182	4182	1	1	1	0	Bsharre	1926	305610	89	94	34.243907	36.048932	0.22	6676.458008	926.6956787	15.64105129	3.458297491	415.4237061
B06	LCO.P.ARCOIR.f_B06	N_ASV1940	TATTTTATATTTATGATTCGGGTTTATTGCTGGTTTGATAGGGTCTTTATTTAGTATTATAATAAGGGTAGAGCTTGCTTATCCTGGAGTGCAAATTTTAGAAGGCTCTTGGCAATTCTATAATGTAGTAGTAACAGCTCATGCTTTTATTATGGTATTTTTTATGGTAATGCCCACTATGATAGGGGGTTTTGGTAATTGCTTTGTACCTTTATTGATTGGTGCTCCTGATATGGCCTTTCCACGTTTAAATGCTTTGAGCTTTTGATTATTACCACCTTCTTTTATATTATTATTGTGTTCTGCTTTTATTGAAACAGGAGCAGGTACAGGTTGAACAGTTTATCCCCCATTAAGT	86.9	Eukaryota	Amorphea	Amorphea_X	Amorphea_XX	Amoebozoa	Tubulinea	Arcellinida	Arcellinida_X	Arcellinida_XX	Arcellinida_XXX	ON651609	792	792	1	1	1	0	Bsharre	1926	305610	89	94	34.243907	36.048932	0.22	6676.458008	926.6956787	15.64105129	3.458297491	415.4237061
B06	LCO.P.ARCOIR.f_B06	N_ASV2486	TATTTTATATTTATTATTTGGTTTTATAGCAGGTATTATAGGTACGCTTTTTAGTATTATAATAAGAATAGAATTAGCTTATCCTGGGGTACAAATATTAGAGGGTAATTGACAATTTTATAATGTAGTTGTTACAGCTCATGCTTTTATTATGATATTTTTTATGGTGATGCCTACAATGATAGGTGGTTTTGGTAATTGTTTTGTACCATTATTAATAGGAGCTCCAGATATGGCGTTCCCTAGATTAAATGCATTAAGTTTTTGATTATTGCCACCATCATTAATATTATTACTTGGATCTGCTTTTATTGAAACTGGTGCAGGTACAGGTTGAACTGTTTATCCACCTTTAAGT	93.9	Eukaryota	Amorphea	Amorphea_X	Amorphea_XX	Amoebozoa	Tubulinea	Arcellinida	Plagiopyxidae	Plagiopyxis	Plagiopyxis_callida	OL549126	582	1	0.001718213	7	0.142857143	-0.987972509	Bsharre	1926	305610	89	94	34.243907	36.048932	0.22	6676.458008	926.6956787	15.64105129	3.458297491	415.4237061
B06	LCO.P.ARCOIR.f_B06	N_ASV3912	AATTTTATATTTAATGTTTGGTTTTATGGCGGGTATAATAGGGACTTTATTTAGTATATTAATACGTATAGAATTAGCTTATCCAGGTGTGCAAGTATTAAATGGTAATTGGCAATTTTATAATGTTATAGTTACAGCGCATGCATTTGTTATGATTTTTTTTATGGTAATGCCTGCAATGATAGGAGGTTTTGGGAATTGTTTTGTTCCTTTATTAATAGGAGCCCCTGATATGGCTTTTCCGAGATTAAATGCATTAAGCTTTTGATTATTACCTCCAGCTTTTATATTATTATTAGCTTCTGCTTTTATTGAAACAGGGGCAGGAACAGGGTGAACAGTGTATCCACCCTTAAGT	88.8	Eukaryota	Amorphea	Amorphea_X	Amorphea_XX	Amoebozoa	Tubulinea	Arcellinida	Arcellinida_X	Arcellinida_XX	Arcellinida_XXX	ON651624	306	306	1	1	1	0	Bsharre	1926	305610	89	94	34.243907	36.048932	0.22	6676.458008	926.6956787	15.64105129	3.458297491	415.4237061
B06	LCO.P.ARCOIR.f_B06	N_ASV9364	TATTTTATATTTATGATTCGGGTTTATTGCTGGTTTGATAGGGTCTTTATTTAGTATTATAATAAGGGTAGAGCTTGCTTATCGTGGAGTGCAAATTTTAGAAGGCTCTTGGCAATTCTATAATGTAGTAGTAACAGCTCATGCTTTTATTATGATATTTTTTATGGTAATGCCCACTATGATAGGGGGTTTTGGTAATTGCTTTGTACCTTTATTGATTGGTGCTCCTGATATGGCCTTTCCACGTTTAAATGCTTTGAGCTTTTGATTATTACCACCTTCTTTTATATTATTATTGTGTTCTGCTTTTATTGAAACAGGAGCAGGTACAGGTTGAACAGTTTATCCCCCATTAAGT	86.9	Eukaryota	Amorphea	Amorphea_X	Amorphea_XX	Amoebozoa	Tubulinea	Arcellinida	Arcellinida_X	Arcellinida_XX	Arcellinida_XXX	ON651609	29	29	1	1	1	0	Bsharre	1926	305610	89	94	34.243907	36.048932	0.22	6676.458008	926.6956787	15.64105129	3.458297491	415.4237061
B06	LCO.P.ARCOIR.f_B06	N_ASV6768	CATTTTAAATTTATGATTCGGGTTTATAGCAGGGTTGATAGGTTCATTATTTAGTATTATAATAAGGGTAGAGCTTGCTTATCCTGGAGTGCAAATTTTAGAAGGCTCATGGCAATTCTATGATGTTGTTGTAACAGCTCATGCTTTTATTATGATATTTTTTATGGTAATGCCCACTATGATAGGAGGTTTTGGTAATTGCTTTGTACCTTTATTGATTGGTGCTCCTGATATGGCCTTTCCACGTTTAAATGCTTTGAGCTTTTGATTATTACCACCTTCTTTTATATTATTATTGTGTTCTGCTTTTATTGAAACAGGTGCAGGTACGGGTTGAACAGTTTATCCTCCATTAAGT	84.6	Eukaryota	Amorphea	Amorphea_X	Amorphea_XX	Amoebozoa	Tubulinea	Arcellinida	Arcellinida_X	Arcellinida_XX	Arcellinida_XXX	ON651600	95	95	1	1	1	0	Bsharre	1926	305610	89	94	34.243907	36.048932	0.22	6676.458008	926.6956787	15.64105129	3.458297491	415.4237061
B06	LCO.P.ARCOIR.f_B06	N_ASV2502	TATTTTATATTTATGATTCGGGTTTATTGCTGGTTTGATAGGGTCTTTATTTAGTATTATAATAAGGGTAGAGCTTGCTTATCCTGGAGTGCAAATTTTAGAAGGCTCTTGGCAATTCTATAATGTAGTAGTAACAGCCCATGCTTTTATTATGATATTTTTTATGGTAATGCCCACTATGATAGGGGGTTTTGGTAATTGCTTTGTACCTTTATTGATTGGTGCTCCTGATATGGCCTTTCCACGTTTAAATGCTTTGAGCTTTTGATTATTACCACCTTCTTTTATATTATTATTGTGTTCTGCTTTTATTGAAACAGGAGCAGGTACAGGTTGAACAGTTTATCCCCCATTAAGT	87.2	Eukaryota	Amorphea	Amorphea_X	Amorphea_XX	Amoebozoa	Tubulinea	Arcellinida	Arcellinida_X	Arcellinida_XX	Arcellinida_XXX	ON651609	578	578	1	1	1	0	Bsharre	1926	305610	89	94	34.243907	36.048932	0.22	6676.458008	926.6956787	15.64105129	3.458297491	415.4237061
B06	LCO.P.ARCOIR.f_B06	N_ASV5403	TATTTTATATTTATGATTCGGGTTTATTGCTGGTTTGATAGGGTCTTTATTTAGTATTATAATAAGGGTAGAGCTTGCTTATCCTGGAGTGCAAATTTTAGAAGGCTCTTGGCAATTCTATGATGTAGTAGTAACAGCTCATGCTTTTATTATGATATTTTTTATGGTAATGCCCACTATGATAGGGGGTTTTGGTAATTGCTTTGTACCTTTATTGATTGGTGCTCCTGATATGGCCTTTCCACGTTTAAATGCTTTGAGCTTTTGATTATTACCACCTTCTTTTATATTATTATTGTGTTCTGCTTTTATTGAAACAGGAGCAGGTACTGGTTGAACAGTTTATCCCCCATTAAGT	86.6	Eukaryota	Amorphea	Amorphea_X	Amorphea_XX	Amoebozoa	Tubulinea	Arcellinida	Arcellinida_X	Arcellinida_XX	Arcellinida_XXX	ON651609	165	165	1	1	1	0	Bsharre	1926	305610	89	94	34.243907	36.048932	0.22	6676.458008	926.6956787	15.64105129	3.458297491	415.4237061
B06	LCO.P.ARCOIR.f_B06	N_ASV1852	TATCTTATATTTATGATTCGGGTTTATTGCTGGTTTGATAGGGTCTTTATTTAGTATTATAATAAGGGTAGAGCTTGCTTATCCTGGAGTGCAAATTTTAGAAGGCTCTTGGCAATTCTATAATGTAGTAGTAACAGCTCATGCTTTTATTATGATATTTTTTATGGTAATGCCCACTATGATAGGGGGTTTTGGTAATTGCTTTGTACCTTTATTGATTGGTGCTCCTGATATGGCCTTTCCACGTTTAAATGCTTTGAGCTTTTGATTATTACCACCTTCTTTTATATTATTATTGTGTTCTGCTTTTATTGAAACAGGAGCAGGTACAGGTTGAACAGTTTATCCCCCATTAAGT	86.9	Eukaryota	Amorphea	Amorphea_X	Amorphea_XX	Amoebozoa	Tubulinea	Arcellinida	Arcellinida_X	Arcellinida_XX	Arcellinida_XXX	ON651609	837	837	1	1	1	0	Bsharre	1926	305610	89	94	34.243907	36.048932	0.22	6676.458008	926.6956787	15.64105129	3.458297491	415.4237061
B06	LCO.P.ARCOIR.f_B06	N_ASV5033	TATTTTATATTTATGATTCGGGTTTATTGCTGGTTTGATAGGGTCTTTATTTAGTATTATAATAAGGGTAGAGCTTGCTTATCCTGGAGTGCAAATTTTAGAAGGCTCTTGGCAATTCTATGATGTAGTAGTAACAGCTCATGCTTTTATTATGATATTTTTTATGGTAATGCCCACTATGATAGGGGGTTTTGGTAATTGCTTTGTACCTTTATTGATTGGTGCTCCTGATATGGCCTTTCCACGTTTAAATGCTTTGAGCTTTTGATTATTACCACCTTCTTTTATATTATTATTGTGTTCTGCTTTTATTGAAACAGGAGCAGGTACAGGTTGAACAGTTTATCCCCCATTAAGT	86.9	Eukaryota	Amorphea	Amorphea_X	Amorphea_XX	Amoebozoa	Tubulinea	Arcellinida	Arcellinida_X	Arcellinida_XX	Arcellinida_XXX	ON651609	188	188	1	1	1	0	Bsharre	1926	305610	89	94	34.243907	36.048932	0.22	6676.458008	926.6956787	15.64105129	3.458297491	415.4237061
B06	LCO.P.ARCOIR.f_B06	N_ASV7370	TATTTTATATTTATGATTCGGGTTTATTGCTGGTTTGATAGGGTCTTTATTTAGTATTATAATAAGAGTAGAGCTTGCTTATCCTGGAGTGCAAATTTTAGAAGGCTCTTGGCAATTCTATAATGAAGTAGTAACAGCTCATGCTTTTATTATGATATTTTTTATGGTAATGCCCACTATGATAGGGGGTTTTGGTAATTGCTTTGTACCTTTATTGATTGGTGCTCCTGATATGGCCTTTCCACGTTTAAATGCTTTGAGCTTTTGATTATTACCACCTTCTTTTATATTATTATTGTGTTCTGCTTTTATTGAAACAGGAGCAGGTACTGGTTGAACAGTTTATCCCCCATTAAGT	86.9	Eukaryota	Amorphea	Amorphea_X	Amorphea_XX	Amoebozoa	Tubulinea	Arcellinida	Arcellinida_X	Arcellinida_XX	Arcellinida_XXX	ON651609	74	74	1	1	1	0	Bsharre	1926	305610	89	94	34.243907	36.048932	0.22	6676.458008	926.6956787	15.64105129	3.458297491	415.4237061
B06	LCO.P.ARCOIR.f_B06	N_ASV333	TATTTTATATTTATTATTTGGTTTTATTGCAGGTATTATAGGTACTCTTTTCAGTATTATAATAAGAGTGGAATTGGCATATCCTGGAGTACAGATATTAGAAGGTAATTGACAATTTTATAATGTAGTTGTTACAGCTCATGCTTTTATTATGATATTTTTTATGGTGATGCCTACAATGATAGGTGGTTTTGGTAATTGTTTTGTGCCTTTATTAATAGGTGCCCCAGATATGGCATTTCCTAGATTAAATGCATTAAGTTTTTGATTATTACCACCGTCATTAATATTATTACTTGGATCTGCTTTTATTGAAACAGGGGCTGGAACAGGTTGAACTATATATCCGCCTTTAAGT	93.9	Eukaryota	Amorphea	Amorphea_X	Amorphea_XX	Amoebozoa	Tubulinea	Arcellinida	Plagiopyxidae	Plagiopyxis	Plagiopyxis_callida	OL549126	9720	9690	0.99691358	2	0.5	0.99382716	Bsharre	1926	305610	89	94	34.243907	36.048932	0.22	6676.458008	926.6956787	15.64105129	3.458297491	415.4237061
B06	LCO.P.ARCOIR.f_B06	N_ASV1694	CATTTTATATTTATGATTCGGGTTTATAGCAGGGTTGATAGGTTCATTATTTAGTATTATAATAAGGGTAGAGCTTGCTTATCCTGGAGTGCAAATTTTAGAAGGCTCATGGCAATTCTATAATGTTGTTGTAACAGCTCATGCTTTTATTATGATATTTTTTATGGTAATGCCCACTATGATAGGAGGTTTTGGTAATTGCTTTGTACCTTTATTGATTGGTGCTCCTGATATGGCCTTTCCACGTCTAAATGCTTTGAGCTTTTGATTATTACCACCTTCTTTTATATTATTATTGTGTTCTGCTTTTATTGAAACAGGTGCAGGTACGGGTTGAACAGTTTATCCTCCATTAAGT	84.9	Eukaryota	Amorphea	Amorphea_X	Amorphea_XX	Amoebozoa	Tubulinea	Arcellinida	Arcellinida_X	Arcellinida_XX	Arcellinida_XXX	ON651600	931	931	1	1	1	0	Bsharre	1926	305610	89	94	34.243907	36.048932	0.22	6676.458008	926.6956787	15.64105129	3.458297491	415.4237061
B06	LCO.P.ARCOIR.f_B06	N_ASV1691	TATTTTATATTTATGATTCGGGTTTATTGCTGGTTTGATAGGGTCTTTATTTAGTATTATAATAAGGGTAGAGCTTGCTTATCCTGGAGCGCAAATTTTAGAAGGCTCTTGGCAATTCTATAATGTAGTAGTAACAGCTCATGCTTTTATTATGATATTTTTTATGGTAATGCCCACTATGATAGGGGGTTTTGGTAATTGCTTTGTACCTTTATTGATTGGTGCTCCTGATATGGCCTTTCCACGTTTAAATGCTTTGAGCTTTTGATTATTACCACCTTCTTTTATATTATTATTGTGTTCTGCTTTTATTGAAACAGGAGCAGGTACAGGTTGAACAGTTTATCCCCCATTAAGT	86.9	Eukaryota	Amorphea	Amorphea_X	Amorphea_XX	Amoebozoa	Tubulinea	Arcellinida	Arcellinida_X	Arcellinida_XX	Arcellinida_XXX	ON651609	933	933	1	1	1	0	Bsharre	1926	305610	89	94	34.243907	36.048932	0.22	6676.458008	926.6956787	15.64105129	3.458297491	415.4237061
B06	LCO.P.ARCOIR.f_B06	N_ASV2677	TATTTTATATTTATGATTCGGGTTTATTGCTGGTTTGATAGGGTCTTTATTTAGTATTATAATAAGGGTAGAGCTTGCTTATCCTGGAGTGCAAATTTTAGAAGGCTCTTGGCAATTCTATAATGTAGTAGTAACAGCTCATGCTTTTATTATGATATTTTTTATGGTAATGCCCACTATGATAGGGGGTTTTGGTAATTGCTTTGTACCTTTATTGATTGGTGCTCCTGATATGGCCTTTCCACGTTTAAATGCTTTGAGCGTTTGATTATTACCACCTTCTTTTATATTATTATTGTGTTCTGCTTTTATTGAAACAGGAGCAGGTACAGGTTGAACAGTTTATCCCCCATTAAGT	86.9	Eukaryota	Amorphea	Amorphea_X	Amorphea_XX	Amoebozoa	Tubulinea	Arcellinida	Arcellinida_X	Arcellinida_XX	Arcellinida_XXX	ON651609	529	529	1	1	1	0	Bsharre	1926	305610	89	94	34.243907	36.048932	0.22	6676.458008	926.6956787	15.64105129	3.458297491	415.4237061
B06	LCO.P.ARCOIR.f_B06	N_ASV617	TATTTTATATTTATGATTCGGGTTTATTGCTGGTTTGATAGGGTCTTTATTTAGTATTATAATAAGGGTAGAGCTTGCTTATCCTGGAGTGCAAATTTTAGAAGGCTCTTGGCAATTCTATAATGTAGTAGTAACAGCTCATGCTTTTATTATGATATTTTTTATGGTAATGCCCACTATGATAGGGGGTTTTGGTAATTGCTTTGTACCCTTATTGATTGGTGCTCCTGATATGGCCTTTCCACGTTTAAATGCTTTGAGCTTTTGATTATTACCACCTTCTTTTATATTATTATTGTGTTCTGCTTTTATTGAAACAGGAGCAGGTACAGGTTGAACAGTTTATCCCCCATTAAGT	87.2	Eukaryota	Amorphea	Amorphea_X	Amorphea_XX	Amoebozoa	Tubulinea	Arcellinida	Centropyxidae	Centropyxis	Centropyxis_blatta	OQ631081	3458	3458	1	1	1	0	Bsharre	1926	305610	89	94	34.243907	36.048932	0.22	6676.458008	926.6956787	15.64105129	3.458297491	415.4237061
B06	LCO.P.ARCOIR.f_B06	N_ASV2025	TATTTTATATTTATGATTCGGGTTTATTGCTGGTTTGATAGGGTCTTTATTTAGTATTATAATAAGGGTAGAGCTTGCTTATCCTGGAGTGCAAATTTTAGAAGGCTCTTGGCAATTCTATAATGTAGTAGTAACAGCTCATGCTTTTATTATGATATTTTTTATGGTAATGCCCACTATGATAGGGGGTTTTGGTAATTGCTTTGTACCTTTATTGATTGGTGCTCCTGATATGGCCCTTCCACGTTTAAATGCTTTGAGCTTTTGATTATTACCACCTTCTTTTATATTATTATTGTGTTCTGCTTTTATTGAAACAGGAGCAGGTACAGGTTGAACAGTTTATCCCCCATTAAGT	86.9	Eukaryota	Amorphea	Amorphea_X	Amorphea_XX	Amoebozoa	Tubulinea	Arcellinida	Arcellinida_X	Arcellinida_XX	Arcellinida_XXX	ON651609	751	751	1	1	1	0	Bsharre	1926	305610	89	94	34.243907	36.048932	0.22	6676.458008	926.6956787	15.64105129	3.458297491	415.4237061
B06	LCO.P.ARCOIR.f_B06	N_ASV962	TATTTTATATTTATGATTCGGGTTTATTGCTGGTTTGATAGGGTCTTTATTTAGTATTATAATAAGGGTAGAGCTTGCTTATCCTGGAGTGCAAATTTTAGAAGGCTCTTGGCAATTCTATAATGTAGTAGTAACAGCTCATGCTTTTATTATGATATTTTTTATGGTAATGCCCACTATGATAGGGGGTTTTGGTAGTTGCTTTGTACCTTTATTGATTGGTGCTCCTGATATGGCCTTTCCACGTTTAAATGCTTTGAGCTTTTGATTATTACCACCTTCTTTTATATTATTATTGTGTTCTGCTTTTATTGAAACAGGAGCAGGTACAGGTTGAACAGTTTATCCCCCATTAAGT	86.9	Eukaryota	Amorphea	Amorphea_X	Amorphea_XX	Amoebozoa	Tubulinea	Arcellinida	Arcellinida_X	Arcellinida_XX	Arcellinida_XXX	ON651609	1840	1840	1	1	1	0	Bsharre	1926	305610	89	94	34.243907	36.048932	0.22	6676.458008	926.6956787	15.64105129	3.458297491	415.4237061
B08	LCO.P.ARCOIR.h_B08	N_ASV7972	AATTTTATATCTATTTTTTGGTTTTATAGCTGGTATTATAGGAACTTTATTTAGTATTATAATAAGAATAGAATTAGCATATCCTGGTATTCAATTATTAGAAGGTAATTGACAATTTTATAATGTAGTAGTAACAGCGCATGCTTTTATTATGATCTTTTTTATGGTTATGCCAGCTATGATTGGTGGTTTTGGTATTGTTTTGTACCTTTATTAATAGGAGCGCCAGATATGGCTTTTCCTAGATTGAATGCTTTAAGTTTTTGATTATTACCACCTTCTTTTATACTTTTATTAAGTTCAGCATTTATAGAAACAGGTGCTGGTACAGGATGAACTGTATATCCACCTTTAAGT	89.9	Eukaryota	Amorphea	Amorphea_X	Amorphea_XX	Amoebozoa	Tubulinea	Arcellinida	Centropyxidae	Centropyxis	Centropyxis_blatta	OQ631081	56	26	0.464285714	2	0.5	-0.071428571	Bsharre	1925	1791	14	119	34.24324	36.048274	0.31	6770.25	927.7999878	15.70286274	3.516320467	416.1817932
B08	LCO.P.ARCOIR.h_B08	N_ASV234	AATTTTATATTTAATGTTTGGTTTTATGGCGGGTATAATAGGGACTTTATTTAGTATATTAATACGTATAGAATTAGCTTATCCAGGTGTGCAAGTATTAAATGGTAATTGGCAATTTTATAATGTTATAGTTACAGCGCATGCATTTGTTATGATTTTTTTTATGGTAATGCCTGCAATGATAGGAGGTTTTGGGAATTGTTTTGTTCCTTTATTAATAGGAGCTCCTGATATGGCTTTTCCGAGATTAAATGCATTAAGTTTTTGATTATTACCTCCAGCTTTTATATTATTATTAGCTTCTGCTTTTATTGAAACAGGGGCAGGAACAGGGTGAACAGTGTATCCACCCTTAAGT	89.4	Eukaryota	Amorphea	Amorphea_X	Amorphea_XX	Amoebozoa	Tubulinea	Arcellinida	Arcellinida_X	Arcellinida_XX	Arcellinida_XXX	ON651624	18935	1413	0.074623713	3	0.333333333	-0.776128862	Bsharre	1925	1791	14	119	34.24324	36.048274	0.31	6770.25	927.7999878	15.70286274	3.516320467	416.1817932
B08	LCO.P.ARCOIR.h_B08	N_ASV8486	TATTTTATATTTATTATTTGGTTTTATTGCAGGTATTATAGGTACTCTTTTCAGTATTATAATAAGAGTGGAATTGGCATATCCTGGAGTACAGATATTAGAAGGTAATTGACAATTTTATAATGTAGTTGTTACAGCTCATGCTTTTATTATGATATTTTTTATGGTGATGCCTACAATGATAGGTGGTTTTGGTAATTGTTTTGTGCCTTTATTAATAGGTGCACCAGATATGGCGTTTCCTAGATTAAATGCATTAAGTTTTTGATTATTGCCACCTTCATTAATATTATTACTTGGATCTGCTTTTATTGAAACAGGGGCTGGAACAGGTTGAACTGTATATCCGCCTTTAAGT	95	Eukaryota	Amorphea	Amorphea_X	Amorphea_XX	Amoebozoa	Tubulinea	Arcellinida	Arcellinida_X	Arcellinida_XX	Arcellinida_XXX	ON651552	43	13	0.302325581	3	0.333333333	-0.093023256	Bsharre	1925	1791	14	119	34.24324	36.048274	0.31	6770.25	927.7999878	15.70286274	3.516320467	416.1817932
B09	LCO.P.ARCOIR.i_B09	N_ASV5313	TATTTTATATTTATTATTTGGTTTTATTGCAGGTATTATAGGTACTCTTTTCAGTATTATAATAAGAGTTGAGTTGGCTTACCCTGGGGTACAAATATTAGAAGGTAATTGACAATTTTATAATGTAATTGTTACAGCGCATGCTTTTATTATGATATTTTTTATGGTTATGCCTACAATGATAGGTGGTTTTGGTAATTGTTTTGTGCCTTTATTAATAGGTGCACCAGATATGGCGTTTCCTAGATTAAATGCATTAAGTTTTTGATTACTACCTCCATCATTAATATTATTGCTTGTATCAGCGTTCATTGAAACAGGTGCTGGTACAGGTTGAACTGTATATCCACCTTTAAGT	95.5	Eukaryota	Amorphea	Amorphea_X	Amorphea_XX	Amoebozoa	Tubulinea	Arcellinida	Plagiopyxidae	Plagiopyxis	Plagiopyxis_callida	OL549126	171	171	1	1	1	0	Bsharre	1931	141921	51	91	34.243285	36.048793	0.37	10088.20801	926.8739014	15.67368603	3.485353231	415.6348572
B09	LCO.P.ARCOIR.i_B09	N_ASV14	GATATTATATTTAATATTTGGGTTAATAGCAGGTATAATTGGAACTTTATTTTCTATAATAATAAGAATAGAACTAGCATATCCTGGAGCTCAAATTCTTGGAGGTAATTGACAATTCTATAATGTAATAGTAACAGCACATGCTTTTATTATGATTTTTTTTATGGTTATGCCTACAATGATAGGAGGATTTGGTAATTGTTTTGTACCATTATTAATAGGTGCACCAGATATGGCTTTTCCGCGTTTAAATGCATTAAGCTTTTGATTATTACCACCTTCATTTATATTATTATTAGGATCTGCTTTTATAGAGACAGGTGCAGGTACTGGATGAACTGTATATCCACCATTAAGT	91.3	Eukaryota	Amorphea	Amorphea_X	Amorphea_XX	Amoebozoa	Tubulinea	Arcellinida	Arcellinida_X	Arcellinida_XX	Arcellinida_XXX	ON651528	320947	1091	0.003399315	122	0.008196721	-0.585283551	Bsharre	1931	141921	51	91	34.243285	36.048793	0.37	10088.20801	926.8739014	15.67368603	3.485353231	415.6348572
B09	LCO.P.ARCOIR.i_B09	N_ASV7157	TATTTTATATTTATTATTTGGTTTTATTGCAGGTATTATAGGTACTCTTTTCAGTATTATAATAAGAGTTGAGTTGGCTTACCCTGGGGTACAAATATTAGAAGGTAATTGACAATTTTATAATGTAATTGTTACAGCGCATGCTTTTATTATGATATTTTTTATGGTTATGCCTACAATGATAGGTGGTTTTGGTAATTGTTTTGTGCCTTTATTAATAGGTGCACCAGATATGGCGTTTCCTAGATTAAATGCACTAAGTTTCTGATTACTACCTCCATCATTAATATTATTGCTTGGATCAGCGTTCATTGAAACAGGTGCTGGTACAGGTTGAACTGCATATCCACCTTTAAGT	95	Eukaryota	Amorphea	Amorphea_X	Amorphea_XX	Amoebozoa	Tubulinea	Arcellinida	Plagiopyxidae	Plagiopyxis	Plagiopyxis_callida	OL549126	81	81	1	1	1	0	Bsharre	1931	141921	51	91	34.243285	36.048793	0.37	10088.20801	926.8739014	15.67368603	3.485353231	415.6348572
B09	LCO.P.ARCOIR.i_B09	N_ASV4715	TATTTTATATTTATTATTTGGTTTTATTGCAGGTATTATAGGTGCTCTTTTCAGTATTATAATAAGAGTTGAGTTGGCTTACCCTGGGGTACAAATATTAGAAGGTAATTGACAATTTTATAATGTAATTGTTACAGCGCATGCTTTTATTATGATATTTTTTATGGTTATGCCTACAATGATAGGTGGTTTTGGTAATTGTTTTGTGCCTTTATTAATAGGTGCACCAGATATGGCGTTTCCTAGATTAAATGCATTAAGTTTTTGATTACTACCTCCATCATTAATATTATTGCTTGGATCAGCGTTCATTGAAACAGGTGCTGGTACAGGTTGAACTGTATATCCACCTTTAAGT	95.5	Eukaryota	Amorphea	Amorphea_X	Amorphea_XX	Amoebozoa	Tubulinea	Arcellinida	Plagiopyxidae	Plagiopyxis	Plagiopyxis_callida	OL549126	216	216	1	1	1	0	Bsharre	1931	141921	51	91	34.243285	36.048793	0.37	10088.20801	926.8739014	15.67368603	3.485353231	415.6348572
B09	LCO.P.ARCOIR.i_B09	N_ASV1081	TATTTTATATTTATTATTTGGTTTTATAGCAGGTATTATTGGTACTTTATTTAGTATTATAATAAGAGTAGAATTGGCGTATCCTGGTGTACAAATTTTAGAAGGAATTGACAATTCTATAATGTAGTTGTAACGGCTCATGCTTTTATTATGATATTTTTTATGGTAATGCCTACAATGATTGGTGGTTTTGGTAATTGTTTTGTGCCTTTGTTAATAGGGGCTCCAGATATGGCGTTTCCTAGATTAAATGCATTAAGTTTTTGACTATTACCACCTTCATTAGTTTTATTATTAGGATCAGCTTTTATTGAAACTGGTGCAGGTACTGGGTGAACTGTATATCCGCCTTTAAGT	94.1	Eukaryota	Amorphea	Amorphea_X	Amorphea_XX	Amoebozoa	Tubulinea	Arcellinida	Arcellinida_X	Arcellinida_XX	Arcellinida_XXX	ON651571	1585	140	0.088328076	3	0.333333333	-0.735015773	Bsharre	1931	141921	51	91	34.243285	36.048793	0.37	10088.20801	926.8739014	15.67368603	3.485353231	415.6348572
B09	LCO.P.ARCOIR.i_B09	N_ASV8	AATATTATATTTATTATTTGGATTTATAGCAGGAATAATAGGAACAATATTTAGTATAATAATAAGAGTAGAATTGGCATACCCAGGAGTACAAATATTAGAAGGGAATTGACAATTTTATAATGTAGTAGTAACAGCGCACGCATTTATAATGATATTTTTTATGGTAATGCCTAGTATGATAGGAGGATTTGGTAATTGTTTTGTACCTTTATTAATAGGTGCACCAGATATGGCCTTTCCAAGATTAAATGCATTAAGTTTTTGATTATTGCCACCATCTTTTATATTATTATTATGCTCTGCATTTATAGAAACAGGAGCAGGAACAGGTTGAACAGTATATCCTCCATTAAGT	90.8	Eukaryota	Amorphea	Amorphea_X	Amorphea_XX	Amoebozoa	Tubulinea	Arcellinida	Arcellinida_X	Arcellinida_XX	Arcellinida_XXX	ON651557	527310	1394	0.002643606	97	0.010309278	-0.743570196	Bsharre	1931	141921	51	91	34.243285	36.048793	0.37	10088.20801	926.8739014	15.67368603	3.485353231	415.6348572
B09	LCO.P.ARCOIR.i_B09	N_ASV3294	TATTTTATATCTAATTTTTGGATTAATAGCAGGTATTATAGGCACTTTATTTTCTATAATAATAAGAATAGAACTAGCATATCCAGGATCTCAAATTTTAGCTGGAAATTGACAATTTTATAACGTAATAGTAACAGCACATGCTTTTATTATGATATTTTTTATGGTTATGCCTACAATGATAGGTGGTTTTGGTAATTGTTTTGTACCATTACTAATAGGAGCGCCTGATATGGCGTTTCCTCGTTTAAATGCATTAAGTTTTTGATTATTACCACCTTCTTTTATCTTATTATTAGGATCCGCTTTTATTGAAACAGGTGCAGGTACTGGATGAACAATATATCCTCCTTTAAGT	88.3	Eukaryota	Amorphea	Amorphea_X	Amorphea_XX	Amoebozoa	Tubulinea	Arcellinida	Arcellinida_X	Arcellinida_XX	Arcellinida_XXX	ON651600	399	399	1	1	1	0	Bsharre	1931	141921	51	91	34.243285	36.048793	0.37	10088.20801	926.8739014	15.67368603	3.485353231	415.6348572
B09	LCO.P.ARCOIR.i_B09	N_ASV11407	TACTTTGTACCTTATATTTGGGTTAATAGCTGGTATTATAGGTACTCTTTTCAGTATTATAATAAGAGTTGAGTTGGCTTACCCTGGGGTACAAATATTAGAAGGTAATTGACAATTTTATAATGTAATTGTTACAGCGCATGCTTTTATTATGATATTTTTTATGGTTATGCCTACAATGATAGGTGGTTTTGGTAATTGTTTTGTGCCTTTATTAATAGGTGCACCAGATATGGCGTTTCCTAGATTAAATGCATTAAGTTTTTGATTACTACCTCCATCATTAATATTATTGCTTGGATCAGCGTTCATTGAAACAGGTGCTGGTACAGGTTGAACTGTATATCCACCTTTAAGT	93.6	Eukaryota	Amorphea	Amorphea_X	Amorphea_XX	Amoebozoa	Tubulinea	Arcellinida	Plagiopyxidae	Plagiopyxis	Plagiopyxis_callida	OL549126	14	14	1	1	1	0	Bsharre	1931	141921	51	91	34.243285	36.048793	0.37	10088.20801	926.8739014	15.67368603	3.485353231	415.6348572
B09	LCO.P.ARCOIR.i_B09	N_ASV3798	TATTTTGTATTTATTATTTGGTTTTATAGCAGGTATAATTGGTACTTTATTTAGTATTATAATAAGAGTAGAATTGGCTTATCCTGGTGTACAAATATTAGAAGGAATTGACAATTTTATAATGTAGTTGTAACAGCTCATGCTTTTATTATGATATTTTTTATGGTTATGCCTACTATGATAGGTGGATTTGGTAATTGTTTTGTGCCTTTATTAATAGGGGCTCCAGATATGGCTTTCCCTAGATTAAATGCATTAAGTTTTTGATTATTACCACCGTCATTAGTATTATTATTAGGATCAGCTTTTATTGAAACTGGGGCAGGTACTGGATGAACTGTATATCCACCTTTAAGT	92.4	Eukaryota	Amorphea	Amorphea_X	Amorphea_XX	Amoebozoa	Tubulinea	Arcellinida	Arcellinida_X	Arcellinida_XX	Arcellinida_XXX	ON651551	322	135	0.419254658	5	0.2	1.096273292	Bsharre	1931	141921	51	91	34.243285	36.048793	0.37	10088.20801	926.8739014	15.67368603	3.485353231	415.6348572
B09	LCO.P.ARCOIR.i_B09	N_ASV6634	TATTTTATATCTAATTTTTGGATTAATAGCAGGTATTATAGGCACTTTATTTTCTATAATAATAAGAATAGAACTAGCATATCCAGGATCTCAAATTTTAGCTGGAAATTGACAATTTTATAACGTAATAGTAACAGCACATGCTTTTATTATGATATTTTTTATGGTTATGCCTACAATGATAGGTGGTTTTGGTAATTGTTTTGTGCCATTACTAATAGGAGCGCCTGATATGGCGTTTCCTCGTTTAAATGCATTAAGTTTTTGATTATTACCACCTTCTTTTATCTTATTATTAGGATCTGCTTTTATTGAGACAGGTGCAGGTACTGGATGAACAATATATCCTCCTTTAAGT	89.7	Eukaryota	Amorphea	Amorphea_X	Amorphea_XX	Amoebozoa	Tubulinea	Arcellinida	Arcellinida_X	Arcellinida_XX	Arcellinida_XXX	ON651528	100	100	1	1	1	0	Bsharre	1931	141921	51	91	34.243285	36.048793	0.37	10088.20801	926.8739014	15.67368603	3.485353231	415.6348572
B09	LCO.P.ARCOIR.i_B09	N_ASV1143	TATTTTGTATTTATTATTCGGTTTCATAGCAGGTATAATTGGTACTTTATTTAGTATCATAATAAGAGTAGAATTGGCTTATCCTGGTGTACAAATTTTAGAAGGAATTGACAATTTTATAATGTAGTTGTAACGGCGCATGCTTTTATTATGATATTTTTTATGGTTATGCCTACTATGATAGGTGGTTTTGGTAATTGTTTTGTGCCTTTATTAATAGGGGCCCCAGATATGGCTTTCCCAAGATTAAATGCATTAAGTTTTTGATTATTACCACCTTCATTAGTATTATTATTAGGATCAGCTTTTATTGAGACTGGTGCTGGTACTGGGTGAACTGTTTACCCACCTTTGAGT	91.9	Eukaryota	Amorphea	Amorphea_X	Amorphea_XX	Amoebozoa	Tubulinea	Arcellinida	Arcellinida_X	Arcellinida_XX	Arcellinida_XXX	ON651551	1475	42	0.028474576	11	0.090909091	-0.686779661	Bsharre	1931	141921	51	91	34.243285	36.048793	0.37	10088.20801	926.8739014	15.67368603	3.485353231	415.6348572
B09	LCO.P.ARCOIR.i_B09	N_ASV9066	TATTTTATATTTATTATTTGGTTTTATTGCAGGTATTATAGGTACTCTTTTCAGTATTATAATAAGAGTTGAGTTGGCTTACCCTGGGGTACAAATATTAGAAGGTAATTGACAATTTTATAATGTAATTGTTACAGCGCATGCTTTTATTATGATATTTTTTATGGTTATGCCTACAATGATAGGTGGTTTTGGTAATTGTTTTGTGCCTTTATTAATAGGTGCACCAGATATGGCGTTTCCTAGATTAAATGCACTAAGTTTCTGATTACTACCTCCATCATTAATATTATTGCTTGGATCAGCGTTCATTGAAACAGGTGCTGGCACAGGTTGAACTGTATATCCACCTTTAAGT	95	Eukaryota	Amorphea	Amorphea_X	Amorphea_XX	Amoebozoa	Tubulinea	Arcellinida	Plagiopyxidae	Plagiopyxis	Plagiopyxis_callida	OL549126	33	33	1	1	1	0	Bsharre	1931	141921	51	91	34.243285	36.048793	0.37	10088.20801	926.8739014	15.67368603	3.485353231	415.6348572
B09	LCO.P.ARCOIR.i_B09	N_ASV5830	TATTTTATATTTATTATTTGGTTTTATTGCAGGTATTATAGGTACTCTTTTCAGTATTATAATAAGAGTTGAGTTGGCTTACCCTGGGGTACAAATATTAGAAGGTAATTGACAATTTTATAATGTAATTGTTACAGCGCATGCTTTTATTATGATATTTTTTATGGTTATGCCTACAATGATAGGTGGTTTTGGTAATTGTTTTGTGCCTTTATTAATAGGTGCACCAGATATGGCGTTTCCTAGATTAAATGCACTAAGTTTCTGATTACTACCTCCATCATTAATATTATTGCTTGGATCAGCGTTCATTGAAACAGGTGCTGGTACAGGTTGAACTGTATATCCACCTTTAAGT	95.3	Eukaryota	Amorphea	Amorphea_X	Amorphea_XX	Amoebozoa	Tubulinea	Arcellinida	Plagiopyxidae	Plagiopyxis	Plagiopyxis_callida	OL549126	138	138	1	1	1	0	Bsharre	1931	141921	51	91	34.243285	36.048793	0.37	10088.20801	926.8739014	15.67368603	3.485353231	415.6348572
B09	LCO.P.ARCOIR.i_B09	N_ASV3851	TATTTTATATTTATTATTTGGTTTTATTGCAGGTATTATAGGTACTCTTTTCAGTATTATAGTAAGAGTTGAGTTGGCTTACCCTGGGGTACAAATATTAGAAGGTAATTGACAATTTTATAATGTAATTGTTACAGCGCATGCTTTTATTATGATATTTTTTATGGTTATGCCTACAATGATAGGTGGTTTTGGTAATTGTTTTGTGCCTTTATTAATAGGTGCACCAGATATGGCGTTTCCTAGATTAAATGCATTAAGTTTTTGATTACTACCTCCATCATTAATATTATTGCTTGGATCAGCGTTCATTGAAACAGGTGCTGGTACAGGTTGAACTGTATATCCACCTTTAAGT	95.5	Eukaryota	Amorphea	Amorphea_X	Amorphea_XX	Amoebozoa	Tubulinea	Arcellinida	Plagiopyxidae	Plagiopyxis	Plagiopyxis_callida	OL549126	313	313	1	1	1	0	Bsharre	1931	141921	51	91	34.243285	36.048793	0.37	10088.20801	926.8739014	15.67368603	3.485353231	415.6348572
B09	LCO.P.ARCOIR.i_B09	N_ASV4594	TATTTTATATTTATTATTTGGCTTTATTGCAGGTATTATAGGTACTCTTTTCAGTATTATAATAAGGGTTGAGTTGGCTTACCCTGGGGTACAAATATTAGAAGGTAATTGACAATTTTATAATGTAATTGTTACAGCGCATGCTTTTATTATGATATTTTTTATGGTTATGCCTACAATGATAGGTGGTTTTGGTAATTGTTTTGTGCCTTTATTAATAGGTGCACCAGATATGGCGTTTCCTAGATTAAATGCATTAAGTTTTTGATTACTACCTCCATCATTAATATTATTGCTTGGATCAGCGTTCATTGAAACAGGTGCTGGTACAGGTTGAACTGTATATCCACCTTTAAGT	95.3	Eukaryota	Amorphea	Amorphea_X	Amorphea_XX	Amoebozoa	Tubulinea	Arcellinida	Plagiopyxidae	Plagiopyxis	Plagiopyxis_callida	OL549126	225	225	1	1	1	0	Bsharre	1931	141921	51	91	34.243285	36.048793	0.37	10088.20801	926.8739014	15.67368603	3.485353231	415.6348572
B09	LCO.P.ARCOIR.i_B09	N_ASV3389	TATATTATATTTATTATTTGGATTTATAGCAGGTATAATAGGAACAATTTTTAGTATAATTATAAGAGTAGAATTAGCCTACCCTGGAGTTCAAATATTAGAAGGTAATTGACAATTTTATAATGTAGTTGTAACGGCACATGCGTTTATAATGATATTTTTTATGGTAATGCCTAGTATGATAGGTGGATTTGGTAATTGTTTTGTACCCTTATTAATAGGTGCACCTGATATGGCATTTCCTAGATTAAATGCATTAAGTTTTTGATTATTACCACCATCTTTTATATTATTATTATGTTCTGCTTTTATAGAAACAGGAGCTGGTACAGGTTGAACAGTATATCCACCTTTAAGT	90.8	Eukaryota	Amorphea	Amorphea_X	Amorphea_XX	Amoebozoa	Tubulinea	Arcellinida	Arcellinida_X	Arcellinida_XX	Arcellinida_XXX	ON651557	384	12	0.03125	2	0.5	-0.9375	Bsharre	1931	141921	51	91	34.243285	36.048793	0.37	10088.20801	926.8739014	15.67368603	3.485353231	415.6348572
B09	LCO.P.ARCOIR.i_B09	N_ASV2892	TATTTTATATTTATTATTTGGTTTTATTGCAGGTATTATAGGTACTCTTTTCAGTATTATAATAAGAGTTGAGTTGGCTTACCCTGGGGTACAAATATTAGAAGGTAATTGACAATTTTATAATGTAATTGTTACAGCGCATGCTTTTATTATGATATTTTTTATGGTTATGCCTACAATGATAGGTGGTTTTGGTAATTGTTTTGTGCCTTTATTAATAGGTGCACCAGATATGGCGTATCCTAGATTAAATGCATTAAGTTTTTGATTACTACCTCCATCATTAATATTATTGCTTGGATCAGCGTTCATTGAAACAGGTGCTGGTACAGGTTGAACTGTATATCCACCTTTAAGT	95.5	Eukaryota	Amorphea	Amorphea_X	Amorphea_XX	Amoebozoa	Tubulinea	Arcellinida	Plagiopyxidae	Plagiopyxis	Plagiopyxis_callida	OL549126	481	481	1	1	1	0	Bsharre	1931	141921	51	91	34.243285	36.048793	0.37	10088.20801	926.8739014	15.67368603	3.485353231	415.6348572
B09	LCO.P.ARCOIR.i_B09	N_ASV2413	TATTTTGTATTTATTATTTGGTTTCATAGCAGGTATAATTGGTACTTTATTTAGTATTATAATAAGAGTAGAATTGGCTTATCCTGGTGTACAGATTTTAGAGGGAATTGACAATTTTATAATGTAGTTGTAACGGCTCATGCTTTTATTATGATATTTTTTATGGTTATGCCTACTATGATTGGTGGTTTTGGTAATTGTTTCGTACCTTTATTAATTGGTGCTCCAGATATGGCGTTCCCAAGATTAAATGCATTAAGTTTTTGATTATTACCACCATCATTAGTATTATTATTAGGATCAGCTTTTATTGAGACTGGTGCAGGTACTGGGTGAACTGTATATCCGCCTTTAAGT	92.2	Eukaryota	Amorphea	Amorphea_X	Amorphea_XX	Amoebozoa	Tubulinea	Arcellinida	Arcellinida_X	Arcellinida_XX	Arcellinida_XXX	ON651551	603	132	0.218905473	6	0.166666667	0.313432836	Bsharre	1931	141921	51	91	34.243285	36.048793	0.37	10088.20801	926.8739014	15.67368603	3.485353231	415.6348572
B09	LCO.P.ARCOIR.i_B09	N_ASV4636	TATTTTATATCTAATTTTTGGATTAATAGCAGGTATTATAGGCACTTTATTTTCTATAATAATAAGAATAGAACTAGCATATCCAGGATCTCAAATTTTAGCTGGAAATTGACAATTTTATAACGTAATAGTAACAGCACATGCTTTTATTATGATATTTTTTATGGTTATGCCTACAATGATAGGTGGTTTTGGTAATTGTTTAGTACCATTACTAATAGGAGCGCCTGATATGGCGTTTCCTCGTTTAAATGCATTAAGTTTTTGATTATTACCACCTTCTTTTATCTTATTATTAGGATCTGCTTTTATTGAAACAGGTGCAGGTACTGGATGAACAATATATCCTCCTTTAAGT	89.9	Eukaryota	Amorphea	Amorphea_X	Amorphea_XX	Amoebozoa	Tubulinea	Arcellinida	Arcellinida_X	Arcellinida_XX	Arcellinida_XXX	ON651528	222	222	1	1	1	0	Bsharre	1931	141921	51	91	34.243285	36.048793	0.37	10088.20801	926.8739014	15.67368603	3.485353231	415.6348572
B09	LCO.P.ARCOIR.i_B09	N_ASV9708	TACTTTATATTTAATTTTTGCATTTATTGCTGGTATAATAGGTACTCTTTCCAGTATTATAATAAGAGTGGAATTGGCATATCCTGGAGTACAGATATTAGAAGGTAATTGACAATTTTATAATGTAGTTGTTACAGCTCATGCTTTTATTATGATATTTTTTATGGTGATGCCTACAATGATAGGTGGTTTTGGTAATTGTTTTGTGCCTTTATTAATAGGTGCCCCAGATATGGCATTTCCTAGATTAAATGCATTAAGTTTTTGATTATTACCACCGTCATTAATATTATTACTTGGATCTGCTTTTATTGAAACAGGGGCTGGAACAGGTTGGACTGTATATCCGCCTTTAAGT	91.6	Eukaryota	Amorphea	Amorphea_X	Amorphea_XX	Amoebozoa	Tubulinea	Arcellinida	Arcellinida_X	Arcellinida_XX	Arcellinida_XXX	ON651552	25	25	1	1	1	0	Bsharre	1931	141921	51	91	34.243285	36.048793	0.37	10088.20801	926.8739014	15.67368603	3.485353231	415.6348572
B09	LCO.P.ARCOIR.i_B09	N_ASV10966	TACTTTATATTTAATCTTTGCATTCATTGCTGGTATAATTGGGACTATATTTTCTATAATAATAAGAGTTGAGTTGGCTTACCCTGGGGTACAAATATTAGAAGGTAATTGACAATTTTATAATGTAATTGTTACAGCGCATGCTTTTATTATGATATTTTTTATGGTTATGCCTACAATGATAGGTGGTTTTGGTAATTGTTTTGTGCCTTTATTAATAGGTGCACCAGATATGGCGTTTCCTAGATTAAATGCATTAAGTTTTTGATTACTACCTCCATCATTAATATTATTGCTTGGATCAGCGTTCATTGAAACAGGTGCTGGTACAGGTTGAACTGTATATCCACCTTTAAGT	91.9	Eukaryota	Amorphea	Amorphea_X	Amorphea_XX	Amoebozoa	Tubulinea	Arcellinida	Plagiopyxidae	Plagiopyxis	Plagiopyxis_callida	OL549126	16	16	1	1	1	0	Bsharre	1931	141921	51	91	34.243285	36.048793	0.37	10088.20801	926.8739014	15.67368603	3.485353231	415.6348572
B09	LCO.P.ARCOIR.i_B09	N_ASV6840	TATTTTATATTTATTATTTGGTTTTATTGCAGGTATTATAGGTACTCTTTTCAGTATTATAATAAGAGTGGAATTGGCATATCCTGGAGTACAGATATTAGAAGGTAATTGACAATTTTATAATGTAGTTGTTACAGCTCATGCTTTTATTATGATATTTTTTATGGGGATGCCTACAATGATAGGTGGTTTTGGTAATTGTTTTGTGCCTTTATTAATAGGTGCCCCAGATATGGCATTTCCTAGATTAAATGCATTAAGTTTTTGATTATTACCACCGTCATTAATATTATTACTTGGATCTGCTTTTATTGAAACAGGGGCTGGAACAGGTTGGACTGTATATCCGCCTTTAAGT	93.6	Eukaryota	Amorphea	Amorphea_X	Amorphea_XX	Amoebozoa	Tubulinea	Arcellinida	Arcellinida_X	Arcellinida_XX	Arcellinida_XXX	ON651552	92	92	1	1	1	0	Bsharre	1931	141921	51	91	34.243285	36.048793	0.37	10088.20801	926.8739014	15.67368603	3.485353231	415.6348572
B09	LCO.P.ARCOIR.i_B09	N_ASV7126	TATTTTATATTTATTATTTGGTTTTATTGCAGGTATTATAGGTACTCTTTTCAGTATTATAATAAGAGTTGAGTTGGCTTACCCTGGGGTACAAATATTAGAAGGTAATTGACAATTTTATAATGTAATTGTTACAGCGCATGCTTTTATTATGATATTTTTTATGGTTATGCCTACAATGATAGGTGGTTTTGGTAATTGTTTTGTGCCTTTATTAATAGGTGCACCAGATATGGCGTTTCCTAGATTAAATGCATTAAGTTTTTGATTACTACCTCCATCATTAATATTATTGCTTGGATCAGCGTTCGTTGAAGCAGGTGCTGGTACAGGTTGAACTGTATATCCACCTTTAAGT	95.3	Eukaryota	Amorphea	Amorphea_X	Amorphea_XX	Amoebozoa	Tubulinea	Arcellinida	Plagiopyxidae	Plagiopyxis	Plagiopyxis_callida	OL549126	82	82	1	1	1	0	Bsharre	1931	141921	51	91	34.243285	36.048793	0.37	10088.20801	926.8739014	15.67368603	3.485353231	415.6348572
B09	LCO.P.ARCOIR.i_B09	N_ASV53	TATTTTATATTTATTATTTGGTTTTATTGCAGGTATTATAGGTACTCTTTTCAGTATTATAATAAGAGTTGAGTTGGCTTACCCTGGGGTACAAATATTAGAAGGTAATTGACAATTTTATAATGTAATTGTTACAGCGCATGCTTTTATTATGATATTTTTTATGGTTATGCCTACAATGATAGGTGGTTTTGGTAATTGTTTTGTGCCTTTATTAATAGGTGCACCAGATATGGCGTTTCCTAGATTAAATGCATTAAGTTTTTGATTACTACCTCCATCATTAATATTATTGCTTGGATCAGCGTTCATTGAAACAGGTGCTGGTACAGGTTGAACTGTATATCCACCTTTAAGT	95.8	Eukaryota	Amorphea	Amorphea_X	Amorphea_XX	Amoebozoa	Tubulinea	Arcellinida	Plagiopyxidae	Plagiopyxis	Plagiopyxis_callida	OL549126	121575	104219	0.857240387	38	0.026315789	31.57513469	Bsharre	1931	141921	51	91	34.243285	36.048793	0.37	10088.20801	926.8739014	15.67368603	3.485353231	415.6348572
B09	LCO.P.ARCOIR.i_B09	N_ASV5636	TATTTTATATTTATTATTTGGTTTTATAGCAGGTATTATTGGTACTTTATTTAGTATTATAATAAGAGTAGAATTGGCGTATCCTGGTGTACAAATTTTAGAAGGAATTGACAATTCTATAATGTAGTTGTAACGGCTCATGCTTTTATTATGATATTTTTTATGGTAATGCCTACAATGATTGGTGGTTTTGGTAATTGTTTTGTACCTTTGTTAATAGGGGCCCCAGATATGGCGTTTCCTAGATTAAATGCATTAAGTTTTTGACTATTACCACCTTCATTAGTTTTATTATTAGGATCAGCTTTTATTGAAACTGGAGCAGGTACTGGGTGAACTGTATATCCGCCTTTAAGT	93.8	Eukaryota	Amorphea	Amorphea_X	Amorphea_XX	Amoebozoa	Tubulinea	Arcellinida	Arcellinida_X	Arcellinida_XX	Arcellinida_XXX	ON651571	149	149	1	1	1	0	Bsharre	1931	141921	51	91	34.243285	36.048793	0.37	10088.20801	926.8739014	15.67368603	3.485353231	415.6348572
B09	LCO.P.ARCOIR.i_B09	N_ASV307	AATTTTATATTTATTATTTGGATTTATAGCAGGAATTATAGGTACTTTATTTAGTATTATTATAAGAATAGAATTAGCATATCCAGGGGTACAAATATTAAATGGTGATTGACAATTTTATAATGTAATAGTAACAGCACATGCATTTATAATGATATTTTTTATGGTTATGCCAGCTATGATAGGCGGTTTTGGAAATTGTTTTGTACCTTTATTAATAGGAGCACCTGATATGGCCTTCCCTAGATTAAATGCATTAAGTTTTTGATTATTACCACCTTCTTTTATATTATTATTAGGTTCAGCTTTTATAGAAACAGGCGCAGGTACAGGGTGAACCGTATACCCTCCTTTAAGT	90.8	Eukaryota	Amorphea	Amorphea_X	Amorphea_XX	Amoebozoa	Tubulinea	Arcellinida	Arcellinida_X	Arcellinida_XX	Arcellinida_XXX	ON651505	11364	9	0.000791975	10	0.1	-0.992080253	Bsharre	1931	141921	51	91	34.243285	36.048793	0.37	10088.20801	926.8739014	15.67368603	3.485353231	415.6348572
B09	LCO.P.ARCOIR.i_B09	N_ASV7027	TATACTATATTTAGTATTTGGATTGATAGCTGGTATTATTGGGACCTTATTTTCTATAATAATAAGAATAGAATTAGCCTATCCAGGTGCCCAAATATTAGATGGTAATTGACAATTTTATAATGTAATAGTAACTGCTCATGCTTTTATTATGATATTTTTTATGGTTATGCCTACTATGATTGGAGGTTTTGGTATTGTTTTGTACCTTTATTAATAGGTGCTCCCGATATGGCATTTCCACGCTTAAATGCTTTAAGTTTTTGATTATTACCACCTTCTTTTATATTATTATTAGGATCAGCTTTTATAGAAACTGGTGCAGGTACTGGATGAACAGTATATCCACCTTTAAGT	93.8	Eukaryota	Amorphea	Amorphea_X	Amorphea_XX	Amoebozoa	Tubulinea	Arcellinida	Arcellinida_X	Arcellinida_XX	Arcellinida_XXX	ON651508	85	59	0.694117647	2	0.5	0.388235294	Bsharre	1931	141921	51	91	34.243285	36.048793	0.37	10088.20801	926.8739014	15.67368603	3.485353231	415.6348572
B09	LCO.P.ARCOIR.i_B09	N_ASV2486	TATTTTATATTTATTATTTGGTTTTATAGCAGGTATTATAGGTACGCTTTTTAGTATTATAATAAGAATAGAATTAGCTTATCCTGGGGTACAAATATTAGAGGGTAATTGACAATTTTATAATGTAGTTGTTACAGCTCATGCTTTTATTATGATATTTTTTATGGTGATGCCTACAATGATAGGTGGTTTTGGTAATTGTTTTGTACCATTATTAATAGGAGCTCCAGATATGGCGTTCCCTAGATTAAATGCATTAAGTTTTTGATTATTGCCACCATCATTAATATTATTACTTGGATCTGCTTTTATTGAAACTGGTGCAGGTACAGGTTGAACTGTTTATCCACCTTTAAGT	93.9	Eukaryota	Amorphea	Amorphea_X	Amorphea_XX	Amoebozoa	Tubulinea	Arcellinida	Plagiopyxidae	Plagiopyxis	Plagiopyxis_callida	OL549126	582	6	0.010309278	7	0.142857143	-0.927835052	Bsharre	1931	141921	51	91	34.243285	36.048793	0.37	10088.20801	926.8739014	15.67368603	3.485353231	415.6348572
B09	LCO.P.ARCOIR.i_B09	N_ASV6818	TATTTTATATTTATTATTTGGTTTTATTGCAGGTATTATAGGTACTCTTTTCAGTATTATAATAAGAGTGGAATTGGCATATCCTGGAGTACAGATATTAGAAGGTAATTGACAATTTTATAATGTAGTTGTTACAGCTCATGCTTTTATTATGATATTTTTTATGGTGATGCCTACAATGATAGGTGGTTTTGGTAATTGTTTTGTGCCTTTACTAATAGGTGCCCCAGATATGGCATTTCCTAGATTGAATGCATTAAGTTTTTGATTATTACCACCGTCATTAATATTATTACTTGGATCTGCTTTTATTGAAACAGGGGCTGGAACAGGTTGGACTGTATATCCGCCTTTAAGT	93.3	Eukaryota	Amorphea	Amorphea_X	Amorphea_XX	Amoebozoa	Tubulinea	Arcellinida	Arcellinida_X	Arcellinida_XX	Arcellinida_XXX	ON651552	93	93	1	1	1	0	Bsharre	1931	141921	51	91	34.243285	36.048793	0.37	10088.20801	926.8739014	15.67368603	3.485353231	415.6348572
B09	LCO.P.ARCOIR.i_B09	N_ASV5281	TATTTTATATTTATTATTTGGTTTTATTGCAGGTATTATAGGTACTCTTTTCAGTATTATAATAAGAGTTGAGTTGGCTTACCCTGGGTACAAATATTAGAAGGTAATTGACAATTTTATAATGTAATTGTTACAGCGCATGCTTTTATTATGATATTTTCTATGGTTATGCCTACAATGATAGGTGGTTTTGGTAATCGTTTTGTGCCTTTATTAATAGGTGCACCAGATATGGCGTTTCCTAGATTAAATGCATTAAGTTTTTGATTACTACCTCCATCATTAATATTATTGCTTGGATCAGCGTTCATTGAAACAGGTGCTGGTACAGGTTGAACTGTATATCCACCTTTAAGT	95	Eukaryota	Amorphea	Amorphea_X	Amorphea_XX	Amoebozoa	Tubulinea	Arcellinida	Plagiopyxidae	Plagiopyxis	Plagiopyxis_callida	OL549126	173	173	1	1	1	0	Bsharre	1931	141921	51	91	34.243285	36.048793	0.37	10088.20801	926.8739014	15.67368603	3.485353231	415.6348572
B09	LCO.P.ARCOIR.i_B09	N_ASV8703	TATTTTGTATTTATTATTTGGTTTCATAGCAGGTATAATTGGTACTTTATTTAGTATTATAATAAGAGTAGAATTGGCTTATCCTGGTGTACAGATTTTAGAAGGGATTGACAATTTTATAATGTAGTTGTAACGGCTCATGCTTTTATTATGATATTTTTTATGGTTATGCCTACTATGATTGGTGGTTTTGGTAATTGTTTCGTGCCTTTATTAATTGGTGCTCCAGATATGGCGTTCCCAAGATTAAATGCATTAAGTTTTTGATTATTACCACCATCATTAGTATTATTATTAGGATCAGCTTTTATTGAGACTGGTGCTGGTACTGGGTGAACTGTATATCCGCCTTTAAGT	92.2	Eukaryota	Amorphea	Amorphea_X	Amorphea_XX	Amoebozoa	Tubulinea	Arcellinida	Arcellinida_X	Arcellinida_XX	Arcellinida_XXX	ON651551	39	39	1	1	1	0	Bsharre	1931	141921	51	91	34.243285	36.048793	0.37	10088.20801	926.8739014	15.67368603	3.485353231	415.6348572
B09	LCO.P.ARCOIR.i_B09	N_ASV11	TATTTTATATTTATTATTTGGTTTTATTGCAGGTATTATAGGTACTCTTTTCAGTATTATAATAAGAGTGGAATTGGCATATCCTGGAGTACAGATATTAGAAGGTAATTGACAATTTTATAATGTAGTTGTTACAGCTCATGCTTTTATTATGATATTTTTTATGGTGATGCCTACAATGATAGGTGGTTTTGGTAATTGTTTTGTGCCTTTATTAATAGGTGCCCCAGATATGGCATTTCCTAGATTAAATGCATTAAGTTTTTGATTATTACCACCGTCATTAATATTATTACTTGGATCTGCTTTTATTGAAACAGGGGCTGGAACAGGTTGGACTGTATATCCGCCTTTAAGT	93.9	Eukaryota	Amorphea	Amorphea_X	Amorphea_XX	Amoebozoa	Tubulinea	Arcellinida	Arcellinida_X	Arcellinida_XX	Arcellinida_XXX	ON651552	331904	14710	0.044320044	66	0.015151515	1.925122927	Bsharre	1931	141921	51	91	34.243285	36.048793	0.37	10088.20801	926.8739014	15.67368603	3.485353231	415.6348572
B09	LCO.P.ARCOIR.i_B09	N_ASV9697	TATTTTATATCTATTATTTGGTTTTATAGCAGGTATTATAGGTACTCTTTTTAGTATTATAATAAGAGTAGAGTTAGCTTATCCAGGGGTACAAATATTAGAGGGTAATTGACAATTTTATAATGTAGTTGTTACAGCTCATGCTTTTATTATGATATTTTTTATGGTGATGCCTACAATGATAGGTGGTTTTGGTAATTGTTTTGTGCCTTTATTAATAGGTGCCCCAGATATGGCATTTCCTAGATTAAATGCATTAAGTTTTTGATTATTACCACCGTCATTAATATTATTACTTGGATCTGCTTTTATTGAAACAGGGGCTGGAACAGGTTGGACTGTATATCCGCCTTTAAGT	94.7	Eukaryota	Amorphea	Amorphea_X	Amorphea_XX	Amoebozoa	Tubulinea	Arcellinida	Plagiopyxidae	Plagiopyxis	Plagiopyxis_callida	OL549126	25	2	0.08	5	0.2	-0.6	Bsharre	1931	141921	51	91	34.243285	36.048793	0.37	10088.20801	926.8739014	15.67368603	3.485353231	415.6348572
B09	LCO.P.ARCOIR.i_B09	N_ASV7335	TATTTTATATTTATTATTTGGTTTTATAGCAGGTATTATTGGTACTTTATTTAGTATTATAATAAGAGTAGAATTGGCGTATCCTGGTGTACAAATTTTAGAAGGAATTGACAATTCTATAATGTAGTTGTAACGGCTCATGCTTTTATTATGATATTTTTTATGGTAATGCCTACAATGATTGGTGGTTTTGGTAATTGTTTTGTACCTTTGTTAATAGGGGCCCCAGATATGGCGTTTCCTAGATTAAATGCATTAAGTTTTTGACTATTACCACCTTCATTAGTTTTATTATTAGGATCAGCTTTTATTGAAACTGGAGCAGGTACTGGGTGATCTGTATATCCGCCTTTAAGT	93.6	Eukaryota	Amorphea	Amorphea_X	Amorphea_XX	Amoebozoa	Tubulinea	Arcellinida	Arcellinida_X	Arcellinida_XX	Arcellinida_XXX	ON651571	75	75	1	1	1	0	Bsharre	1931	141921	51	91	34.243285	36.048793	0.37	10088.20801	926.8739014	15.67368603	3.485353231	415.6348572
B09	LCO.P.ARCOIR.i_B09	N_ASV282	TATTTTATATCTAATTTTTGGATTAATAGCAGGTATTATAGGCACTTTATTTTCTATAATAATAAGAATAGAACTAGCATATCCAGGATCTCAAATTTTAGCTGGAAATTGACAATTTTATAACGTAATAGTAACAGCACATGCTTTTATTATGATATTTTTTATGGTTATGCCTACAATGATAGGTGGTTTTGGTAATTGTTTTGTACCATTACTAATAGGAGCGCCTGATATGGCGTTTCCTCGTTTAAATGCATTAAGTTTTTGATTATTACCACCTTCTTTTATCTTATTATTAGGATCTGCTTTTATTGAAACAGGTGCAGGTACTGGATGAACAATATATCCTCCTTTAAGT	90.2	Eukaryota	Amorphea	Amorphea_X	Amorphea_XX	Amoebozoa	Tubulinea	Arcellinida	Arcellinida_X	Arcellinida_XX	Arcellinida_XXX	ON651528	13852	13757	0.993141785	5	0.2	3.965708923	Bsharre	1931	141921	51	91	34.243285	36.048793	0.37	10088.20801	926.8739014	15.67368603	3.485353231	415.6348572
B09	LCO.P.ARCOIR.i_B09	N_ASV1204	TATTTTATATTTATTATTTGGTTTTATTGCAGGTATTATAGGTACTCCTTTCAGTATTATAATAAGAGTTGAGTTGGCTTACCCTGGGGTACAAATATTAGAAGGTAATTGACAATTTTATAATGTAATTGTTACAGCGCATGCTTTTATTATGATATTTTTTATGGTTATGCCTACAATGATAGGTGGTTTTGGTAATTGTTTTGTGCCTTTATTAATAGGTGCACCAGATATGGCGTTTCCTAGATTAAATGCATTAAGTTTTTGATTACTACCTCCATCATTAATATTATTGCTTGGATCAGCGTTCATTGAAACAGGTGCTGGTACAGGTTGAACTGTATATCCACCTTTAAGT	95.5	Eukaryota	Amorphea	Amorphea_X	Amorphea_XX	Amoebozoa	Tubulinea	Arcellinida	Plagiopyxidae	Plagiopyxis	Plagiopyxis_callida	OL549126	1399	1399	1	1	1	0	Bsharre	1931	141921	51	91	34.243285	36.048793	0.37	10088.20801	926.8739014	15.67368603	3.485353231	415.6348572
B09	LCO.P.ARCOIR.i_B09	N_ASV2771	TATTTTATATTTATTATTTGGTTTTATAGCAGGTATTATTGGTACTTTATTTAGTATTATAATAAGAGTAGAATTGGCGTATCCTGGTGTACAAATTTTAGAAGGTATTGACAATTCTATAATGTAGTTGTAACGGCTCATGCTTTTATTATGATATTTTTTATGGTAATGCCTACAATGATTGGTGGTTTTGGTAATTGTTTTGTGCCTTTGTTAATAGGTGCCCCAGATATGGCGTTTCCTAGATTAAATGCATTAAGTTTTTGACTATTACCACCTTCATTAGTTTTATTATTAGGATCAGCTTTTATTGAAACTGGTGCAGGTACTGGGTGAACTGTATATCCGCCTTTAAGT	93.8	Eukaryota	Amorphea	Amorphea_X	Amorphea_XX	Amoebozoa	Tubulinea	Arcellinida	Arcellinida_X	Arcellinida_XX	Arcellinida_XXX	ON651571	505	505	1	1	1	0	Bsharre	1931	141921	51	91	34.243285	36.048793	0.37	10088.20801	926.8739014	15.67368603	3.485353231	415.6348572
B09	LCO.P.ARCOIR.i_B09	N_ASV6252	TATACTATATTTGATATTTGGATTGATAGCGGGTATTATTGGAACTCTGTTTTCTATAATAATAAGAATAGAATTAGCTTATCCAGGAGCCCAAATATTAGATAGTAATTGACAATTTTATAATGTAATAGTAACTGCGCATGCTTTTATTATGATATTTTTTATGGTGATGCCTACTATGATTGGTGGTTTTGGTATTGTTTTGTACCTTTATTAATAGGTGCTCCAGATATGGCGTTTCCACGTTTAAATGCATTAAGTTTTTGATTATTACCACCTTCTTTTATATTATTATTGGGATCAGCTTTTATAGAAACAGGAGCAGGAACCGGTTGAACAGTATATCCACCCTTAAGT	95.8	Eukaryota	Amorphea	Amorphea_X	Amorphea_XX	Amoebozoa	Tubulinea	Arcellinida	Arcellinida_X	Arcellinida_XX	Arcellinida_XXX	ON651508	118	118	1	1	1	0	Bsharre	1931	141921	51	91	34.243285	36.048793	0.37	10088.20801	926.8739014	15.67368603	3.485353231	415.6348572
B09	LCO.P.ARCOIR.i_B09	N_ASV3261	TATTTTATATTTATTATTTGGTTTTATTGCAGGTATTATAGGTACTCTTTTCAGTATTATAATAAGAGTTGAGTTGGCTTACCCTGGGGTACAAATATTAGAAGGTAATTGACAATTTTATAATGTAATTGTTACAGCGCATGCTTTTATTATGATATTTTTTATGGTTATGCCTACAATGATAGGTGGTTTTGGTAATTGTTTTGTGCCTTTATTAATAGGTGCACCAGATATGGCGTTTCCTAGATTAAATGCATTAAGTTTTTGATTACTACCTCCATCATTAATATTATTGCTTGGATCAGCGTTCATTGAAACAGGTGCTGGTACGGGTTGAACTGTATATCCACCTTTAAGT	95.5	Eukaryota	Amorphea	Amorphea_X	Amorphea_XX	Amoebozoa	Tubulinea	Arcellinida	Plagiopyxidae	Plagiopyxis	Plagiopyxis_callida	OL549126	403	403	1	1	1	0	Bsharre	1931	141921	51	91	34.243285	36.048793	0.37	10088.20801	926.8739014	15.67368603	3.485353231	415.6348572
B09	LCO.P.ARCOIR.i_B09	N_ASV4253	TATTTTATATTTATTATTTGGTTTTATTGCAGGTATTATAGGTACTCTTTTCAGTATTATAATAAGAGTTGAGTTGGCTTACCCTGGGGTACAAATATTAGAAGGTAATTGACAATTTTATAATGTAATTGTTACAGCGCATGCTTTTATTATGATATTTTTTATGGTTATGCCTACAATGATAGGTGGTTTTGGTAATTGTTTTGTGCCTTTATTAATAGGTGCACCCGATATGGCGTTTCCTAGATTAAATGCATTAAGTTTTTGATTACTACCTCCATCATTAATATTATTGCTTGGATCAGCGTTCATTGAAACAGGTGCTGGTACAGGTTGAACTGTATATCCACCTTTAAGT	95.5	Eukaryota	Amorphea	Amorphea_X	Amorphea_XX	Amoebozoa	Tubulinea	Arcellinida	Plagiopyxidae	Plagiopyxis	Plagiopyxis_callida	OL549126	262	262	1	1	1	0	Bsharre	1931	141921	51	91	34.243285	36.048793	0.37	10088.20801	926.8739014	15.67368603	3.485353231	415.6348572
B09	LCO.P.ARCOIR.i_B09	N_ASV6118	TACTTTATATTTAATTTTTGCATTTATTGCAGGTATTATAGGTACTCTTTTCAGTATTATAATAAGAGTTGAGTTGGCTTACCCTGGGGTACAAATATTAGAAGGTAATTGACAATTTTATAATGTAATTGTTACAGCGCATGCTTTTATTATGATATTTTTTATGGTTATGCCTACAATGATAGGTGGTTTTGGTAATTGTTTTGTGCCTTTATTAATAGGTGCACCAGATATGGCGTTTCCTAGATTAAATGCATTAAGTTTTTGATTACTACCTCCATCATTAATATTATTGCTTGGATCAGCGTTCATTGAAACAGGTGCTGGTACAGGTTGAACTGTATATCCACCTTTAAGT	94.4	Eukaryota	Amorphea	Amorphea_X	Amorphea_XX	Amoebozoa	Tubulinea	Arcellinida	Plagiopyxidae	Plagiopyxis	Plagiopyxis_callida	OL549126	124	124	1	1	1	0	Bsharre	1931	141921	51	91	34.243285	36.048793	0.37	10088.20801	926.8739014	15.67368603	3.485353231	415.6348572
B09	LCO.P.ARCOIR.i_B09	N_ASV218	TATATTATATTTATTATTTGGTTTTATGGCAGGAATTGTAGGTACTATATTTAGTATATTAATACGTATAGAATTAGCTTATCCAGGAGTACAAATATTAAATGGTAATTGACAATTTTATAATGTTATTGTAACAGCACATGCTTTTGTTATGATTTTTTTTATGGTTATGCCTGCTATGATTGGTGGTTTTGGTATTGCTTTGTTCCTTTATTAATTGGAGCACCTGATATGGCTTTTCCTAGATTAAATGCTTTAAGTTTTTGATTATTACCACCTTCTTTTGTATTATTATTAGGTTCAGCTTTTATTGAAACAGGAGCTGGTACAGGTTGAACTGTATATCCCCCTTTAAGT	89.9	Eukaryota	Amorphea	Amorphea_X	Amorphea_XX	Amoebozoa	Tubulinea	Arcellinida	Arcellinida_X	Arcellinida_XX	Arcellinida_XXX	ON651612	20737	15	0.000723345	18	0.055555556	-0.986979795	Bsharre	1931	141921	51	91	34.243285	36.048793	0.37	10088.20801	926.8739014	15.67368603	3.485353231	415.6348572
B10	LCO.P.ARCOIR.j_B10	N_ASV9801	AAGATTGTATATTATATTTGCTGCTTTTGCTGGTCTATTGGGTACATTATTTTCTGTTTTAATTAGAATTGAATTAGCTTATCCTGGAGTACAAATTTTAAATGGTATTGACAATTTTATAATGTAATTGTAGCAGCGCATGCTTTTATAATGATATTTTTTATGGTAATGCCAGCAATGATTGGTGGTTTTGGTATTGTTTTGTACCATTATTATTAGGTGCACCAGATATGGCTTTTCCTAGATTAAATGCTTTAAGTTTTTGATTATTACCACCATCTTTTATATTATTATTGGCGTCAGCTTTTATAGAAACAGGGGCAGGAACAGGTTGAACAGTTTATCCGCCTTTAAGT	89	Eukaryota	Amorphea	Amorphea_X	Amorphea_XX	Amoebozoa	Tubulinea	Arcellinida	Arcellinida_X	Arcellinida_XX	Arcellinida_XXX	ON651633	24	24	1	1	1	0	Bsharre	1929	162781	71	58	34.243523	36.048731	0.4	8202.027344	927.0176392	15.66667461	3.481156588	415.6753235
B10	LCO.P.ARCOIR.j_B10	N_ASV1322	TATTTTGTATTTATTATTCGGTTTCATAGCAGGTATAATTGGTACTTTATTTAGTATCATAATAAGAGTAGAATTGGCTTATCCTGGTGTACAAATTTTAGAAGGAATTGACAATTTTATAATGTAGTTGTAACGGCGCATGCTTTTATTATGATATTTTTTATGGTTATGCCTACTATGATAGGTGGTTTTGGTAATTGTTTTGTGCCTTTATTAATAGGGGCCCCAGATATGGCTTTTCCAAGATTAAATGCATTAAGTTTTTGATTATTACCACCTTCATTAGTATTATTATTAGGATCAGCTTTTATTGAGACTGGTGCTGGTACTGGGTGAACTGTTTACCCACCTTTGAGT	92.2	Eukaryota	Amorphea	Amorphea_X	Amorphea_XX	Amoebozoa	Tubulinea	Arcellinida	Arcellinida_X	Arcellinida_XX	Arcellinida_XXX	ON651551	1240	62	0.05	6	0.166666667	-0.7	Bsharre	1929	162781	71	58	34.243523	36.048731	0.4	8202.027344	927.0176392	15.66667461	3.481156588	415.6753235
B10	LCO.P.ARCOIR.j_B10	N_ASV167	AATATTATATCTTTTATTTGGGTTTATTGCAGGCGTAGTTGGTACTTTATTTAGTATTTTAATTAGAATTGAATTAGCTTATCCTGGAGTACAAATTTTAAATGGTATTGACAATTTTATAATGTAATTGTAACAGCGCATGCTTTTATAATGATATTTTTTATGGTAATGCCAGCAATGATTGGTGGTTTTGGTATTGTTTTGTACCATTATTATTAGGTGCACCAGATATGGCTTTTCCTAGATTAAATGCTTTAAGTTTTTGATTATTACCACCATCTTTTATATTATTATTGGCGTCAGCTTTTATAGAAACAGGGGCAGGAACAGGTTGAACAGTTTATCCGCCTTTAAGT	92.4	Eukaryota	Amorphea	Amorphea_X	Amorphea_XX	Amoebozoa	Tubulinea	Arcellinida	Arcellinida_X	Arcellinida_XX	Arcellinida_XXX	ON651633	32363	30895	0.954639558	2	0.5	0.909279115	Bsharre	1929	162781	71	58	34.243523	36.048731	0.4	8202.027344	927.0176392	15.66667461	3.481156588	415.6753235
B10	LCO.P.ARCOIR.j_B10	N_ASV51	AATATTATATCTTTTATTTGGGTTTATCGCAGGCGTTGTTGGTACTTTATTTAGTATTTTAATTAGAATTGAATTAGCTTATCCTGGAGTACAAATTTTAAATGGTATTGACAATTTTATAATGTAATTGTAACAGCGCATGCTTTTATAATGATATTTTTTATGGTAATGCCAGCAATGATTGGTGGTTTTGGTATTGTTTTGTACCATTATTATTAGGTGCACCAGATATGGCTTTTCCTAGATTAAATGCTTTAAGTTTTTGATTATTACCACCATCTTTTATATTATTATTGGCGTCAGCTTTTATAGAAACAGGGGCAGGAACAGGTTGAACAGTTTATCCGCCTTTAAGT	92.7	Eukaryota	Amorphea	Amorphea_X	Amorphea_XX	Amoebozoa	Tubulinea	Arcellinida	Arcellinida_X	Arcellinida_XX	Arcellinida_XXX	ON651633	124551	27801	0.223209769	30	0.033333333	5.696293085	Bsharre	1929	162781	71	58	34.243523	36.048731	0.4	8202.027344	927.0176392	15.66667461	3.481156588	415.6753235
B10	LCO.P.ARCOIR.j_B10	N_ASV5297	AATATTATATCTTTTATTTGGTTTTATCGCAGGCGTAGTTGGTACTTTATTTAGTATTTTAATTAGAATTGAATTAGCTTATCCTGGAGTACAAATTTTAAATGGTATTGACAATTTTATAATGTAATTGTAACAGCGCATGCTTTTATAATGATATTTTTTATGGTAATGCCAGCAATGATTTGTGGTTTTGGTATTGTTTTGTACCATTATTATTAGGTGCACCAGATATGGCTTTTCCTAGATTAAATGCTTTAAGTTTTTGATTATTACCACCATCTTTTATATTATTATTGGCGTCAGCTTTTATAGAAACAGGGGCAGGAACAGGTTGAACAGTTTATCCGCCTTTAAGT	92.4	Eukaryota	Amorphea	Amorphea_X	Amorphea_XX	Amoebozoa	Tubulinea	Arcellinida	Arcellinida_X	Arcellinida_XX	Arcellinida_XXX	ON651633	172	172	1	1	1	0	Bsharre	1929	162781	71	58	34.243523	36.048731	0.4	8202.027344	927.0176392	15.66667461	3.481156588	415.6753235
B10	LCO.P.ARCOIR.j_B10	N_ASV3607	AAGATTGTATATTATATTTGCTGCTTTTGCTGGTCTATTGGGTACATTATTTTCTATAATAATAAGAATAGAACTAGCATATCCTGGAGCTCAAATTCTTGGAGGTAATTGACAATTCTATAATGTAATAGTAACAGCACATGCTTTTATTATGATTTTTTTTATGGTTATGCCTACAATGATAGGAGGATTTGGTAATTGTTTTGTACCATTATTAATAGGTGCACCAGATATGGCTTTTCCGCGTTTAAATGCATTAAGCTTTTGATTATTACCACCTTCATTTATATTATTATTAGGATCTGCTTTTATAGAGACAGGTGCAGGTACTGGATGAACTGTATATCCACCATTAAGT	88.5	Eukaryota	Amorphea	Amorphea_X	Amorphea_XX	Amoebozoa	Tubulinea	Arcellinida	Arcellinida_X	Arcellinida_XX	Arcellinida_XXX	ON651528	350	5	0.014285714	10	0.1	-0.857142857	Bsharre	1929	162781	71	58	34.243523	36.048731	0.4	8202.027344	927.0176392	15.66667461	3.481156588	415.6753235
B10	LCO.P.ARCOIR.j_B10	N_ASV914	AATATTATATCTTTTATTTGGGTTTATCGCAGGCGTAGTTGGTACTTTATTTAGTATTTTAATTAGAATTGAATTAGCTTATCCTGGAGTACAAATTTTAAATGGTATTGACAATTTTATAATGTAATTGTAACAGCGCATGCTTTTATAATGATATTTTTTATGGTAATGCCAGCAATGATTGGTGGTTTTGGTATTGTTTTGTACCATTATTATTAGGTGCACCAGATATGGCTTTTCCTAGATTAAATGCTTTAAGTTTCTGATTATTACCACCATCTTTTATATTATTATTGGCGTCAGCTTTTATAGAAACAGGGGCAGGAACAGGTTGAACAGTTTATCCGCCTTTAAGT	92.1	Eukaryota	Amorphea	Amorphea_X	Amorphea_XX	Amoebozoa	Tubulinea	Arcellinida	Arcellinida_X	Arcellinida_XX	Arcellinida_XXX	ON651633	1949	996	0.511031298	2	0.5	0.022062596	Bsharre	1929	162781	71	58	34.243523	36.048731	0.4	8202.027344	927.0176392	15.66667461	3.481156588	415.6753235
B10	LCO.P.ARCOIR.j_B10	N_ASV1145	AATATTATATCTTTTATTTGGGTTTATCGCAGGCGTAGTTGGTACTTTATTTAGTATTTTAATTAGAGTTGAATTAGCTTATCCTGGAGTACAAATTTTAAATGGTATTGACAATTTTATAATGTAATTGTAACAGCGCATGCTTTTATAATGATATTTTTTATGGTAATGCCAGCAATGATTGGTGGTTTTGGTATTGTTTTGTACCATTATTATTAGGTGCACCAGATATGGCTTTTCCTAGATTAAATGCTTTAAGTTTTTGATTATTACCACCATCTTTTATATTATTATTGGCGTCAGCTTTTATAGAAACAGGGGCAGGAACAGGTTGAACAGTTTATCCGCCTTTAAGT	92.1	Eukaryota	Amorphea	Amorphea_X	Amorphea_XX	Amoebozoa	Tubulinea	Arcellinida	Arcellinida_X	Arcellinida_XX	Arcellinida_XXX	ON651633	1471	198	0.134602311	9	0.111111111	0.211420802	Bsharre	1929	162781	71	58	34.243523	36.048731	0.4	8202.027344	927.0176392	15.66667461	3.481156588	415.6753235
B10	LCO.P.ARCOIR.j_B10	N_ASV1748	AATATTATATCTTTTATTTGGGTTTATTGCAGGCGTAGTTGGTACTTTATTTAGTATTTTAATTAGAATTGAATTAGCTTATCCTGGAGTACAAATTTTAAATGGTATTGACAATTTTATAATGTAATTGTAACAGCGCATGCTTTTATAATGATATTTTTTATGGTAATGCCAGCAATGATTGGTGGTTTTGGTATTGTTTTGTACCATTATTATTAGGTGCACCAGATATGGCTTTTCCTAGATTAAATGCTTTAAGTTTCTGATTATTACCACCATCTTTTATATTATTATTGGCGTCAGCTTTTATAGAAACAGGGGCAGGAACAGGTTGAACAGTTTATCCGCCTTTAAGT	92.1	Eukaryota	Amorphea	Amorphea_X	Amorphea_XX	Amoebozoa	Tubulinea	Arcellinida	Arcellinida_X	Arcellinida_XX	Arcellinida_XXX	ON651633	902	902	1	1	1	0	Bsharre	1929	162781	71	58	34.243523	36.048731	0.4	8202.027344	927.0176392	15.66667461	3.481156588	415.6753235
B10	LCO.P.ARCOIR.j_B10	N_ASV612	TATATTATATTTATTATTTGGTTTTATGGCAGGAATTGTAGGTACTATATTTAGTATATTAATACGCATAGAATTAGCTTATCCAGGAGTACAAATATTAAATGGTAATTGACAATTTTATAATGTTATTGTAACAGCACATGCTTTTGTTATGATTTTTTTTATGGTTATGCCTGCTATGATTGGTGGTTTTGGTATTGCTTTGTTCCTTTATTAATAGGAGCACCTGATATGGCTTTTCCTAGATTAAATGCTTTAAGTTTTTGATTATTACCACCTTCTTTTGTATTATTATTAGGTTCAGCTTTTATTGAAACAGGAGCTGGTACAGGTTGAACTGTATATCCCCCTTTAAGT	89.9	Eukaryota	Amorphea	Amorphea_X	Amorphea_XX	Amoebozoa	Tubulinea	Arcellinida	Arcellinida_X	Arcellinida_XX	Arcellinida_XXX	ON651612	3496	1024	0.292906178	5	0.2	0.464530892	Bsharre	1929	162781	71	58	34.243523	36.048731	0.4	8202.027344	927.0176392	15.66667461	3.481156588	415.6753235
B10	LCO.P.ARCOIR.j_B10	N_ASV3263	AATATTATATCTTTTATTTGGGTTTATTGCAGGCGTAGTTGGTACTTTATTTAGTATTTTAATTAGAATTGAATTAGCTTATCCTGGAGTACAAATTTTAAATGGTATTGACAATTTTATAATGTAATTGTAACAGCGCATGCTTTTATAATGATATTTTTTATGGTAATGCCAGCAATGATTGGTGGTTTTGGTATTGTTTTGTACCATTATCATTAGGTGCACCAGATATGGCTTTTCCTAGATTAAATGCTTTAAGTTTTTGATTATTACCACCATCTTTTATATTATTATTGGCGTCAGCTTTTATAGAAACAGGGGCAGGAACAGGTTGAACAGTTTATCCGCCTTTAAGT	92.1	Eukaryota	Amorphea	Amorphea_X	Amorphea_XX	Amoebozoa	Tubulinea	Arcellinida	Arcellinida_X	Arcellinida_XX	Arcellinida_XXX	ON651633	403	403	1	1	1	0	Bsharre	1929	162781	71	58	34.243523	36.048731	0.4	8202.027344	927.0176392	15.66667461	3.481156588	415.6753235
B10	LCO.P.ARCOIR.j_B10	N_ASV917	AATATTATATCTTTTATTTGGGTTTATCGCAGGCGTAGTTGGTACTTTATTTAGTATTTTAATTAGAATTGAATTAGCTTATCCTGGAGTACAAATTTTAAATGGTATTGACAATTTTATAATGTAATTGTAACAGCGCATGCTTTTATAATGATATTTTTTATGGTAATGCCAGCAATGATTGGTGGTTTTGGTATTGTTTTGTACCATTATTATTAGGTGCACCAGATATGGCTTTTCCTAGATTAAATGCTTTAAGGTTTTGATTATTACCACCATCTTTTATATTATTATTGGCGTCAGCTTTTATAGAAACAGGGGCAGGAACAGGTTGAACAGTTTATCCGCCTTTAAGT	92.1	Eukaryota	Amorphea	Amorphea_X	Amorphea_XX	Amoebozoa	Tubulinea	Arcellinida	Arcellinida_X	Arcellinida_XX	Arcellinida_XXX	ON651633	1947	85	0.043656908	6	0.166666667	-0.738058552	Bsharre	1929	162781	71	58	34.243523	36.048731	0.4	8202.027344	927.0176392	15.66667461	3.481156588	415.6753235
B10	LCO.P.ARCOIR.j_B10	N_ASV3406	TTCTTTATATTTAATTTTTGGTGCTTTTTCAGGTGTAGTTGGTACAACTTTATCTGTTTTAATTAGAATTGAATTAGCTTATCCTGGAGTACAAATTTTAAATGGTATTGACAATTTTATAATGTAATTGTAACAGCGCATGCTTTTATAATGATATTTTTTATGGTAATGCCAGCAATGATTGGTGGTTTTGGTATTGTTTTGTACCATTATTATTAGGTGCACCAGATATGGCTTTTCCTAGATTAAATGCTTTAAGTTTTTGATTATTACCACCATCTTTTATATTATTATTGGCGTCAGCTTTTATAGAAACAGGGGCAGGAACAGGTTGAACAGTTTATCCGCCTTTAAGT	88.2	Eukaryota	Amorphea	Amorphea_X	Amorphea_XX	Amoebozoa	Tubulinea	Arcellinida	Arcellinida_X	Arcellinida_XX	Arcellinida_XXX	ON651633	381	64	0.167979003	10	0.1	0.679790026	Bsharre	1929	162781	71	58	34.243523	36.048731	0.4	8202.027344	927.0176392	15.66667461	3.481156588	415.6753235
B10	LCO.P.ARCOIR.j_B10	N_ASV412	AATATTATATCTTTTATTTGGGTTTATCGCAGGCGTAGTTGGTACTTTATTTAGTATTTTAATTAGAATTGAATTAGCTTATCCTGGAGTACAAATTTTAAATGGTATTGACAATTTTATAATGTAATTGTAACAGCGCATGCTTTTATAATGATATTTTTTATGGTAATGCCAGCAATGATTGGTGGTTTTGGTATTGTTTTGTACCATTATTATTAGGTGCACCAGATATGGCTTTTCCTAGATTAAATGCTTTAAGTTTTTGATTATTACCACCACCTTTTATATTATTATTGGCGTCAGCTTTTATAGAAACAGGGGCAGGAACAGGTTGAACAGTTTATCCGCCTTTAAGT	92.1	Eukaryota	Amorphea	Amorphea_X	Amorphea_XX	Amoebozoa	Tubulinea	Arcellinida	Arcellinida_X	Arcellinida_XX	Arcellinida_XXX	ON651633	6395	167	0.026114152	4	0.25	-0.895543393	Bsharre	1929	162781	71	58	34.243523	36.048731	0.4	8202.027344	927.0176392	15.66667461	3.481156588	415.6753235
B10	LCO.P.ARCOIR.j_B10	N_ASV4036	AATATTATATCTTTTATTTGGTTTTATCGCAGGCGTAGTTGGTACTTTATTTAGTATTTTAATTAGAATTGAATTAGCTTATCCTGGAGTACAAATTTTAAATGGTATCGACAATTTTATAATGTAATTGTAACAGCGCATGCTTTTATAATGATATTTTTTATGGTAATGCCAGCAATGATTGGTGGTTTTGGTATTGTTTTGTACCATTATTATTAGGTGCACCAGATATGGCTTTTCCTAGATTAAATGCTTTAAGTTTTTGATTATTACCACCATCTTTTATATTATTATTGGCGTCAGCTTTTATAGAAACAGGGGCAGGAACAGGTTGAACAGTTTATCCGCCTTTAAGT	92.4	Eukaryota	Amorphea	Amorphea_X	Amorphea_XX	Amoebozoa	Tubulinea	Arcellinida	Arcellinida_X	Arcellinida_XX	Arcellinida_XXX	ON651633	288	288	1	1	1	0	Bsharre	1929	162781	71	58	34.243523	36.048731	0.4	8202.027344	927.0176392	15.66667461	3.481156588	415.6753235
B10	LCO.P.ARCOIR.j_B10	N_ASV2598	AATTTTATATCTATTTTTTGGTTTTATAGCTGGTATTATAGGAACTTTATTTAGTATTATAATAAGAATAGAATTAGCATATCCTGGTATTCAATTATTAGAAGGTAATTGACAATTTTATAATGTAGTAGTAACAGCGCATGCTTTTATTATGATCTTTTTTATGGTTATGCCAGCTATGATTGGTGGTTTTGGTATTGTTTTGTACCTTTATTAATAGGAGCACCAGATATGGCTTTTCCTAGATTGAATGCTTTAAGTTTTTGATTATTACCACCCTCTTTTATACTTTTATTAAGTTCAGCATTTATAGAAACAGGTGCTGGTACAGGATGAACTGTATATCCACCTTTAAGT	89.9	Eukaryota	Amorphea	Amorphea_X	Amorphea_XX	Amoebozoa	Tubulinea	Arcellinida	Centropyxidae	Centropyxis	Centropyxis_blatta	OQ631081	548	20	0.03649635	3	0.333333333	-0.890510949	Bsharre	1929	162781	71	58	34.243523	36.048731	0.4	8202.027344	927.0176392	15.66667461	3.481156588	415.6753235
B10	LCO.P.ARCOIR.j_B10	N_ASV6387	AATATTATATCTTTTATTTGGTTTTATCGCAGGCGTAGTTGGTACTTTATTTAGTATTTTAATTAGAATTGAATTAGCTTATCCTGGAATACAAATTTTAAATGGTATTGACAATTTTATAATGTAATTGTAACAGCGCATGCTTTTATAATGATATTTTTTATGGTAATGCCAGCAATGATTGGTGGTTTTGGTATTGTTTTGTACCATTATTATTAGGTGCACCAGATATGGCTTTTCCTAGATTAAATGCTTTAAGTTTTTGATTATTACCACCATCTTTTATATTATTATTGGCGTCAGCTTTTATAGAAACAGGGGCAGGAACAGGTTGAACAGTTTATCCGCCTTTAAGT	92.4	Eukaryota	Amorphea	Amorphea_X	Amorphea_XX	Amoebozoa	Tubulinea	Arcellinida	Arcellinida_X	Arcellinida_XX	Arcellinida_XXX	ON651633	112	112	1	1	1	0	Bsharre	1929	162781	71	58	34.243523	36.048731	0.4	8202.027344	927.0176392	15.66667461	3.481156588	415.6753235
B10	LCO.P.ARCOIR.j_B10	N_ASV762	TATATTATATTTAATGTTTGGTTTTATGGCTGGTATAATAGGTACATTATTTAGTATATTAATACGTATAGAATTAGCGTATCCGGGCGTGCAAATATTAAATGGTAATTGACAATTTTATAATGTCATAGTTACAGCGCATGCATTTGTTATGATTTTTTTTATGGTTATGCCTGCAATGATAGGAGGTTTTGGTAATTGTTTTGTGCCTTTATTAATAGGAGCTCCGGATATGGCCTTCCCTAGATTAAATGCATTAAGTTTTTGATTATTACCTCCTGCTTTTGTTTTATTATTAGGCTCAGCATTTATTGAAACTGGGGCAGGTACTGGATGAACTGTTTATCCCCCTTTAAGT	88.5	Eukaryota	Amorphea	Amorphea_X	Amorphea_XX	Amoebozoa	Tubulinea	Arcellinida	Arcellinida_X	Arcellinida_XX	Arcellinida_XXX	ON651505	2442	2359	0.966011466	3	0.333333333	1.898034398	Bsharre	1929	162781	71	58	34.243523	36.048731	0.4	8202.027344	927.0176392	15.66667461	3.481156588	415.6753235
B10	LCO.P.ARCOIR.j_B10	N_ASV3071	AATATTATATCTTTTATTTGGGTTTATTGCAGGCGTAGTTGGTACTTTATTTAGTATTTTAATTAGAATTGAATTAGCTTATCCTGGAGTACAAATTTTAAATGGTATTGACAATTTTATAATGTAATTGTAACAGCGCATGCTTTTATAATGATATTTTTTATGGTAATGCCAGCAATGATTGGTGGTTTTGGTATTGTTTTGTACCATTATTATTAGGTGCACCAGATATGGCTTTTCCTAGATTAAATGCTTTAAGTTTTTGATTATTACCACCATCCTTTATATTATTATTGGCGTCAGCTTTTATAGAAACAGGGGCAGGAACAGGTTGAACAGTTTATCCGCCTTTAAGT	92.1	Eukaryota	Amorphea	Amorphea_X	Amorphea_XX	Amoebozoa	Tubulinea	Arcellinida	Arcellinida_X	Arcellinida_XX	Arcellinida_XXX	ON651633	443	443	1	1	1	0	Bsharre	1929	162781	71	58	34.243523	36.048731	0.4	8202.027344	927.0176392	15.66667461	3.481156588	415.6753235
B10	LCO.P.ARCOIR.j_B10	N_ASV8459	AATATTATATCTTTCATTTGGGTTTATCGCAGGCGTAGTTGGTACTTTATTTAGTATTTTAATTAGAATTGAATTAGCTAATCCTGGAGTACAAATTTTAAATGGTATTGACAATTTTATAATGTAATTGTAACAGCGCATGCTTTTATAATGATATTTTTTATGGTAATGCCAGCAATGATTGGTGGTTTTGGTATTGTTTTGTACCATTATTATTAGGTGCACCAGATATGGCTTTTCCTAGATTAAATGCTTTAAGTTTTTGATTATTACCACCATCTTTTATATTATTATTGGCGTCAGCTTTTATAGAAACAGGGGCAGGAACAGGTTGAACAGTTTATCCGCCTTTAAGT	91.9	Eukaryota	Amorphea	Amorphea_X	Amorphea_XX	Amoebozoa	Tubulinea	Arcellinida	Arcellinida_X	Arcellinida_XX	Arcellinida_XXX	ON651633	44	44	1	1	1	0	Bsharre	1929	162781	71	58	34.243523	36.048731	0.4	8202.027344	927.0176392	15.66667461	3.481156588	415.6753235
B10	LCO.P.ARCOIR.j_B10	N_ASV1968	AATATTATATCTTTTATTTGGGTTTATCGCAGGCGTAGTTGGTGCTTTATTTAGTATTTTAATTAGAATTGAATTAGCTTATCCTGGAGTACAAATTTTAAATGGTATTGACAATTTTATAATGTAATTGTAACAGCGCATGCTTTTATAATGATATTTTTTATGGTAATGCCAGCAATGATTGGTGGTTTTGGTATTGTTTTGTACCATTATTATTAGGTGCACCAGATATGGCTTTTCCTAGATTAAATGCTTTAAGTTTTTGATTATTACCACCATCTTTTATATTATTATTGGCGTCAGCTTTTATAGAAACAGGGGCAGGAACAGGTTGAACAGTTTATCCGCCTTTAAGT	92.1	Eukaryota	Amorphea	Amorphea_X	Amorphea_XX	Amoebozoa	Tubulinea	Arcellinida	Arcellinida_X	Arcellinida_XX	Arcellinida_XXX	ON651633	777	124	0.15958816	6	0.166666667	-0.042471042	Bsharre	1929	162781	71	58	34.243523	36.048731	0.4	8202.027344	927.0176392	15.66667461	3.481156588	415.6753235
B10	LCO.P.ARCOIR.j_B10	N_ASV6183	AATATTATATCTTTTATTTGGGTTTATCGCAGGCGTTGTTGGTACTTTATTTAGTATTTTAATTAGAATTGAATTAGCTTATCCTGGAGTACAAATTTTAAATGGTATTGACAATTTTATAATGTAATTGTAACAGCGCATGCTTTTATAATGATATTTTTTATGGTAATGCCAGCAATGATTGGTGGTTTTGGTATTGTTTTGCACCATTATTATTAGGTGCACCAGATATGGCTTTTCCTAGATTAAATGCTTTAAGTTTTTGATTATTACCACCATCTTTTATATTATTATTGGCGTCAGCTTTTATAGAAACAGGGGCAGGAACAGGTTGAACAGTTTACCCGCCTTTAAGT	92.1	Eukaryota	Amorphea	Amorphea_X	Amorphea_XX	Amoebozoa	Tubulinea	Arcellinida	Arcellinida_X	Arcellinida_XX	Arcellinida_XXX	ON651633	121	121	1	1	1	0	Bsharre	1929	162781	71	58	34.243523	36.048731	0.4	8202.027344	927.0176392	15.66667461	3.481156588	415.6753235
B10	LCO.P.ARCOIR.j_B10	N_ASV145	TATATTATATTTATTATTTGGTTTTATGGCAGGAATTGTAGGTACTATATTTAGTATATTAATACGTATAGAATTAGCTTATCCAGGAGTACAAATATTAAATGGTAATTGACAATTTTATAATGTTATTGTAACAGCACATGCTTTTGTTATGATTTTTTTTATGGTTATGCCTGCTATGATTGGTGGTTTTGGTATTGCTTTGTTCCTTTATTAATTGGAGCACCTGATATGGCTTTTCCTAGATTAAATGCTTTAAGTTTTTGATTATTGCCACCTTCTTTTGTATTATTATTAGGTTCAGCTTTTATTGAAACAGGAGCTGGTACAGGTTGAACTGTATATCCCCCTTTAAGT	89.6	Eukaryota	Amorphea	Amorphea_X	Amorphea_XX	Amoebozoa	Tubulinea	Arcellinida	Arcellinida_X	Arcellinida_XX	Arcellinida_XXX	ON651612	38267	165	0.004311809	19	0.052631579	-0.918075627	Bsharre	1929	162781	71	58	34.243523	36.048731	0.4	8202.027344	927.0176392	15.66667461	3.481156588	415.6753235
B10	LCO.P.ARCOIR.j_B10	N_ASV2048	AATATTATATCTTTTATTTGGGTTTATCGCAGGCGTAGTTGGTACTTTATTTAGTATTTTAATTAGAATTGAATTAGCTTATCCTGGAGTACAAATTTTAAATGGTATTGACAATTTTATAATGTAATTGTAACAGCGCATGCTTTTATAATGATATTTTTTATGGTAATGCCAGCAATGATTGGTGGTTTTGGTATTGTTTTGTACCATTATTATTAGGTGCACCAGATATGGCTTTTCCTAGATTAAATGCTTTAAGTTTTTGATTATTACCACCATCCTTTATATTATTATTGGCGTCAGCTTTTATAGAAACAGGGGCAGGAACAGGTTGAACAGTTTATCCGCCTTTAAGT	92.1	Eukaryota	Amorphea	Amorphea_X	Amorphea_XX	Amoebozoa	Tubulinea	Arcellinida	Arcellinida_X	Arcellinida_XX	Arcellinida_XXX	ON651633	743	425	0.572005384	2	0.5	0.144010767	Bsharre	1929	162781	71	58	34.243523	36.048731	0.4	8202.027344	927.0176392	15.66667461	3.481156588	415.6753235
B10	LCO.P.ARCOIR.j_B10	N_ASV4223	TATTTTATATATTTTATTTGGGTTTATCGCAGGCGTAGTTGGTACTTTATTTAGTATTTTAATTAGAATTGAATTAGCTTATCCTGGAGTACAAATTTTAAATGGTATTGACAATTTTATAATGTAATTGTAACAGCGCATGCTTTTATAATGATATTTTTTATGGTAATGCCAGCAATGATTGGTGGTTTTGGTATTGTTTTGTACCATTATTATTAGGTGCACCAGATATGGCTTTTCCTAGATTAAATGCTTTAAGTTTTTGATTATTACCACCATCTTTTATATTATTATTGGCGTCAGCTTTTATAGAAACAGGGGCAGGAACAGGTTGAACAGTTTATCCGCCTTTAAGT	91.6	Eukaryota	Amorphea	Amorphea_X	Amorphea_XX	Amoebozoa	Tubulinea	Arcellinida	Arcellinida_X	Arcellinida_XX	Arcellinida_XXX	ON651633	266	183	0.687969925	2	0.5	0.37593985	Bsharre	1929	162781	71	58	34.243523	36.048731	0.4	8202.027344	927.0176392	15.66667461	3.481156588	415.6753235
B10	LCO.P.ARCOIR.j_B10	N_ASV4235	AATATTATATCTTTTATTTGGGTTTATTGCAGGCGTAGTTGGTACTTTATTTAGTATTTTAATTAGAATTGAATTAGCTTATCCTGGAGTACAAATTTTAAATGGTATTGACAATTTTATAATGTAATTGTAACAGCGCATGCTTTTATAAGGATATTTTTTATGGTAATGCCAGCAATGATTGGTGGTTTTGGTATTGTTTTGTACCATTATTATTAGGTGCACCAGATATGGCTTTTCCTAGATTAAATGCTTTAAGTTTTTGATTATTACCACCATCTTTTATATTATTATTGGCGTCAGCTTTTATAGAAACAGGGGCAGGAACAGGTTGAACAGTTTATCCGCCTTTAAGT	92.1	Eukaryota	Amorphea	Amorphea_X	Amorphea_XX	Amoebozoa	Tubulinea	Arcellinida	Arcellinida_X	Arcellinida_XX	Arcellinida_XXX	ON651633	265	265	1	1	1	0	Bsharre	1929	162781	71	58	34.243523	36.048731	0.4	8202.027344	927.0176392	15.66667461	3.481156588	415.6753235
B10	LCO.P.ARCOIR.j_B10	N_ASV2062	TATTTTGTATTTATTATTTGGTTTCATAGCAGGTATAATTGGTACTTTATTTAGTATCATAATAAGAGTAGAATTGGCTTATCCTGGTGTTCAAATACTAGAAGGGATTGACAATTTTATAATGTAGTTGTAACGGCTCATGCTTTTATTATGATATTTTTTATGGTGATGCCTACTATGATAGGTGGATTTGGTAATTGTTTTGTGCCTTTATTAATTGGGGCTCCAGATATGGCTTTCCCAAGATTAAATGCATTAAGTTTTTGATTACTTCCACCATCATTAGTATTATTGTTAGGATCCGCTTTTATTGAAACTGGAGCTGGAACTGGATGAACTGTATATCCACCTTTGAGT	91	Eukaryota	Amorphea	Amorphea_X	Amorphea_XX	Amoebozoa	Tubulinea	Arcellinida	Arcellinida_X	Arcellinida_XX	Arcellinida_XXX	ON651551	739	138	0.186738836	6	0.166666667	0.120433018	Bsharre	1929	162781	71	58	34.243523	36.048731	0.4	8202.027344	927.0176392	15.66667461	3.481156588	415.6753235
B10	LCO.P.ARCOIR.j_B10	N_ASV7577	AATATTATATCTTTAATTTGGGTTTATTGCAGGCGTAGTTGGTACTTTATTTAGTATTTTAATTAGAATTGAATTAGCTTATCCTGGAGTACAAATTTTAAATGGTATTGACAATTTTATAATGTAATTGTAACAGCGCATGCTTTTATAATGATATTTTTTATGGTAATGCCAGCAATGATTGGTGGTTTTGGTATTGTTTTGTACCATTATTATTAGGTGCACCAGATATGGCTTTTCCTAGATTAAATGCTTTAAGTTTTTGATTATTACCACCATCTTTTATATTATTATTGGCGTCAGCTTTTATAGAAACAGGGGCAGGAACAGGTTGAACAGTTTATCCGCCTTTAAGT	92.1	Eukaryota	Amorphea	Amorphea_X	Amorphea_XX	Amoebozoa	Tubulinea	Arcellinida	Arcellinida_X	Arcellinida_XX	Arcellinida_XXX	ON651633	68	68	1	1	1	0	Bsharre	1929	162781	71	58	34.243523	36.048731	0.4	8202.027344	927.0176392	15.66667461	3.481156588	415.6753235
B10	LCO.P.ARCOIR.j_B10	N_ASV2183	AATATTATATCTTTTATTTGGGTTTATCGCAGGCGTAGTTGGTACTCTATTTAGTATTTTAATTAGAATTGAATTAGCTTATCCTGGAGTACAAATTTTAAATGGTATTGACAATTTTATAATGTAATTGTAACAGCGCATGCTTTTATAATGATATTTTTTATGGTAATGCCAGCAATGATTGGTGGTTTTGGTATTGTTTTGTACCATTATTATTAGGTGCACCAGATATGGCTTTTCCTAGATTAAATGCTTTAAGTTTTTGATTATTACCACCATCTTTTATATTATTATTGGCGTCAGCTTTTATAGAAACAGGGGCAGGAACAGGTTGAACAGTTTATCCGCCTTTAAGT	92.4	Eukaryota	Amorphea	Amorphea_X	Amorphea_XX	Amoebozoa	Tubulinea	Arcellinida	Arcellinida_X	Arcellinida_XX	Arcellinida_XXX	ON651633	687	687	1	1	1	0	Bsharre	1929	162781	71	58	34.243523	36.048731	0.4	8202.027344	927.0176392	15.66667461	3.481156588	415.6753235
B10	LCO.P.ARCOIR.j_B10	N_ASV351	AATATTATATCTTTTATTTGGGTTTATCGCAGGCGTAGTTGGTACTTTATTTAGTATTTTAATTAGAATTGAATTAGCTTATCCTGGAGTACAAATTTTAAATGGTATTGACAATTTTATAATGTAATTGTAACAGCGCATGCTTTTATAATGATATTTTTTATGGTAATGCCAGCAATGATTGGTGGTTTTGGTATTGTTTTGTACCATTATTATTAGGTGCACCAGATATGGCCTTTCCTAGATTAAATGCTTTAAGTTTTTGATTATTACCACCATCTTTTATATTATTATTGGCGTCAGCTTTTATAGAAACAGGGGCAGGAACAGGTTGAACAGTTTATCCGCCTTTAAGT	92.1	Eukaryota	Amorphea	Amorphea_X	Amorphea_XX	Amoebozoa	Tubulinea	Arcellinida	Arcellinida_X	Arcellinida_XX	Arcellinida_XXX	ON651633	8736	740	0.08470696	9	0.111111111	-0.237637363	Bsharre	1929	162781	71	58	34.243523	36.048731	0.4	8202.027344	927.0176392	15.66667461	3.481156588	415.6753235
B10	LCO.P.ARCOIR.j_B10	N_ASV9802	AACTCTTTATCTTATTTTTGCTGCTTTAGCAGGAGTTGTTGGAACTATGTTTTCTATGTTAATTAGAACTGAATTAACTTATCCTGGGTCTCAATTCTTTATGGGTAATTATCAACTTTACAATGTAATTGTAACAGCGCATGCTTTTATAATGATATTTTTTATGGTAATGCCAGCAATGATTGGTGGTTTTGGTATTGTTTTGTACCATTATTATTAGGTGCACCAGATATGGCTTTTCCTAGATTAAATGCTTTAAGTTTTTGATTATTACCACCATCTTTTATATTATTATTGGCGTCAGCTTTTATAGAAACAGGGGCAGGAACAGGTTGAACAGTTTATCCGCCTTTAAGT	85.7	Eukaryota	Amorphea	Amorphea_X	Amorphea_XX	Amoebozoa	Tubulinea	Arcellinida	Arcellinida_X	Arcellinida_XX	Arcellinida_XXX	ON651633	24	24	1	1	1	0	Bsharre	1929	162781	71	58	34.243523	36.048731	0.4	8202.027344	927.0176392	15.66667461	3.481156588	415.6753235
B10	LCO.P.ARCOIR.j_B10	N_ASV1686	AATATCATATCTTTTATTTGGGTTTATTGCAGGCGTAGTTGGTACTTTATTTAGTATTTTAATTAGAATTGAATTAGCTTATCCTGGAGTACAAATTTTAAATGGTATTGACAATTTTATAATGTAATTGTAACAGCGCATGCTTTTATAATGATATTTTTTATGGTAATGCCAGCAATGATTGGTGGTTTTGGTATTGTTTTGTACCATTATTATTAGGTGCACCAGATATGGCTTTTCCTAGATTAAATGCTTTAAGTTTTTGATTATTACCACCATCTTTTATATTATTATTGGCGTCAGCTTTTATAGAAACAGGGGCAGGAACAGGTTGAACAGTTTATCCGCCTTTAAGT	92.1	Eukaryota	Amorphea	Amorphea_X	Amorphea_XX	Amoebozoa	Tubulinea	Arcellinida	Arcellinida_X	Arcellinida_XX	Arcellinida_XXX	ON651633	935	935	1	1	1	0	Bsharre	1929	162781	71	58	34.243523	36.048731	0.4	8202.027344	927.0176392	15.66667461	3.481156588	415.6753235
B10	LCO.P.ARCOIR.j_B10	N_ASV5034	AATATTATATCTTTTATTTGGGTTTATTGCAGGCGTAGTTGGTACTTTATTTAGTATTTTAATTAGAATTGAATTAGCTTATCCTGGAGTACAAATTTTAAATGGTATTGACAATTTTATAATGTAATTGTAACAGCGCATGCTTTTATAATGATATTTTTTATGGTAATGCCAGCAATGATTGGTGGTTTTGGTATTGTTTCGTACCATTATTATTAGGTGCACCAGATATGGCTTTTCCTAGATTAAATGCTTTAAGTTTTTGATTATTACCACCATCTTTTATATTATTATTGGCGTCAGCTTTTATAGAAACAGGGGCAGGAACAGGTTGAACAGTTTATCCGCCTTTAAGT	92.1	Eukaryota	Amorphea	Amorphea_X	Amorphea_XX	Amoebozoa	Tubulinea	Arcellinida	Arcellinida_X	Arcellinida_XX	Arcellinida_XXX	ON651633	188	188	1	1	1	0	Bsharre	1929	162781	71	58	34.243523	36.048731	0.4	8202.027344	927.0176392	15.66667461	3.481156588	415.6753235
B10	LCO.P.ARCOIR.j_B10	N_ASV1085	AAGATTGTATATTATATTTGGGTTTATCGCAGGCGTAGTTGGTACTTTATTTAGTATTTTAATTAGAATTGAATTAGCTTATCCTGGAGTACAAATTTTAAATGGTATTGACAATTTTATAATGTAATTGTAACAGCGCATGCTTTTATAATGATATTTTTTATGGTAATGCCAGCAATGATTGGTGGTTTTGGTATTGTTTTGTACCATTATTATTAGGTGCACCAGATATGGCTTTTCCTAGATTAAATGCTTTAAGTTTTTGATTATTACCACCATCTTTTATATTATTATTGGCGTCAGCTTTTATAGAAACAGGGGCAGGAACAGGTTGAACAGTTTATCCGCCTTTAAGT	91.3	Eukaryota	Amorphea	Amorphea_X	Amorphea_XX	Amoebozoa	Tubulinea	Arcellinida	Arcellinida_X	Arcellinida_XX	Arcellinida_XXX	ON651633	1570	167	0.106369427	21	0.047619048	1.233757962	Bsharre	1929	162781	71	58	34.243523	36.048731	0.4	8202.027344	927.0176392	15.66667461	3.481156588	415.6753235
B10	LCO.P.ARCOIR.j_B10	N_ASV414	AATATTATATCCTTTATTTGGGTTTATCGCAGGCGTAGTTGGTACTTTATTTAGTATTTTAATTAGAATTGAATTAGCTTATCCTGGAGTACAAATTTTAAATGGTATTGACAATTTTATAATGTAATTGTAACAGCGCATGCTTTTATAATGATATTTTTTATGGTAATGCCAGCAATGATTGGTGGTTTTGGTATTGTTTTGTACCATTATTATTAGGTGCACCAGATATGGCTTTTCCTAGATTAAATGCTTTAAGTTTTTGATTATTACCACCATCTTTTATATTATTATTGGCGTCAGCTTTTATAGAAACAGGGGCAGGAACAGGTTGAACAGTTTATCCGCCTTTAAGT	92.1	Eukaryota	Amorphea	Amorphea_X	Amorphea_XX	Amoebozoa	Tubulinea	Arcellinida	Arcellinida_X	Arcellinida_XX	Arcellinida_XXX	ON651633	6361	328	0.051564219	5	0.2	-0.742178903	Bsharre	1929	162781	71	58	34.243523	36.048731	0.4	8202.027344	927.0176392	15.66667461	3.481156588	415.6753235
B10	LCO.P.ARCOIR.j_B10	N_ASV9697	TATTTTATATCTATTATTTGGTTTTATAGCAGGTATTATAGGTACTCTTTTTAGTATTATAATAAGAGTAGAGTTAGCTTATCCAGGGGTACAAATATTAGAGGGTAATTGACAATTTTATAATGTAGTTGTTACAGCTCATGCTTTTATTATGATATTTTTTATGGTGATGCCTACAATGATAGGTGGTTTTGGTAATTGTTTTGTGCCTTTATTAATAGGTGCCCCAGATATGGCATTTCCTAGATTAAATGCATTAAGTTTTTGATTATTACCACCGTCATTAATATTATTACTTGGATCTGCTTTTATTGAAACAGGGGCTGGAACAGGTTGGACTGTATATCCGCCTTTAAGT	94.7	Eukaryota	Amorphea	Amorphea_X	Amorphea_XX	Amoebozoa	Tubulinea	Arcellinida	Plagiopyxidae	Plagiopyxis	Plagiopyxis_callida	OL549126	25	2	0.08	5	0.2	-0.6	Bsharre	1929	162781	71	58	34.243523	36.048731	0.4	8202.027344	927.0176392	15.66667461	3.481156588	415.6753235
B10	LCO.P.ARCOIR.j_B10	N_ASV1021	AATATTATATCTTTTATTTGGGTTTATCGCAGGCGTAGTTGGTACTTTATTTAGTATTTTAATTAGAATTGAATTAGCTTATCCTGGAGTACAAATTTTAAATGGTATTGACAATTTTATAATGTAATTGTAACAGCGCATGCTTTTATAATGATATTTTTTATGGTAATGCCAGCAATGATTGGTGGTTTTGGTATTGTTTCGTACCATTATTATTAGGTGCACCAGATATGGCTTTTCCTAGATTAAATGCTTTAAGTTTTTGATTATTACCACCATCTTTTATATTATTATTGGCGTCAGCTTTTATAGAAACAGGGGCAGGAACAGGTTGAACAGTTTATCCGCCTTTAAGT	92.1	Eukaryota	Amorphea	Amorphea_X	Amorphea_XX	Amoebozoa	Tubulinea	Arcellinida	Arcellinida_X	Arcellinida_XX	Arcellinida_XXX	ON651633	1712	209	0.122079439	2	0.5	-0.755841121	Bsharre	1929	162781	71	58	34.243523	36.048731	0.4	8202.027344	927.0176392	15.66667461	3.481156588	415.6753235
B10	LCO.P.ARCOIR.j_B10	N_ASV1063	AATATTATACCTTTTATTTGGGTTTATTGCAGGCGTAGTTGGTACTTTATTTAGTATTTTAATTAGAATTGAATTAGCTTATCCTGGAGTACAAATTTTAAATGGTATTGACAATTTTATAATGTAATTGTAACAGCGCATGCTTTTATAATGATATTTTTTATGGTAATGCCAGCAATGATTGGTGGTTTTGGTATTGTTTTGTACCATTATTATTAGGTGCACCAGATATGGCTTTTCCTAGATTAAATGCTTTAAGTTTTTGATTATTACCACCATCTTTTATATTATTATTGGCGTCAGCTTTTATAGAAACAGGGGCAGGAACAGGTTGAACAGTTTATCCGCCTTTAAGT	92.1	Eukaryota	Amorphea	Amorphea_X	Amorphea_XX	Amoebozoa	Tubulinea	Arcellinida	Arcellinida_X	Arcellinida_XX	Arcellinida_XXX	ON651633	1616	1616	1	1	1	0	Bsharre	1929	162781	71	58	34.243523	36.048731	0.4	8202.027344	927.0176392	15.66667461	3.481156588	415.6753235
B10	LCO.P.ARCOIR.j_B10	N_ASV1163	AATATTATATCTTTTATTTGGGTTTATCGCAGGCGTAGTTGGTACTTTATTTAGTATTTTAATTAGAATTGAATTAGCTTATCCTGGAGTACAAATTTTAAATGGTATTGACAATTTTATAATGTAATTGTAACAGCGCATGCTTTTATAATGATATTTTTTATGGTAATGCCAGCAATGATTGGTGGTTTTGGTATTGTTTTGTACCATTATTATTAGGTGCACCAGATATGGCTTTTCCTAGATTAAATGCTTTAAGTTTTTGATTATTACCACCATCTTTTATATTATTATTGGCGTTAGCTTTTATAGAAACAGGGGCAGGAACAGGTTGAACAGTTTATCCGCCTTTAAGT	92.1	Eukaryota	Amorphea	Amorphea_X	Amorphea_XX	Amoebozoa	Tubulinea	Arcellinida	Arcellinida_X	Arcellinida_XX	Arcellinida_XXX	ON651633	1436	642	0.447075209	2	0.5	-0.105849582	Bsharre	1929	162781	71	58	34.243523	36.048731	0.4	8202.027344	927.0176392	15.66667461	3.481156588	415.6753235
B10	LCO.P.ARCOIR.j_B10	N_ASV3642	AATATTATATCTTTTATATGGGTTTATTGCAAGCGTAGTTGGTACTTTATTTAGTATTTTAATTAGAATTGAATTAGCTTATCCTGGAGTACAAATTTTAAATGGTATTGACAATTTTATAATGTAATTGTAACAGCGCATGCTTTTATAATGATATTTTTTATGGTAATGCCAGCAATGATTGGTGGTTTTGGTATTGTTTTGTACCATTATTATTAGGTGCACCAGATATGGCTTTTCCTAGATTAAATGCTTTAAGTTTTTGATTATTACCACCATCTTTTATATTATTATTGGCGTCAGCTTTTATAGAAACAGGGGCAGGAACAGGTTGAACAGTTTATCCGCCTTTAAGT	91.9	Eukaryota	Amorphea	Amorphea_X	Amorphea_XX	Amoebozoa	Tubulinea	Arcellinida	Arcellinida_X	Arcellinida_XX	Arcellinida_XXX	ON651633	344	344	1	1	1	0	Bsharre	1929	162781	71	58	34.243523	36.048731	0.4	8202.027344	927.0176392	15.66667461	3.481156588	415.6753235
B10	LCO.P.ARCOIR.j_B10	N_ASV6841	AATATTATATCTTTTATTTGGGTTTATCGCAGGCGTAGTTGGTACTTTATTTAGTATTTTAATTAGAATTGAATTAGCTTATCCTGGAGTACAAATTTTAAATGGTATTGACAATTTTATAATGTAATTGTAAAAGCGCATGCTTTTATAATGATATTTTTTATGGTAATGCCAGCAATGATTGGTGGTTTTGGTATTGTTTTGTACCATTATTATTAGGTGCACCAGATATGGCTTTTCCTAGATTAAATGCTTTAAGTTTTTGATTATTACCACCATCTTTTATATTATTATTGGCGTCAGCTTTTATAGAAACAGGGGCAGGAACAGGTTGAACAGTTTATCCGCCTTTAAGT	92.1	Eukaryota	Amorphea	Amorphea_X	Amorphea_XX	Amoebozoa	Tubulinea	Arcellinida	Arcellinida_X	Arcellinida_XX	Arcellinida_XXX	ON651633	92	92	1	1	1	0	Bsharre	1929	162781	71	58	34.243523	36.048731	0.4	8202.027344	927.0176392	15.66667461	3.481156588	415.6753235
B10	LCO.P.ARCOIR.j_B10	N_ASV5617	AATATCATATCTTTTATTTGGGTTTATTGCAGGCGTAGTTGGTACTTTATTTAGTATCTTAATTAGAATTGAATTAGCTTATCCTGGAGTACAAATTTTAAATGGTATTGACAATTTTATAATGTAATTGTAACAGCGCATGCTTTTATAATGATATTTTTTATGGTAATGCCAGCAATGATTGGTGGTTTTGGTATTGTTTTGTACCATTATTATTAGGTGCACCAGATATGGCTTTTCCTAGATTAAATGCTTTAAGTTTTTGATTATTACCACCATCTTTTATATTATTATTGGCGTCAGCTTTTATAGAAACAGGGGCAGGAACAGGTTGAACAGTTTATCCGCCTTTAAGT	91.9	Eukaryota	Amorphea	Amorphea_X	Amorphea_XX	Amoebozoa	Tubulinea	Arcellinida	Arcellinida_X	Arcellinida_XX	Arcellinida_XXX	ON651633	150	150	1	1	1	0	Bsharre	1929	162781	71	58	34.243523	36.048731	0.4	8202.027344	927.0176392	15.66667461	3.481156588	415.6753235
B10	LCO.P.ARCOIR.j_B10	N_ASV395	AATATTATATCTTTTATTTGGGTTTATCGCAGGCGTAGTTGGTACTTTATTTAGTATTTTAATTAGAATTGAATTAGCTTATCCTGGAGTACAAATTTTAAATGGTATTGACAATTTTATAATGTAATTGTAACAGCGCATGCTTTTATAATGATATTTTTTATGGTAATGCCAGCAATGATTGGTGGTTTTGGTATTGTTTTGTACCATTATTATTAGGTGCACCAGATATGGCTCTTCCTAGATTAAATGCTTTAAGTTTTTGATTATTACCACCATCTTTTATATTATTATTGGCGTCAGCTTTTATAGAAACAGGGGCAGGAACAGGTTGAACAGTTTATCCGCCTTTAAGT	92.1	Eukaryota	Amorphea	Amorphea_X	Amorphea_XX	Amoebozoa	Tubulinea	Arcellinida	Arcellinida_X	Arcellinida_XX	Arcellinida_XXX	ON651633	6828	247	0.036174575	4	0.25	-0.855301699	Bsharre	1929	162781	71	58	34.243523	36.048731	0.4	8202.027344	927.0176392	15.66667461	3.481156588	415.6753235
B10	LCO.P.ARCOIR.j_B10	N_ASV6905	AATATTATATCTTTAATTTGGGTTTATTGCAGGCGTAGTTGGTACTTTATTTAGTATTTTAATTAGAATTGAATTAGCTTATCCTGGAGTACAAATTTTAAATGGTATTGACAATTTTATAATGTAATTGTAACAGCGCATGCTTTTATAATGATATTTTTTATGGTAATGCCAGCAATGATTGGTGGTTTTGGTATTGTTTTGTACCATTATTATTAGGTGTACCAGATATGGCTCTTCCTAGATTAAATGCTTTAAGTTTTTGATTATTACCACCATCTTTTATATTATTATTGGCGTCAGCTTTTATAGAAACAGGGGCAGGAACAGGTTGAACAGTTTATCCGCCTTTAAGT	91.6	Eukaryota	Amorphea	Amorphea_X	Amorphea_XX	Amoebozoa	Tubulinea	Arcellinida	Arcellinida_X	Arcellinida_XX	Arcellinida_XXX	ON651633	90	90	1	1	1	0	Bsharre	1929	162781	71	58	34.243523	36.048731	0.4	8202.027344	927.0176392	15.66667461	3.481156588	415.6753235
B10	LCO.P.ARCOIR.j_B10	N_ASV1486	AATATTATATCTTTTATTTGGGTTTATTGCAGGCGTAGTTGGTACTTTATTTAGTATTTTAATTAGAATTGAATTAGCTTATCCTGGAGTACAAATTTTAAATGGTATTGACAATTTTATAATGTAATTGTAACAGCGCATGCTTTTATAATGATATTTTTTATGGTAATGCCAGCAATGATTGGTGGTTTTGGTATTGTTTTGTACCATTATTATTAGGTGCACCAGATATGGCTTTTCCTAGATTAAATGCTTTAAGTTTTTGATTATTACCACCATCTTTTATATTATTATTGGCGTCAGCTTTTGTAGAAACAGGGGCAGGAACAGGTTGAACAGTTTATCCGCCTTTAAGT	92.1	Eukaryota	Amorphea	Amorphea_X	Amorphea_XX	Amoebozoa	Tubulinea	Arcellinida	Arcellinida_X	Arcellinida_XX	Arcellinida_XXX	ON651633	1082	1082	1	1	1	0	Bsharre	1929	162781	71	58	34.243523	36.048731	0.4	8202.027344	927.0176392	15.66667461	3.481156588	415.6753235
B10	LCO.P.ARCOIR.j_B10	N_ASV5976	AATATTATATCTTTTATTTGGGTTTATTGCAGGCGTAGTTGGTACTTTATTTAGTATTTTAATTAGAATTGAATTAGCTTATCCTGGAGTACAAATTTTAAATGGTATTGACAATTTTATAATGTAATTGTAACAGCGCATGCTTTTATAATGATATTTTTTATGGTAATGCCAGCAATGATTGGTGGTTTTGGTATTGTTTTGTACCATTATTATTAGGTGCACCAGATATGGCTTTTCCTAGATTAAATGCTTTAAGTTTTTGATTATTACCACCACCTTTTATATTATTATTGGCGTCAGCTTTTATAGAAACAGGGGCAGGAACAGGTTGAACAGTTTATCCGCCTTTAAGT	92.1	Eukaryota	Amorphea	Amorphea_X	Amorphea_XX	Amoebozoa	Tubulinea	Arcellinida	Arcellinida_X	Arcellinida_XX	Arcellinida_XXX	ON651633	131	131	1	1	1	0	Bsharre	1929	162781	71	58	34.243523	36.048731	0.4	8202.027344	927.0176392	15.66667461	3.481156588	415.6753235
B10	LCO.P.ARCOIR.j_B10	N_ASV1496	AATATTATATCTTTTATTTGGGTTTATTGCAGGCGTAGTTGGTACTTTATTTAGTATTTTAATTAGAATTGAATTAGCTTATCCTGGAGTACAAATTTTAAATGGTATTGACAATTTTATAATGTAATTGTAACAGCGCATGCCTTTATAATGATATTTTTTATGGTAATGCCAGCAATGATTGGTGGTTTTGGTATTGTTTTGTACCATTATTATTAGGTGCACCAGATATGGCTTTTCCTAGATTAAATGCTTTAAGTTTTTGATTATTACCACCATCTTTTATATTATTATTGGCGTCAGCTTTTATAGAAACAGGGGCAGGAACAGGTTGAACAGTTTATCCGCCTTTAAGT	92.1	Eukaryota	Amorphea	Amorphea_X	Amorphea_XX	Amoebozoa	Tubulinea	Arcellinida	Arcellinida_X	Arcellinida_XX	Arcellinida_XXX	ON651633	1071	1071	1	1	1	0	Bsharre	1929	162781	71	58	34.243523	36.048731	0.4	8202.027344	927.0176392	15.66667461	3.481156588	415.6753235
B10	LCO.P.ARCOIR.j_B10	N_ASV7120	TACTTTATACCTTTGATTTGCATTTATAGCAGGATTATTTGGAACATTATTTTCTATTTTAATTAGAATTGAATTAGCTTATCCTGGAGTACAAATTTTAAATGGTATTGACAATTTTATAATGTAATTGTAACAGCGCATGCTTTTATAATGATATTTTTTATGGTAATGCCAGCAATGATTGGTGGTTTTGGTATTGTTTTGTACCATTATTATTAGGTGCACCAGATATGGCTTTTCCTAGATTAAATGCTTTAAGTTTTTGATTATTACCACCATCTTTTATATTATTATTGGCGTCAGCTTTTATAGAAACAGGGGCAGGAACAGGTTGAACAGTTTATCCGCCTTTAAGT	90.2	Eukaryota	Amorphea	Amorphea_X	Amorphea_XX	Amoebozoa	Tubulinea	Arcellinida	Arcellinida_X	Arcellinida_XX	Arcellinida_XXX	ON651633	82	41	0.5	3	0.333333333	0.5	Bsharre	1929	162781	71	58	34.243523	36.048731	0.4	8202.027344	927.0176392	15.66667461	3.481156588	415.6753235
B10	LCO.P.ARCOIR.j_B10	N_ASV1358	AATATTATATCTTTTATTTGGGTTTATTGCAGGCGTAGTTGGAACTTTATTTAGTATTTTAATTAGAATTGAATTAGCTTATCCTGGAGTACAAATTTTAAATGGTATTGACAATTTTATAATGTAATTGTAACAGCGCATGCTTTTATAATGATATTTTTTATGGTAATGCCAGCAATGATTGGTGGTTTTGGTATTGTTTTGTACCATTATTATTAGGTGCACCAGATATGGCTTTTCCTAGATTAAATGCTTTAAGTTTTTGATTATTACCACCATCTTTTATATTATTATTGGCGTCAGCTTTTATAGAAACAGGGGCAGGAACAGGTTGAACAGTTTATCCGCCTTTAAGT	92.1	Eukaryota	Amorphea	Amorphea_X	Amorphea_XX	Amoebozoa	Tubulinea	Arcellinida	Arcellinida_X	Arcellinida_XX	Arcellinida_XXX	ON651633	1203	1203	1	1	1	0	Bsharre	1929	162781	71	58	34.243523	36.048731	0.4	8202.027344	927.0176392	15.66667461	3.481156588	415.6753235
B10	LCO.P.ARCOIR.j_B10	N_ASV11408	GATTTTATATTTAATATTTGGTTTTATGGCTGGTATAATAGGAACTTTATTTAGTATATTAATACGTATAGAATTAGCTTATCCTGGAGTGCAAATATTAAATGGTAATTGGCAATTTTATAATGTTATAGTTACAGCTCATGCTTTTGTTATGATTTTCTTTATGGTAATGCCTGCAATGATAGGAGGTTTTGGAAATTGTTTTGTTCCTTTATTAATAGGAGCTCCTGATGTGGCTTTTCCTAGATTAAATGCATTAAGTTTTTGATTATTACCTCCAGCTTTTATATTATTATTAGCTTCTGCTTTTATTGAAACAGGAGCAGGTACAGGATGGACAGTTTATCCGCCTTTAAGT	90.5	Eukaryota	Amorphea	Amorphea_X	Amorphea_XX	Amoebozoa	Tubulinea	Arcellinida	Arcellinida_X	Arcellinida_XX	Arcellinida_XXX	ON651631	14	14	1	1	1	0	Bsharre	1929	162781	71	58	34.243523	36.048731	0.4	8202.027344	927.0176392	15.66667461	3.481156588	415.6753235
B10	LCO.P.ARCOIR.j_B10	N_ASV5831	AATATTATATCTTTTATCTGGGTTTATTGCAGGCGTAGTTGGTACTTTATTTAGTATTTTAATTAGAATTGAATTAGCTTATCCTAGAGTACAAATTTTAAATGGTATTGACAATTTTATAATGTAATTGTAACAGCGCATGCTTTTATAATGATATTTTTTATGGTAATGCCAGCAATGATTGGTGGTTTTGGTATTGTTTTGTACCATTATTATTAGGTGCACCAGATATGGCTTTTCCTAGATTAAATGCTTTAAGTTTTTGATTATTACCACCATCTTTTATATTATTATTGGCGTCAGCTTTTATAGAAACAGGGGCAGGAACAGGTTGAACAGTTTATCCGCCTTTAAGT	91.9	Eukaryota	Amorphea	Amorphea_X	Amorphea_XX	Amoebozoa	Tubulinea	Arcellinida	Arcellinida_X	Arcellinida_XX	Arcellinida_XXX	ON651633	138	138	1	1	1	0	Bsharre	1929	162781	71	58	34.243523	36.048731	0.4	8202.027344	927.0176392	15.66667461	3.481156588	415.6753235
B10	LCO.P.ARCOIR.j_B10	N_ASV121	TATACTTTATCTTGTTTTTGGATTAATAGCAGGTATAATAGGTACATTATTTTCTATAATAATAAGAATAGAATTAGCATATCCAGGAGCTCAAATATTAGGTGGAAATTGACAATTTTATAATGTAATAGTAACAGCACATGCTTTTATTATGATTTTTTTTATGGTAATGCCTACAATGATTGGTGGTTTTGGGAATTGTTTTGTGCCACTTTTAATAGGAGCGCCAGATATGGCGTTTCCAAGATTAAACGCTTTAAGTTTTTGATTATTACCACCTGCATTTATATTATTACTAGGTTCTGCATTTATAGAAACAGGTGCAGGTACTGGTTGAACAGTATATCCGCCATTAAGT	86.3	Eukaryota	Amorphea	Amorphea_X	Amorphea_XX	Amoebozoa	Tubulinea	Arcellinida	Arcellinida_X	Arcellinida_XX	Arcellinida_XXX	ON651611	49987	90	0.001800468	27	0.037037037	-0.951387361	Bsharre	1929	162781	71	58	34.243523	36.048731	0.4	8202.027344	927.0176392	15.66667461	3.481156588	415.6753235
B10	LCO.P.ARCOIR.j_B10	N_ASV11409	TACGCTATACCTATCTTTGGTTTAATTGCAGGTTTAATTGGTACATTATTTTCTATTTTAATTAGAATTGAATTAGCTTATCCTGGAGTACAAATTTTAAATGGTATTGACAATTTTATAATGTAATTGTAACAGCGCATGCTTTTATAATGATATTTTTTATGGTAATGCCAGCAATGATTGGTGGTTTTGGTATTGTTTTGTACCATTATTATTAGGTGCACCAGATATGGCTTTTCCTAGATTAAATGCTTTAAGTTTTTGATTATTACCACCATCTTTTATATTATTATTGGCGTCAGCTTTTATAGAAACAGGGGCAGGAACAGGTTGAACAGTTTATCCGCCTTTAAGT	89.9	Eukaryota	Amorphea	Amorphea_X	Amorphea_XX	Amoebozoa	Tubulinea	Arcellinida	Arcellinida_X	Arcellinida_XX	Arcellinida_XXX	ON651633	14	14	1	1	1	0	Bsharre	1929	162781	71	58	34.243523	36.048731	0.4	8202.027344	927.0176392	15.66667461	3.481156588	415.6753235
B10	LCO.P.ARCOIR.j_B10	N_ASV3262	AATATCATATCTTTTATTTGGGTTTATTGCAGGCGTAGTTGGTACTTTATTTAGTATTTTAATTAGAATTGAATTAGCTTATCCTGGAGTACAAATTTTAAATGGTATTGACAATTTTATAATGTAATTGTAACAGCGCATGCTTTTATAATGATATTTTTTATGGTAATGCCAGCAATGATTGGTGGTTTTGGTATTGTTTTGTACCATTATTATTAGGTGCACCAGATATGGCTTTTCCTAGATTAAATGCATTAAGTTTTTGATTATTACCACCATCTTTTATATTATTATTGGCGTCAGCTTTTATAGAAACAGGGGCAGGAACAGGTTGAACAGTTTATCCGCCTTTAAGT	91.9	Eukaryota	Amorphea	Amorphea_X	Amorphea_XX	Amoebozoa	Tubulinea	Arcellinida	Arcellinida_X	Arcellinida_XX	Arcellinida_XXX	ON651633	403	403	1	1	1	0	Bsharre	1929	162781	71	58	34.243523	36.048731	0.4	8202.027344	927.0176392	15.66667461	3.481156588	415.6753235
B10	LCO.P.ARCOIR.j_B10	N_ASV364	AATATTATATCTTTTATTTGGTTTTATCGCAGGCGTAGTTGGTACTTTATTTAGTATTTTAATTAGAATTGAATTAGCTTATCCTGGAGTACAAATTTTAAATGGTATTGACAATTTTATAATGTAATTGTAACAGCGCATGCTTTTATAATGATATTTTTTATGGTAATGCCAGCAATGATTGGTGGTTTTGGTATTGTTTTGTACCATTATTATTAGGTGCACCAGATATGGCTTTTCCTAGATTAAATGCTTTAAGTTTTTGATTATTACCACCATCTTTTATATTATTATTGGCGTCAGCTTTTATAGAAACAGGGGCAGGAACAGGTTGAACAGTTTATCCGCCTTTAAGT	92.7	Eukaryota	Amorphea	Amorphea_X	Amorphea_XX	Amoebozoa	Tubulinea	Arcellinida	Arcellinida_X	Arcellinida_XX	Arcellinida_XXX	ON651633	7950	7950	1	1	1	0	Bsharre	1929	162781	71	58	34.243523	36.048731	0.4	8202.027344	927.0176392	15.66667461	3.481156588	415.6753235
B10	LCO.P.ARCOIR.j_B10	N_ASV4507	AATATTATATCTTTTATTTGGGTTTATTGCAGGCGTAGTTGGTACTTTATTTAGTATTTTAATTAGAATTGAATTAGCTTATCCTGGAGTACAAATTTTAAATGGTATTGACAATTTTATAATGTAATTGTAACAGCGCATGCTTTTATAATGATATTTTTTATGGTAATGCCAGCAATGACTGGTGGTTTTGGTATTGTTTTGTACCATTATTATTAGGTGCACCAGATATGGCTTTTCCTAGATTAAATGCTTTAAGTTTTTGATTATTACCACCATCTTTTATATTATTATTGGCGTCAGCTTTTATAGAAACAGGGGCAGGAACAGGTTGAACAGTTTATCCGCCTTTAAGT	92.1	Eukaryota	Amorphea	Amorphea_X	Amorphea_XX	Amoebozoa	Tubulinea	Arcellinida	Arcellinida_X	Arcellinida_XX	Arcellinida_XXX	ON651633	234	234	1	1	1	0	Bsharre	1929	162781	71	58	34.243523	36.048731	0.4	8202.027344	927.0176392	15.66667461	3.481156588	415.6753235
B10	LCO.P.ARCOIR.j_B10	N_ASV7639	AATATTATATCTTTTATTTGGGTTTATCGCAGGCGTTGTTGGTACTTTGTTTAGTATTTTAATTAGAATTGAATTAGCTTATCCTGGAGTACAAATTTTAAATGGTATTGACAATTTTATAATGTAATTGTAACAGCGCATGCTTTTATAATGATATTTTTTATGGTAATGCCAGCAATGATTGGTGGTTTGGGTATTGTTTTGTACCATTATTATTAGGTGCACCAGATATGGCTTTTCCTAGATTAAATGCTTTAAGTTTTTGATTATTACCACCATCTTTTATATTATTATTGGCGTCAGCTTTTATAGAAACAGGGGCAGGAACAGGTTGAACAGTTTATCCGCCTTTAAGT	92.7	Eukaryota	Amorphea	Amorphea_X	Amorphea_XX	Amoebozoa	Tubulinea	Arcellinida	Arcellinida_X	Arcellinida_XX	Arcellinida_XXX	ON651633	66	66	1	1	1	0	Bsharre	1929	162781	71	58	34.243523	36.048731	0.4	8202.027344	927.0176392	15.66667461	3.481156588	415.6753235
B10	LCO.P.ARCOIR.j_B10	N_ASV1428	AATATTATATCTTTTATTTGGGTTTATCGCAGGCGTTGTTGGTACTTTATTTAGTATTTTAATTAGAATTGAATTAGCTTATCCTGGAGTACAAATTTTAAATGGTATTGACAATTTTATAATGTAATTGTAACAGCGCATGCTTTTATAATGATATCTTTTATGGTAATGCCAGCAATGATTGGTGGTTTTGGTATTGTTTTGTACCATTATTATTAGGTGCACCAGATATGGCTTTTCCTAGATTAAATGCTTTAAGTTTTTGATTATTACCACCATCTTTTATATTATTATTGGCGTCAGCTTTTATAGAAACAGGGGCAGGAACAGGTTGAACAGTTTATCCGCCTTTAAGT	92.4	Eukaryota	Amorphea	Amorphea_X	Amorphea_XX	Amoebozoa	Tubulinea	Arcellinida	Arcellinida_X	Arcellinida_XX	Arcellinida_XXX	ON651633	1132	360	0.318021201	2	0.5	-0.363957597	Bsharre	1929	162781	71	58	34.243523	36.048731	0.4	8202.027344	927.0176392	15.66667461	3.481156588	415.6753235
B10	LCO.P.ARCOIR.j_B10	N_ASV470	TATTTTATATTTATTATTTGGTTTTATAGCAGGTATTATTGGTACTTTATTTAGTATTATAATAAGAGTAGAATTAGCCTATCCTGGTGTACAAATTTTAGAAGGAATTGACAATTCTATAATGTAGTTGTAACGGCACATGCTTTTATTATGATATTTTTTATGGTAATGCCTACAATGATTGGGGGTTTTGGTAATTGCTTTGTGCCTTTATTAATTGGGGCTCCAGATATGGCGTTTCCAAGATTAAATGCATTAAGTTTTTGATTATTACCACCCTCATTAGTGTTATTATTAGGATCTGCTTTTATTGAAACTGGTGCAGGTACTGGATGAACTGTATATCCACCTTTAAGT	93.8	Eukaryota	Amorphea	Amorphea_X	Amorphea_XX	Amoebozoa	Tubulinea	Arcellinida	Arcellinida_X	Arcellinida_XX	Arcellinida_XXX	ON651571	5257	50	0.009511128	21	0.047619048	-0.800266312	Bsharre	1929	162781	71	58	34.243523	36.048731	0.4	8202.027344	927.0176392	15.66667461	3.481156588	415.6753235
B10	LCO.P.ARCOIR.j_B10	N_ASV4977	AACAATATATTTTATTTGGGTTTATTGCAGGCGTAGTTGGTACTTTATTTAGTATTTTAATTAGAATTGAATTAGCTTATCCTGGAGTACAAATTTTAAATGGTATTGACAATTTTATAATGTAATTGTAACAGCGCATGCTTTTATAATGATATTTTTTATGGTAATGCCAGCAATGATTGGTGGTTTTGGTATTGTTTTGTACCATTATTATTAGGTGCACCAGATATGGCTTTTCCTAGATTAAATGCTTTAAGTTTTTGATTATTACCACCATCTTTTATATTATTATTGGCGTCAGCTTTTATAGAAACAGGGGCAGGAACAGGTTGAACAGTTTATCCGCCTTTAAGT	91.2	Eukaryota	Amorphea	Amorphea_X	Amorphea_XX	Amoebozoa	Tubulinea	Arcellinida	Arcellinida_X	Arcellinida_XX	Arcellinida_XXX	ON651633	193	193	1	1	1	0	Bsharre	1929	162781	71	58	34.243523	36.048731	0.4	8202.027344	927.0176392	15.66667461	3.481156588	415.6753235
B10	LCO.P.ARCOIR.j_B10	N_ASV3631	AATATTATATCTTTTATTTGGGTTTATTGCAGGCGTAGTTGGTACTTTATTTAGTATTTTAATTAGAATTGAATTAGCTTATCCTGGAGTACAAATTTTAAATGGTATTGACAATTTTATAATGTAATTGTAACAGCGCATGCTTTTATAATGATATTTTTTATGGTAATGCCAGCAATGATTGGTGGTTTTGGTATTGTTTTGTACCATTATTATTAGGTGCACCAGATATGGCTCTTCCTAGATTAAATGCTTTAAGTTTTTGATTATTACCACCATCTTTTATATTATTATTGGCGTCAGCTTTTATAGAAACAGGGGCAGGAACAGGTTGAACAGTTTATCCGCCTTTAAGT	92.1	Eukaryota	Amorphea	Amorphea_X	Amorphea_XX	Amoebozoa	Tubulinea	Arcellinida	Arcellinida_X	Arcellinida_XX	Arcellinida_XXX	ON651633	346	346	1	1	1	0	Bsharre	1929	162781	71	58	34.243523	36.048731	0.4	8202.027344	927.0176392	15.66667461	3.481156588	415.6753235
B10	LCO.P.ARCOIR.j_B10	N_ASV2	AATATTATATCTTTTATTTGGGTTTATCGCAGGCGTAGTTGGTACTTTATTTAGTATTTTAATTAGAATTGAATTAGCTTATCCTGGAGTACAAATTTTAAATGGTATTGACAATTTTATAATGTAATTGTAACAGCGCATGCTTTTATAATGATATTTTTTATGGTAATGCCAGCAATGATTGGTGGTTTTGGTATTGTTTTGTACCATTATTATTAGGTGCACCAGATATGGCTTTTCCTAGATTAAATGCTTTAAGTTTTTGATTATTACCACCATCTTTTATATTATTATTGGCGTCAGCTTTTATAGAAACAGGGGCAGGAACAGGTTGAACAGTTTATCCGCCTTTAAGT	92.4	Eukaryota	Amorphea	Amorphea_X	Amorphea_XX	Amoebozoa	Tubulinea	Arcellinida	Arcellinida_X	Arcellinida_XX	Arcellinida_XXX	ON651633	1973488	67419	0.034162356	161	0.00621118	4.500139347	Bsharre	1929	162781	71	58	34.243523	36.048731	0.4	8202.027344	927.0176392	15.66667461	3.481156588	415.6753235
B10	LCO.P.ARCOIR.j_B10	N_ASV14	GATATTATATTTAATATTTGGGTTAATAGCAGGTATAATTGGAACTTTATTTTCTATAATAATAAGAATAGAACTAGCATATCCTGGAGCTCAAATTCTTGGAGGTAATTGACAATTCTATAATGTAATAGTAACAGCACATGCTTTTATTATGATTTTTTTTATGGTTATGCCTACAATGATAGGAGGATTTGGTAATTGTTTTGTACCATTATTAATAGGTGCACCAGATATGGCTTTTCCGCGTTTAAATGCATTAAGCTTTTGATTATTACCACCTTCATTTATATTATTATTAGGATCTGCTTTTATAGAGACAGGTGCAGGTACTGGATGAACTGTATATCCACCATTAAGT	91.3	Eukaryota	Amorphea	Amorphea_X	Amorphea_XX	Amoebozoa	Tubulinea	Arcellinida	Arcellinida_X	Arcellinida_XX	Arcellinida_XXX	ON651528	320947	7404	0.023069229	122	0.008196721	1.814445999	Bsharre	1929	162781	71	58	34.243523	36.048731	0.4	8202.027344	927.0176392	15.66667461	3.481156588	415.6753235
B10	LCO.P.ARCOIR.j_B10	N_ASV4003	AATATTATATCTTTTATTTGGGTTTATCGCAGGCGTAGTTGGTACTTTATTTAGTATTTTAATTAGAATTGAATTAGCTTATCCTGGAGTACAAATTTTAACTGGTATTGACAATTTTATAATGTAATTGTAACAGCGCATGCTTTTATAATGATATTTTTTATGGTAATGCCAGCAATGATTGGTGGTTTTGGTATTGTTTTGTACCATTATTATTAGGTGCACCAGATATGGCTTTTCCTAGATTAAATGCTTTAAGTTTTTGATTATTACCACCATCTTTTATATTATTATTGGCGTCAGCTTTTATAGAAACAGGGGCAGGAACAGGTTGAACAGTTTATCCGCCTTTAAGT	92.1	Eukaryota	Amorphea	Amorphea_X	Amorphea_XX	Amoebozoa	Tubulinea	Arcellinida	Arcellinida_X	Arcellinida_XX	Arcellinida_XXX	ON651633	292	292	1	1	1	0	Bsharre	1929	162781	71	58	34.243523	36.048731	0.4	8202.027344	927.0176392	15.66667461	3.481156588	415.6753235
B10	LCO.P.ARCOIR.j_B10	N_ASV3955	TACTTTATATTTAATTTTTGGTGCTTTTTCAGGTGTAGTAGGTACTACATTATCTGTTTTAATTAGAATTGAATTAGCTTATCCTGGAGTACAAATTTTAAATGGTATTGACAATTTTATAATGTAATTGTAACAGCGCATGCTTTTATAATGATATTTTTTATGGTAATGCCAGCAATGATTGGTGGTTTTGGTATTGTTTTGTACCATTATTATTAGGTGCACCAGATATGGCTTTTCCTAGATTAAATGCTTTAAGTTTTTGATTATTACCACCATCTTTTATATTATTATTGGCGTCAGCTTTTATAGAAACAGGGGCAGGAACAGGTTGAACAGTTTATCCGCCTTTAAGT	88.8	Eukaryota	Amorphea	Amorphea_X	Amorphea_XX	Amoebozoa	Tubulinea	Arcellinida	Arcellinida_X	Arcellinida_XX	Arcellinida_XXX	ON651633	300	73	0.243333333	4	0.25	-0.026666667	Bsharre	1929	162781	71	58	34.243523	36.048731	0.4	8202.027344	927.0176392	15.66667461	3.481156588	415.6753235
B10	LCO.P.ARCOIR.j_B10	N_ASV5765	AATATCATATCTTTTATTTGGGTTTATTGCAGGCGTAGTTGGTACTTTATTTAGTATTTTAATTAGAATTGAATTAGCTTATCCTGGAGTACAAATTTTAAATGGTATTGACAATTTTATAATGTAATTGTAACACCGCATGCTTTTATAATGATATTTTTTATGGTAATGCCAGCAATGATTGGTGGTTTTGGTATTGTTTTGTACCATTATTATTAGGTGCACCAGATATGGCTTTTCCTAGATTAAATGCTTTAAGTTTTTGATTATTACCACCATCTTTTATATTATTATTGGCGTCAGCTTTTATAGAAACAGGGGCAGGAACAGGTTGAACAGTTTATCCGCCTTTAAGT	91.9	Eukaryota	Amorphea	Amorphea_X	Amorphea_XX	Amoebozoa	Tubulinea	Arcellinida	Arcellinida_X	Arcellinida_XX	Arcellinida_XXX	ON651633	142	142	1	1	1	0	Bsharre	1929	162781	71	58	34.243523	36.048731	0.4	8202.027344	927.0176392	15.66667461	3.481156588	415.6753235
B11	LCO.P.ARCOIR.k_B11	N_ASV334	TATTTTGTATTTATTATTTGGTTTCATAGCAGGTATAATTGGTACTTTATTTAGTATTATAATAAGAGTAGAATTGGCTTATCCTGGTGTACAGATTTTAGAAGGAATTGACAATTTTATAATGTAGTTGTAACGGCTCATGCTTTTATTATGATATTTTTTATGGTTATGCCTACTATGATTGGTGGTTTTGGTAATTGTTTCGTGCCTTTATTAATTGGTGCTCCAGATATGGCGTTCCCAAGATTAAATGCATTAAGTTTTTGATTATTACCACCATCATTAGTATTATTATTAGGATCAGCTTTTATTGAGACTGGTGCAGGTACTGGGTGAACTGTATATCCGCCTTTAAGT	92.2	Eukaryota	Amorphea	Amorphea_X	Amorphea_XX	Amoebozoa	Tubulinea	Arcellinida	Arcellinida_X	Arcellinida_XX	Arcellinida_XXX	ON651551	9674	31	0.003204466	8	0.125	-0.974364275	Bsharre	1932	523	14	118	34.243682	36.049074	0.3	7511.758789	926.3977661	15.64319134	3.457324266	415.2918091
B11	LCO.P.ARCOIR.k_B11	N_ASV749	AATTTTATATCTAATATTTGGTTTTATGGCTGGGATAATAGGAACTTTATTTAGTATTTTGATACGTATTGAATTAGCATATCCGGGTGTACAAATTTTAAATGGTAATTGACAATTTTATAATGTAATTGTAACAGCACATGCTTTTATAATGATTTTTTTTATGGTAATGCCAGCAATGATAGGAGGTTTTGGTAATTGCTTTATTCCTTTACTATTAGGAGCACCAGATATGGCTTTTCCTAGATTAAATGCTTTAAGTTTTTGGTTATTACCACCAGCTTTTGTATTATTATTAGGATCAGCTTTTATCGAAACAGGAGCAGGTACTGGTTGAACTGTGTATCCACCTTTAAGT	87.7	Eukaryota	Amorphea	Amorphea_X	Amorphea_XX	Amoebozoa	Tubulinea	Arcellinida	Arcellinida_X	Arcellinida_XX	Arcellinida_XXX	ON651633	2494	14	0.005613472	2	0.5	-0.988773055	Bsharre	1932	523	14	118	34.243682	36.049074	0.3	7511.758789	926.3977661	15.64319134	3.457324266	415.2918091
B11	LCO.P.ARCOIR.k_B11	N_ASV2	AATATTATATCTTTTATTTGGGTTTATCGCAGGCGTAGTTGGTACTTTATTTAGTATTTTAATTAGAATTGAATTAGCTTATCCTGGAGTACAAATTTTAAATGGTATTGACAATTTTATAATGTAATTGTAACAGCGCATGCTTTTATAATGATATTTTTTATGGTAATGCCAGCAATGATTGGTGGTTTTGGTATTGTTTTGTACCATTATTATTAGGTGCACCAGATATGGCTTTTCCTAGATTAAATGCTTTAAGTTTTTGATTATTACCACCATCTTTTATATTATTATTGGCGTCAGCTTTTATAGAAACAGGGGCAGGAACAGGTTGAACAGTTTATCCGCCTTTAAGT	92.4	Eukaryota	Amorphea	Amorphea_X	Amorphea_XX	Amoebozoa	Tubulinea	Arcellinida	Arcellinida_X	Arcellinida_XX	Arcellinida_XXX	ON651633	1973488	190	9.63E-05	161	0.00621118	-0.984499526	Bsharre	1932	523	14	118	34.243682	36.049074	0.3	7511.758789	926.3977661	15.64319134	3.457324266	415.2918091
B11	LCO.P.ARCOIR.k_B11	N_ASV612	TATATTATATTTATTATTTGGTTTTATGGCAGGAATTGTAGGTACTATATTTAGTATATTAATACGCATAGAATTAGCTTATCCAGGAGTACAAATATTAAATGGTAATTGACAATTTTATAATGTTATTGTAACAGCACATGCTTTTGTTATGATTTTTTTTATGGTTATGCCTGCTATGATTGGTGGTTTTGGTATTGCTTTGTTCCTTTATTAATAGGAGCACCTGATATGGCTTTTCCTAGATTAAATGCTTTAAGTTTTTGATTATTACCACCTTCTTTTGTATTATTATTAGGTTCAGCTTTTATTGAAACAGGAGCTGGTACAGGTTGAACTGTATATCCCCCTTTAAGT	89.9	Eukaryota	Amorphea	Amorphea_X	Amorphea_XX	Amoebozoa	Tubulinea	Arcellinida	Arcellinida_X	Arcellinida_XX	Arcellinida_XXX	ON651612	3496	90	0.025743707	5	0.2	-0.871281465	Bsharre	1932	523	14	118	34.243682	36.049074	0.3	7511.758789	926.3977661	15.64319134	3.457324266	415.2918091
B11	LCO.P.ARCOIR.k_B11	N_ASV146	AATTTTATATTTAATGTTTGGTTTTATGGCTGGTATAATAGGGACTTTATTTAGTATATTAATACGTATAGAATTAGCTTATCCAGGTGTGCAAGTATTAAATGGTAATTGGCAATTTTATAATGTTATAGTTACAGCGCATGCATTTGTTATGATTTTTTTTATGGTAATGCCTGCAATGATAGGAGGTTTTGGGAATTGTTTTGTTCCTTTATTAATAGGAGCTCCTGATATGGCTTTTCCGAGATTAAATGCATTAAGCTTTTGATTATTACCTCCAGCTTTTATATTATTATTAGCTTCTGCTTTTATTGAAACAGGGGCAGGAACAGGGTGAACAGTGTATCCACCCTTAAGT	89.1	Eukaryota	Amorphea	Amorphea_X	Amorphea_XX	Amoebozoa	Tubulinea	Arcellinida	Arcellinida_X	Arcellinida_XX	Arcellinida_XXX	ON651624	38165	25	0.00065505	10	0.1	-0.993449496	Bsharre	1932	523	14	118	34.243682	36.049074	0.3	7511.758789	926.3977661	15.64319134	3.457324266	415.2918091
B11	LCO.P.ARCOIR.k_B11	N_ASV2181	TATTTTATATTTATGATTCGGGTTTATTGCTGGTTTGATAGGGTCTTTATTTAGTATTATAATAAGGGTAGAGCTTGCTTATCCTGGAGTGCAAATTTTAGAAGGCTCTTGGCAATTCTATAATGTAGTAGTAACAGCTCATGCTTTTATTATGATATTTTTTATGGTAATGCCCACTATGATAGGGGGTTTTGGTAATTGCTTTGTACCTTTATTGATTGGTGCTCCTGATATGGCCTCTCCACGTTTAAATGCTTTGAGCTTTTGATTATTACCACCTTCTTTTATATTATTATTGTGTTCTGCTTTTATTGAAACAGGAGCAGGTACAGGTTGAACAGTTTATCCCCCATTAAGT	86.9	Eukaryota	Amorphea	Amorphea_X	Amorphea_XX	Amoebozoa	Tubulinea	Arcellinida	Arcellinida_X	Arcellinida_XX	Arcellinida_XXX	ON651609	689	13	0.018867925	2	0.5	-0.962264151	Bsharre	1932	523	14	118	34.243682	36.049074	0.3	7511.758789	926.3977661	15.64319134	3.457324266	415.2918091
B11	LCO.P.ARCOIR.k_B11	N_ASV805	TATTTTGTATTTATTATTTGGTTTTATAGCAGGTATAATTGGTACTTTATTTAGTATTATAATAAGAGTAGAATTGGCTTATCCTGGTGTACAAATATTAGAAGGAATTGACAATTTTATAATGTAGTTGTAACAGCTCATGCTTTTATTATGATATTTTTTATGGTTATGCCTACTATGATAGGTGGATTTGGTAATTGTTTTGTACCTTTATTAATAGGGGCTCCAGATATGGCTTTCCCTAGATTAAATGCATTAAGTTTTTGATTATTACCACCATCATTAGTATTATTATTAGGATCAGCTTTTATTGAAACTGGGGCAGGTACTGGATGAACTGTATATCCACCTTTAAGT	93	Eukaryota	Amorphea	Amorphea_X	Amorphea_XX	Amoebozoa	Tubulinea	Arcellinida	Arcellinida_X	Arcellinida_XX	Arcellinida_XXX	ON651551	2266	12	0.005295675	7	0.142857143	-0.962930274	Bsharre	1932	523	14	118	34.243682	36.049074	0.3	7511.758789	926.3977661	15.64319134	3.457324266	415.2918091
B12	LCO.P.ARCOIR.l_B12	N_ASV4994	TATATTATATTTATTATTTGGTTTTATGGCAGGAATTGTAGGTACTATATTTAGTATATTAATACGTATAGAATTAGCTTATCCGGGAGTACAAATATTAAATGGTAATTGACAATTTTATAATGTTATTGTAACAGCACATGCTTTTGTTATGATTTTTTTTATGGTTATGCCTGCTATGATTGGTGGTTTTGGTATTGCTTTGTTCCTTTATTAATTGGAGCACCTGATATGGCTTTTCCTAGATTAAATGCTTTAAGTTTTTGATTATTACCACCTTCTTTTGTATTATTATTAGGTTCAGCTTTTATTGAAACAGGAGCTGGTACAGGTTGAACTGTATATCCCCCTTTAAGT	89.4	Eukaryota	Amorphea	Amorphea_X	Amorphea_XX	Amoebozoa	Tubulinea	Arcellinida	Arcellinida_X	Arcellinida_XX	Arcellinida_XXX	ON651624	191	36	0.188481675	5	0.2	-0.057591623	Bsharre	1937	3884	18	113	34.243555	36.049435	0.32	8069.138672	925.7844849	15.62766075	3.439764738	414.9430847
B12	LCO.P.ARCOIR.l_B12	N_ASV470	TATTTTATATTTATTATTTGGTTTTATAGCAGGTATTATTGGTACTTTATTTAGTATTATAATAAGAGTAGAATTAGCCTATCCTGGTGTACAAATTTTAGAAGGAATTGACAATTCTATAATGTAGTTGTAACGGCACATGCTTTTATTATGATATTTTTTATGGTAATGCCTACAATGATTGGGGGTTTTGGTAATTGCTTTGTGCCTTTATTAATTGGGGCTCCAGATATGGCGTTTCCAAGATTAAATGCATTAAGTTTTTGATTATTACCACCCTCATTAGTGTTATTATTAGGATCTGCTTTTATTGAAACTGGTGCAGGTACTGGATGAACTGTATATCCACCTTTAAGT	93.8	Eukaryota	Amorphea	Amorphea_X	Amorphea_XX	Amoebozoa	Tubulinea	Arcellinida	Arcellinida_X	Arcellinida_XX	Arcellinida_XXX	ON651571	5257	22	0.004184896	21	0.047619048	-0.912117177	Bsharre	1937	3884	18	113	34.243555	36.049435	0.32	8069.138672	925.7844849	15.62766075	3.439764738	414.9430847
B12	LCO.P.ARCOIR.l_B12	N_ASV4550	TATTTTATATTTATGATTCGGGTTTATTGCTGGTTTGATAGGGTCTTTATTTAGTATTATAATAAGGGTAGAGCTTGCTCATCCTGGAGTGCAAATTTTAGAAGGCTCTTGGCAATTCTATAATGTAGTAGTAACAGCTCATGCTTTTATTATGATATTTTTTATGGTAATGCCCACTATGATAGGGGGTTTTGGTAATTGCTTTGTACCTTTATTGATTGGTGCTCCTGATATGGCCTTTCCACGTTTAAATGCTTTGAGCTTTTGATTATTACCACCTTCTTTTATATTATTATTGTGTTCTGCTTTTATTGAAACAGGAGCAGGTACAGGTTGAACAGTTTATCCCCCATTAAGT	86.9	Eukaryota	Amorphea	Amorphea_X	Amorphea_XX	Amoebozoa	Tubulinea	Arcellinida	Arcellinida_X	Arcellinida_XX	Arcellinida_XXX	ON651609	230	230	1	1	1	0	Bsharre	1937	3884	18	113	34.243555	36.049435	0.32	8069.138672	925.7844849	15.62766075	3.439764738	414.9430847
B12	LCO.P.ARCOIR.l_B12	N_ASV3971	TATTTTGTATTTATTATTTGGTTTTATAGCAGGTATAATTGGTACTTTATTTAGTATTATAATAAGAGTAGAATTGGCTTATCCTGGTGTACAAATATTAGAAGGAATTGACAATTCTATAATGTAGTTGTAACAGCTCATGCTTTTATTATGATATTTTTTATGGTTATGCCTACTATGATAGGTGGATTTGGTAATTGTTTTGTGCCTTTATTAATAGGGGCTCCAGATATGGCTTTTCCTAGATTAAATGCATTAAGTTTTTGATTATTACCACCATCATTAGTATTATTATTAGGATCAGCTTTTATTGAAACTGGGGCAGGTACTGGATGAACTGTATATCCACCTTTAAGT	92.7	Eukaryota	Amorphea	Amorphea_X	Amorphea_XX	Amoebozoa	Tubulinea	Arcellinida	Arcellinida_X	Arcellinida_XX	Arcellinida_XXX	ON651551	297	29	0.097643098	2	0.5	-0.804713805	Bsharre	1937	3884	18	113	34.243555	36.049435	0.32	8069.138672	925.7844849	15.62766075	3.439764738	414.9430847
B12	LCO.P.ARCOIR.l_B12	N_ASV334	TATTTTGTATTTATTATTTGGTTTCATAGCAGGTATAATTGGTACTTTATTTAGTATTATAATAAGAGTAGAATTGGCTTATCCTGGTGTACAGATTTTAGAAGGAATTGACAATTTTATAATGTAGTTGTAACGGCTCATGCTTTTATTATGATATTTTTTATGGTTATGCCTACTATGATTGGTGGTTTTGGTAATTGTTTCGTGCCTTTATTAATTGGTGCTCCAGATATGGCGTTCCCAAGATTAAATGCATTAAGTTTTTGATTATTACCACCATCATTAGTATTATTATTAGGATCAGCTTTTATTGAGACTGGTGCAGGTACTGGGTGAACTGTATATCCGCCTTTAAGT	92.2	Eukaryota	Amorphea	Amorphea_X	Amorphea_XX	Amoebozoa	Tubulinea	Arcellinida	Arcellinida_X	Arcellinida_XX	Arcellinida_XXX	ON651551	9674	61	0.006305561	8	0.125	-0.94955551	Bsharre	1937	3884	18	113	34.243555	36.049435	0.32	8069.138672	925.7844849	15.62766075	3.439764738	414.9430847
B12	LCO.P.ARCOIR.l_B12	N_ASV598	TATATTATATTTATGATTTGGATTTATAGCAGGGATAATAGGGTCTTTATTTAGTATAATAATAAGAGTAGAATTGGCTTATCCAGGTGTACAAGTTTTAGAAGGTAATTGGCATTTTTATAATGTAATAGTAACAGCGCATGCTTTTATTATGATATTTTTTATGGTGATGCCAACAATGATAGGGGGGTTTGGTAATTGTTTTGTACCTTTATTAATAGGGGCCCCTGATATGGCCTTTCCTCGATTAAATGCTTTAAGTTTTTGATTATTGCCGCCTTCTTTTATATTATTATTATGTTCAGCCTTTATAGAAGCTGGGGCAGGTACAGGTTGAACGGTTTATCCACCTTTGAGT	87.4	Eukaryota	Amorphea	Amorphea_X	Amorphea_XX	Amoebozoa	Tubulinea	Arcellinida	Centropyxidae	Centropyxis	Centropyxis_blatta	OQ631081	3648	98	0.026864035	5	0.2	-0.865679825	Bsharre	1937	3884	18	113	34.243555	36.049435	0.32	8069.138672	925.7844849	15.62766075	3.439764738	414.9430847
B12	LCO.P.ARCOIR.l_B12	N_ASV30	TATTTTATATTTATGATTCGGGTTTATTGCTGGTTTGATAGGGTCTTTATTTAGTATTATAATAAGGGTAGAGCTTGCTTATCCTGGAGTGCAAATTTTAGAAGGCTCTTGGCAATTCTATAATGTAGTAGTAACAGCTCATGCTTTTATTATGATATTTTTTATGGTAATGCCCACTATGATAGGGGGTTTTGGTAATTGCTTTGTACCTTTATTGATTGGTGCTCCTGATATGGCCTTTCCACGTTTAAATGCTTTGAGCTTTTGATTATTACCACCTTCTTTTATATTATTATTGTGTTCTGCTTTTATTGAAACAGGAGCAGGTACAGGTTGAACAGTTTATCCCCCATTAAGT	87.2	Eukaryota	Amorphea	Amorphea_X	Amorphea_XX	Amoebozoa	Tubulinea	Arcellinida	Arcellinida_X	Arcellinida_XX	Arcellinida_XXX	ON651609	174400	3171	0.018182339	20	0.05	-0.636353211	Bsharre	1937	3884	18	113	34.243555	36.049435	0.32	8069.138672	925.7844849	15.62766075	3.439764738	414.9430847
B12	LCO.P.ARCOIR.l_B12	N_ASV2598	AATTTTATATCTATTTTTTGGTTTTATAGCTGGTATTATAGGAACTTTATTTAGTATTATAATAAGAATAGAATTAGCATATCCTGGTATTCAATTATTAGAAGGTAATTGACAATTTTATAATGTAGTAGTAACAGCGCATGCTTTTATTATGATCTTTTTTATGGTTATGCCAGCTATGATTGGTGGTTTTGGTATTGTTTTGTACCTTTATTAATAGGAGCACCAGATATGGCTTTTCCTAGATTGAATGCTTTAAGTTTTTGATTATTACCACCCTCTTTTATACTTTTATTAAGTTCAGCATTTATAGAAACAGGTGCTGGTACAGGATGAACTGTATATCCACCTTTAAGT	89.9	Eukaryota	Amorphea	Amorphea_X	Amorphea_XX	Amoebozoa	Tubulinea	Arcellinida	Centropyxidae	Centropyxis	Centropyxis_blatta	OQ631081	548	15	0.027372263	3	0.333333333	-0.917883212	Bsharre	1937	3884	18	113	34.243555	36.049435	0.32	8069.138672	925.7844849	15.62766075	3.439764738	414.9430847
B12	LCO.P.ARCOIR.l_B12	N_ASV9697	TATTTTATATCTATTATTTGGTTTTATAGCAGGTATTATAGGTACTCTTTTTAGTATTATAATAAGAGTAGAGTTAGCTTATCCAGGGGTACAAATATTAGAGGGTAATTGACAATTTTATAATGTAGTTGTTACAGCTCATGCTTTTATTATGATATTTTTTATGGTGATGCCTACAATGATAGGTGGTTTTGGTAATTGTTTTGTGCCTTTATTAATAGGTGCCCCAGATATGGCATTTCCTAGATTAAATGCATTAAGTTTTTGATTATTACCACCGTCATTAATATTATTACTTGGATCTGCTTTTATTGAAACAGGGGCTGGAACAGGTTGGACTGTATATCCGCCTTTAAGT	94.7	Eukaryota	Amorphea	Amorphea_X	Amorphea_XX	Amoebozoa	Tubulinea	Arcellinida	Plagiopyxidae	Plagiopyxis	Plagiopyxis_callida	OL549126	25	6	0.24	5	0.2	0.2	Bsharre	1937	3884	18	113	34.243555	36.049435	0.32	8069.138672	925.7844849	15.62766075	3.439764738	414.9430847
B12	LCO.P.ARCOIR.l_B12	N_ASV14	GATATTATATTTAATATTTGGGTTAATAGCAGGTATAATTGGAACTTTATTTTCTATAATAATAAGAATAGAACTAGCATATCCTGGAGCTCAAATTCTTGGAGGTAATTGACAATTCTATAATGTAATAGTAACAGCACATGCTTTTATTATGATTTTTTTTATGGTTATGCCTACAATGATAGGAGGATTTGGTAATTGTTTTGTACCATTATTAATAGGTGCACCAGATATGGCTTTTCCGCGTTTAAATGCATTAAGCTTTTGATTATTACCACCTTCATTTATATTATTATTAGGATCTGCTTTTATAGAGACAGGTGCAGGTACTGGATGAACTGTATATCCACCATTAAGT	91.3	Eukaryota	Amorphea	Amorphea_X	Amorphea_XX	Amoebozoa	Tubulinea	Arcellinida	Arcellinida_X	Arcellinida_XX	Arcellinida_XXX	ON651528	320947	70	0.000218105	122	0.008196721	-0.973391245	Bsharre	1937	3884	18	113	34.243555	36.049435	0.32	8069.138672	925.7844849	15.62766075	3.439764738	414.9430847
B13	LCO.P.ARCOIR.m_B13	N_ASV307	AATTTTATATTTATTATTTGGATTTATAGCAGGAATTATAGGTACTTTATTTAGTATTATTATAAGAATAGAATTAGCATATCCAGGGGTACAAATATTAAATGGTGATTGACAATTTTATAATGTAATAGTAACAGCACATGCATTTATAATGATATTTTTTATGGTTATGCCAGCTATGATAGGCGGTTTTGGAAATTGTTTTGTACCTTTATTAATAGGAGCACCTGATATGGCCTTCCCTAGATTAAATGCATTAAGTTTTTGATTATTACCACCTTCTTTTATATTATTATTAGGTTCAGCTTTTATAGAAACAGGCGCAGGTACAGGGTGAACCGTATACCCTCCTTTAAGT	90.8	Eukaryota	Amorphea	Amorphea_X	Amorphea_XX	Amoebozoa	Tubulinea	Arcellinida	Arcellinida_X	Arcellinida_XX	Arcellinida_XXX	ON651505	11364	8176	0.719464977	10	0.1	6.194649771	Bsharre	1936	12780	15	103	34.243489	36.049425	0.37	7934.183105	925.7875366	15.63165665	3.442918062	414.9609985
B13	LCO.P.ARCOIR.m_B13	N_ASV5	TATATTATATTTAATGTTTGGTTTTATGGCTGGTATAATAGGTACATTATTTAGTATATTAATACGTATAGAATTAGCGTATCCGGGCGTGCAAATATTAAATGGTAATTGACAATTTTATAATGTCATAGTTACAGCGCATGCATTTGTTATGATTTTTTTTATGGTTATGCCTGCAATGATAGGAGGTTTTGGTAATTGTTTTGTGCCTTTATTAATAGGAGCTCCGGATATGGCCTTCCCTAGATTAAATGCATTAAGTTTTTGATTATTACCTCCTGCTTTTGTTTTATTATTAGGCTCAGCATTTATTGAAACTGGCGCAGGTACTGGATGAACTGTTTATCCCCCTTTAAGT	88.5	Eukaryota	Amorphea	Amorphea_X	Amorphea_XX	Amoebozoa	Tubulinea	Arcellinida	Arcellinida_X	Arcellinida_XX	Arcellinida_XXX	ON651505	841616	447	0.000531121	119	0.008403361	-0.936796591	Bsharre	1936	12780	15	103	34.243489	36.049425	0.37	7934.183105	925.7875366	15.63165665	3.442918062	414.9609985
B13	LCO.P.ARCOIR.m_B13	N_ASV2413	TATTTTGTATTTATTATTTGGTTTCATAGCAGGTATAATTGGTACTTTATTTAGTATTATAATAAGAGTAGAATTGGCTTATCCTGGTGTACAGATTTTAGAGGGAATTGACAATTTTATAATGTAGTTGTAACGGCTCATGCTTTTATTATGATATTTTTTATGGTTATGCCTACTATGATTGGTGGTTTTGGTAATTGTTTCGTACCTTTATTAATTGGTGCTCCAGATATGGCGTTCCCAAGATTAAATGCATTAAGTTTTTGATTATTACCACCATCATTAGTATTATTATTAGGATCAGCTTTTATTGAGACTGGTGCAGGTACTGGGTGAACTGTATATCCGCCTTTAAGT	92.2	Eukaryota	Amorphea	Amorphea_X	Amorphea_XX	Amoebozoa	Tubulinea	Arcellinida	Arcellinida_X	Arcellinida_XX	Arcellinida_XXX	ON651551	603	38	0.063018242	6	0.166666667	-0.621890547	Bsharre	1936	12780	15	103	34.243489	36.049425	0.37	7934.183105	925.7875366	15.63165665	3.442918062	414.9609985
B13	LCO.P.ARCOIR.m_B13	N_ASV762	TATATTATATTTAATGTTTGGTTTTATGGCTGGTATAATAGGTACATTATTTAGTATATTAATACGTATAGAATTAGCGTATCCGGGCGTGCAAATATTAAATGGTAATTGACAATTTTATAATGTCATAGTTACAGCGCATGCATTTGTTATGATTTTTTTTATGGTTATGCCTGCAATGATAGGAGGTTTTGGTAATTGTTTTGTGCCTTTATTAATAGGAGCTCCGGATATGGCCTTCCCTAGATTAAATGCATTAAGTTTTTGATTATTACCTCCTGCTTTTGTTTTATTATTAGGCTCAGCATTTATTGAAACTGGGGCAGGTACTGGATGAACTGTTTATCCCCCTTTAAGT	88.5	Eukaryota	Amorphea	Amorphea_X	Amorphea_XX	Amoebozoa	Tubulinea	Arcellinida	Arcellinida_X	Arcellinida_XX	Arcellinida_XXX	ON651505	2442	46	0.018837019	3	0.333333333	-0.943488943	Bsharre	1936	12780	15	103	34.243489	36.049425	0.37	7934.183105	925.7875366	15.63165665	3.442918062	414.9609985
B13	LCO.P.ARCOIR.m_B13	N_ASV2062	TATTTTGTATTTATTATTTGGTTTCATAGCAGGTATAATTGGTACTTTATTTAGTATCATAATAAGAGTAGAATTGGCTTATCCTGGTGTTCAAATACTAGAAGGGATTGACAATTTTATAATGTAGTTGTAACGGCTCATGCTTTTATTATGATATTTTTTATGGTGATGCCTACTATGATAGGTGGATTTGGTAATTGTTTTGTGCCTTTATTAATTGGGGCTCCAGATATGGCTTTCCCAAGATTAAATGCATTAAGTTTTTGATTACTTCCACCATCATTAGTATTATTGTTAGGATCCGCTTTTATTGAAACTGGAGCTGGAACTGGATGAACTGTATATCCACCTTTGAGT	91	Eukaryota	Amorphea	Amorphea_X	Amorphea_XX	Amoebozoa	Tubulinea	Arcellinida	Arcellinida_X	Arcellinida_XX	Arcellinida_XXX	ON651551	739	17	0.02300406	6	0.166666667	-0.861975643	Bsharre	1936	12780	15	103	34.243489	36.049425	0.37	7934.183105	925.7875366	15.63165665	3.442918062	414.9609985
B13	LCO.P.ARCOIR.m_B13	N_ASV205	TATTTTATATTTATTATTTGGTTTTATAGCAGGTATTATAGGTACGCTTTTTAGTATTATAATAAGAATAGAATTAGCTTATCCTGGGGTACAAATATTAGAGGGTAATTGACAATTTTATAATGTAGTTGTTACAGCTCATGCTTTTATTATGATATTTTTTATGGTGATGCCTACAATGATAGGTGGTTTTGGTAATTGTTTTGTACCATTATTAATTGGAGCTCCAGATATGGCGTTTCCAAGATTAAATGCATTAAGTTTTTGATTATTACCACCATCATTAATATTATTACTTGGATCTGCTTTTATTGAAACAGGTGCAGGTACAGGTTGAACTGTATATCCACCTTTAAGT	95	Eukaryota	Amorphea	Amorphea_X	Amorphea_XX	Amoebozoa	Tubulinea	Arcellinida	Plagiopyxidae	Plagiopyxis	Plagiopyxis_callida	OL549126	24304	823	0.033862739	6	0.166666667	-0.796823568	Bsharre	1936	12780	15	103	34.243489	36.049425	0.37	7934.183105	925.7875366	15.63165665	3.442918062	414.9609985
B13	LCO.P.ARCOIR.m_B13	N_ASV2	AATATTATATCTTTTATTTGGGTTTATCGCAGGCGTAGTTGGTACTTTATTTAGTATTTTAATTAGAATTGAATTAGCTTATCCTGGAGTACAAATTTTAAATGGTATTGACAATTTTATAATGTAATTGTAACAGCGCATGCTTTTATAATGATATTTTTTATGGTAATGCCAGCAATGATTGGTGGTTTTGGTATTGTTTTGTACCATTATTATTAGGTGCACCAGATATGGCTTTTCCTAGATTAAATGCTTTAAGTTTTTGATTATTACCACCATCTTTTATATTATTATTGGCGTCAGCTTTTATAGAAACAGGGGCAGGAACAGGTTGAACAGTTTATCCGCCTTTAAGT	92.4	Eukaryota	Amorphea	Amorphea_X	Amorphea_XX	Amoebozoa	Tubulinea	Arcellinida	Arcellinida_X	Arcellinida_XX	Arcellinida_XXX	ON651633	1973488	238	0.000120599	161	0.00621118	-0.980583616	Bsharre	1936	12780	15	103	34.243489	36.049425	0.37	7934.183105	925.7875366	15.63165665	3.442918062	414.9609985
B13	LCO.P.ARCOIR.m_B13	N_ASV8	AATATTATATTTATTATTTGGATTTATAGCAGGAATAATAGGAACAATATTTAGTATAATAATAAGAGTAGAATTGGCATACCCAGGAGTACAAATATTAGAAGGGAATTGACAATTTTATAATGTAGTAGTAACAGCGCACGCATTTATAATGATATTTTTTATGGTAATGCCTAGTATGATAGGAGGATTTGGTAATTGTTTTGTACCTTTATTAATAGGTGCACCAGATATGGCCTTTCCAAGATTAAATGCATTAAGTTTTTGATTATTGCCACCATCTTTTATATTATTATTATGCTCTGCATTTATAGAAACAGGAGCAGGAACAGGTTGAACAGTATATCCTCCATTAAGT	90.8	Eukaryota	Amorphea	Amorphea_X	Amorphea_XX	Amoebozoa	Tubulinea	Arcellinida	Arcellinida_X	Arcellinida_XX	Arcellinida_XXX	ON651557	527310	395	0.000749085	97	0.010309278	-0.927338757	Bsharre	1936	12780	15	103	34.243489	36.049425	0.37	7934.183105	925.7875366	15.63165665	3.442918062	414.9609985
B13	LCO.P.ARCOIR.m_B13	N_ASV14	GATATTATATTTAATATTTGGGTTAATAGCAGGTATAATTGGAACTTTATTTTCTATAATAATAAGAATAGAACTAGCATATCCTGGAGCTCAAATTCTTGGAGGTAATTGACAATTCTATAATGTAATAGTAACAGCACATGCTTTTATTATGATTTTTTTTATGGTTATGCCTACAATGATAGGAGGATTTGGTAATTGTTTTGTACCATTATTAATAGGTGCACCAGATATGGCTTTTCCGCGTTTAAATGCATTAAGCTTTTGATTATTACCACCTTCATTTATATTATTATTAGGATCTGCTTTTATAGAGACAGGTGCAGGTACTGGATGAACTGTATATCCACCATTAAGT	91.3	Eukaryota	Amorphea	Amorphea_X	Amorphea_XX	Amoebozoa	Tubulinea	Arcellinida	Arcellinida_X	Arcellinida_XX	Arcellinida_XXX	ON651528	320947	914	0.002847822	122	0.008196721	-0.652565688	Bsharre	1936	12780	15	103	34.243489	36.049425	0.37	7934.183105	925.7875366	15.63165665	3.442918062	414.9609985
B13	LCO.P.ARCOIR.m_B13	N_ASV612	TATATTATATTTATTATTTGGTTTTATGGCAGGAATTGTAGGTACTATATTTAGTATATTAATACGCATAGAATTAGCTTATCCAGGAGTACAAATATTAAATGGTAATTGACAATTTTATAATGTTATTGTAACAGCACATGCTTTTGTTATGATTTTTTTTATGGTTATGCCTGCTATGATTGGTGGTTTTGGTATTGCTTTGTTCCTTTATTAATAGGAGCACCTGATATGGCTTTTCCTAGATTAAATGCTTTAAGTTTTTGATTATTACCACCTTCTTTTGTATTATTATTAGGTTCAGCTTTTATTGAAACAGGAGCTGGTACAGGTTGAACTGTATATCCCCCTTTAAGT	89.9	Eukaryota	Amorphea	Amorphea_X	Amorphea_XX	Amoebozoa	Tubulinea	Arcellinida	Arcellinida_X	Arcellinida_XX	Arcellinida_XXX	ON651612	3496	411	0.117562929	5	0.2	-0.412185355	Bsharre	1936	12780	15	103	34.243489	36.049425	0.37	7934.183105	925.7875366	15.63165665	3.442918062	414.9609985
B13	LCO.P.ARCOIR.m_B13	N_ASV831	ATTATTATATTTGTGATTTGGTTTTATAGCAGGGTTAATAGGATCTCTATTTAGTATTATAATACGTATTGAGTTAGCTTATCCTGGTATACAAATTTTAGAAGGTAATTGACAATTTTATAATGTAATAGTAACAGCTCATGCTTTTATTATGATATTTTTTATGGTAATGCCTACAATGATAGGTGGTTTTGGTAATTGTTTTGTACCATTGTTAATAGGTGCACCTGATATGGCATTTCCTCGTTTAAATGCTTTAAGTTTTTGATTATTACCACCTTCTTTTATATTATTATTATGTTCAGCTTTTATTGAAACAGGGGCCGGTACGGGTTGAACGGTGTATCCGCCTTTAAGT	87.7	Eukaryota	Amorphea	Amorphea_X	Amorphea_XX	Amoebozoa	Tubulinea	Arcellinida	Arcellinida_X	Arcellinida_XX	Arcellinida_XXX	ON651513	2161	259	0.11985192	3	0.333333333	-0.640444239	Bsharre	1936	12780	15	103	34.243489	36.049425	0.37	7934.183105	925.7875366	15.63165665	3.442918062	414.9609985
B13	LCO.P.ARCOIR.m_B13	N_ASV1643	TATATTATATTTATTATTTGGATTTATAGCAGGGATAATAGGAACAATCTTTAGTATAATTATAAGAATTGAATTAGCTTATCCTGGAATACAAATATTAGAAGGAAATTGACAATTTTATAATGTAGTGGTAACGGCACATGCATTTATAATGATATTTTTTATGGTGATGCCAAGTATGATAGGAGGTTTTGGTAATTGTTTTGTACCTTTATTAATAGGAGCGCCTGATATGGCATTTCCTAGATTAAATGCATTAAGTTTTTGATTATTACCACCATCTTTTATATTATTACTATGTTCTGCTTTTATAGAAACAGGCGCAGGAACTGGTTGAACTATTTATCCTCCTTTAAGT	91.3	Eukaryota	Amorphea	Amorphea_X	Amorphea_XX	Amoebozoa	Tubulinea	Arcellinida	Arcellinida_X	Arcellinida_XX	Arcellinida_XXX	ON651557	964	961	0.996887967	2	0.5	0.993775934	Bsharre	1936	12780	15	103	34.243489	36.049425	0.37	7934.183105	925.7875366	15.63165665	3.442918062	414.9609985
B13	LCO.P.ARCOIR.m_B13	N_ASV11416	TACTTTATATTTAATATTCGCATTTATTGCTGGAATTATAGGTACTTTATTTAGTATTATTATAAGAATAGAATTAGCATATCCAGGGGTACAAATATTAAATGGTGATTGACAATTTTATAATGTAATAGTAACAGCACATGCATTTATAATGATATTTTTTATGGTTATGCCAGCTATGATAGGCGGTTTTGGAAATTGTTTTGTACCTTTATTAATAGGAGCACCTGATATGGCCTTCCCTAGATTAAATGCATTAAGTTTTTGATTATTACCACCTTCTTTTATATTATTATTAGGTTCAGCTTTTATAGAAACAGGCGCAGGTACAGGGTGAACCGTATACCCTCCTTTAAGT	89.9	Eukaryota	Amorphea	Amorphea_X	Amorphea_XX	Amoebozoa	Tubulinea	Arcellinida	Arcellinida_X	Arcellinida_XX	Arcellinida_XXX	ON651600	14	14	1	1	1	0	Bsharre	1936	12780	15	103	34.243489	36.049425	0.37	7934.183105	925.7875366	15.63165665	3.442918062	414.9609985
B14	LCO.P.ARCOIR.n_B14	N_ASV1746	TATATTATATTTATTATTTGGTTTTATGGCAGGAATTGTAGGTACTATATTTAGTATATTAATACGTATAGAATTAGCTTATCCAGGAGTACAAATATTAAATGGTAATTGACAATTTTATAATGTTATTGTAACAGCACATGCTTTTGTTATGATTTTTTTTATGGTTATGCCTGCTATGATTGGTGGTTTTGGTATTGTTTTGTTCCTTTATTAATAGGAGCACCTGATATGGCTTTTCCTAGATTAAATGCTTTAAGTTTTTGATTATTACCACCTTCTTTTGTATTATTATTAGGTTCAGCTTTTATTGAAACAGGAGCTGGTACAGGTTGAACAGTATATCCTCCTTTAAGT	90.8	Eukaryota	Amorphea	Amorphea_X	Amorphea_XX	Amoebozoa	Tubulinea	Arcellinida	Arcellinida_X	Arcellinida_XX	Arcellinida_XXX	ON651612	903	11	0.012181617	17	0.058823529	-0.792912514	Bsharre	1937	601	9	98	34.243083	36.049311	0.35	8155.01123	925.9540405	15.65249157	3.460684061	415.1234436
B14	LCO.P.ARCOIR.n_B14	N_ASV9697	TATTTTATATCTATTATTTGGTTTTATAGCAGGTATTATAGGTACTCTTTTTAGTATTATAATAAGAGTAGAGTTAGCTTATCCAGGGGTACAAATATTAGAGGGTAATTGACAATTTTATAATGTAGTTGTTACAGCTCATGCTTTTATTATGATATTTTTTATGGTGATGCCTACAATGATAGGTGGTTTTGGTAATTGTTTTGTGCCTTTATTAATAGGTGCCCCAGATATGGCATTTCCTAGATTAAATGCATTAAGTTTTTGATTATTACCACCGTCATTAATATTATTACTTGGATCTGCTTTTATTGAAACAGGGGCTGGAACAGGTTGGACTGTATATCCGCCTTTAAGT	94.7	Eukaryota	Amorphea	Amorphea_X	Amorphea_XX	Amoebozoa	Tubulinea	Arcellinida	Plagiopyxidae	Plagiopyxis	Plagiopyxis_callida	OL549126	25	12	0.48	5	0.2	1.4	Bsharre	1937	601	9	98	34.243083	36.049311	0.35	8155.01123	925.9540405	15.65249157	3.460684061	415.1234436
B14	LCO.P.ARCOIR.n_B14	N_ASV11	TATTTTATATTTATTATTTGGTTTTATTGCAGGTATTATAGGTACTCTTTTCAGTATTATAATAAGAGTGGAATTGGCATATCCTGGAGTACAGATATTAGAAGGTAATTGACAATTTTATAATGTAGTTGTTACAGCTCATGCTTTTATTATGATATTTTTTATGGTGATGCCTACAATGATAGGTGGTTTTGGTAATTGTTTTGTGCCTTTATTAATAGGTGCCCCAGATATGGCATTTCCTAGATTAAATGCATTAAGTTTTTGATTATTACCACCGTCATTAATATTATTACTTGGATCTGCTTTTATTGAAACAGGGGCTGGAACAGGTTGGACTGTATATCCGCCTTTAAGT	93.9	Eukaryota	Amorphea	Amorphea_X	Amorphea_XX	Amoebozoa	Tubulinea	Arcellinida	Arcellinida_X	Arcellinida_XX	Arcellinida_XXX	ON651552	331904	74	0.000222956	66	0.015151515	-0.985284902	Bsharre	1937	601	9	98	34.243083	36.049311	0.35	8155.01123	925.9540405	15.65249157	3.460684061	415.1234436
B14	LCO.P.ARCOIR.n_B14	N_ASV2	AATATTATATCTTTTATTTGGGTTTATCGCAGGCGTAGTTGGTACTTTATTTAGTATTTTAATTAGAATTGAATTAGCTTATCCTGGAGTACAAATTTTAAATGGTATTGACAATTTTATAATGTAATTGTAACAGCGCATGCTTTTATAATGATATTTTTTATGGTAATGCCAGCAATGATTGGTGGTTTTGGTATTGTTTTGTACCATTATTATTAGGTGCACCAGATATGGCTTTTCCTAGATTAAATGCTTTAAGTTTTTGATTATTACCACCATCTTTTATATTATTATTGGCGTCAGCTTTTATAGAAACAGGGGCAGGAACAGGTTGAACAGTTTATCCGCCTTTAAGT	92.4	Eukaryota	Amorphea	Amorphea_X	Amorphea_XX	Amoebozoa	Tubulinea	Arcellinida	Arcellinida_X	Arcellinida_XX	Arcellinida_XXX	ON651633	1973488	424	0.000214848	161	0.00621118	-0.965409468	Bsharre	1937	601	9	98	34.243083	36.049311	0.35	8155.01123	925.9540405	15.65249157	3.460684061	415.1234436
B15	LCO.P.ARCOIR.o_B15	N_ASV410	TATATTGTATTTATTGTTTGGTTTTATGGCAGGCATAATAGGTACCTTATTTAGTATTTTAATACGTATAGAGTTGGCATATCCAGGAGTTCAAATATTAAATGGGAATTGACAATTTTATAATGTTATTGTTACAGCCCATGCTTTTATAATGATTTTTTTCATGGTTATGCCAGCAATGATAGGTGGCTTTGGTAATTGTTTTGTACCTTTATTAATAGGAGCTCCTGATATGGCTTTTCCAAGATTAAATGCATTAAGTTTTTGATTATTACCCCCTTCTTTTATTTTATTATTAGGTTCAGCTTTCATCGAAACAGGTGCAGGTACAGGTTGGACAGTATATCCCCCGTTAAGT	89.1	Eukaryota	Amorphea	Amorphea_X	Amorphea_XX	Amoebozoa	Tubulinea	Arcellinida	Arcellinida_X	Arcellinida_XX	Arcellinida_XXX	ON651624	6489	8	0.001232856	4	0.25	-0.995068578	Bsharre	1940	78	6	121	34.242958	36.049778	0.17	6803.675781	925.1871948	15.63625145	3.44126153	414.7056885
B16	LCO.P.ARCOIR.p_B16	N_ASV11172	TATACTATATTTGATATTTGGATTGATAGCGGGTATTATTGGAACTCTGTTTTCTATAATAATAAGAATAGAATTAGCTTATCCAGGAGCCCAAATATTAGATAGTAATTGACAATTTTATAATGTAATAGTAACTGCGCATGCTTTTATTATGATATTTTTTATGGTGATGCCTACTATGATTGGTGGTTTTGGTATTGTTTTGTACCTTTATTAATAGGCGCTCCAGATATGGCGTTTCCACGTTTAAATGCATTAAGTTTTTGATTATTACCACCTTCTTTTATATTATTATTGGGATCAGCTTTTATAGAAACAGGAGCAGGAACCGGTTGAACAGTATATCCACCTTTAAGT	95.8	Eukaryota	Amorphea	Amorphea_X	Amorphea_XX	Amoebozoa	Tubulinea	Arcellinida	Arcellinida_X	Arcellinida_XX	Arcellinida_XXX	ON651508	15	15	1	1	1	0	Bsharre	1938	2186	13	100	34.242746	36.049997	0.11	7186.427734	924.8831787	15.63461018	3.437330961	414.5616455
B16	LCO.P.ARCOIR.p_B16	N_ASV218	TATATTATATTTATTATTTGGTTTTATGGCAGGAATTGTAGGTACTATATTTAGTATATTAATACGTATAGAATTAGCTTATCCAGGAGTACAAATATTAAATGGTAATTGACAATTTTATAATGTTATTGTAACAGCACATGCTTTTGTTATGATTTTTTTTATGGTTATGCCTGCTATGATTGGTGGTTTTGGTATTGCTTTGTTCCTTTATTAATTGGAGCACCTGATATGGCTTTTCCTAGATTAAATGCTTTAAGTTTTTGATTATTACCACCTTCTTTTGTATTATTATTAGGTTCAGCTTTTATTGAAACAGGAGCTGGTACAGGTTGAACTGTATATCCCCCTTTAAGT	89.9	Eukaryota	Amorphea	Amorphea_X	Amorphea_XX	Amoebozoa	Tubulinea	Arcellinida	Arcellinida_X	Arcellinida_XX	Arcellinida_XXX	ON651612	20737	44	0.002121811	18	0.055555556	-0.961807397	Bsharre	1938	2186	13	100	34.242746	36.049997	0.11	7186.427734	924.8831787	15.63461018	3.437330961	414.5616455
B16	LCO.P.ARCOIR.p_B16	N_ASV2486	TATTTTATATTTATTATTTGGTTTTATAGCAGGTATTATAGGTACGCTTTTTAGTATTATAATAAGAATAGAATTAGCTTATCCTGGGGTACAAATATTAGAGGGTAATTGACAATTTTATAATGTAGTTGTTACAGCTCATGCTTTTATTATGATATTTTTTATGGTGATGCCTACAATGATAGGTGGTTTTGGTAATTGTTTTGTACCATTATTAATAGGAGCTCCAGATATGGCGTTCCCTAGATTAAATGCATTAAGTTTTTGATTATTGCCACCATCATTAATATTATTACTTGGATCTGCTTTTATTGAAACTGGTGCAGGTACAGGTTGAACTGTTTATCCACCTTTAAGT	93.9	Eukaryota	Amorphea	Amorphea_X	Amorphea_XX	Amoebozoa	Tubulinea	Arcellinida	Plagiopyxidae	Plagiopyxis	Plagiopyxis_callida	OL549126	582	2	0.003436426	7	0.142857143	-0.975945017	Bsharre	1938	2186	13	100	34.242746	36.049997	0.11	7186.427734	924.8831787	15.63461018	3.437330961	414.5616455
B16	LCO.P.ARCOIR.p_B16	N_ASV2	AATATTATATCTTTTATTTGGGTTTATCGCAGGCGTAGTTGGTACTTTATTTAGTATTTTAATTAGAATTGAATTAGCTTATCCTGGAGTACAAATTTTAAATGGTATTGACAATTTTATAATGTAATTGTAACAGCGCATGCTTTTATAATGATATTTTTTATGGTAATGCCAGCAATGATTGGTGGTTTTGGTATTGTTTTGTACCATTATTATTAGGTGCACCAGATATGGCTTTTCCTAGATTAAATGCTTTAAGTTTTTGATTATTACCACCATCTTTTATATTATTATTGGCGTCAGCTTTTATAGAAACAGGGGCAGGAACAGGTTGAACAGTTTATCCGCCTTTAAGT	92.4	Eukaryota	Amorphea	Amorphea_X	Amorphea_XX	Amoebozoa	Tubulinea	Arcellinida	Arcellinida_X	Arcellinida_XX	Arcellinida_XXX	ON651633	1973488	1949	0.000987592	161	0.00621118	-0.840997766	Bsharre	1938	2186	13	100	34.242746	36.049997	0.11	7186.427734	924.8831787	15.63461018	3.437330961	414.5616455
B17	LCO.P.ARCOIR.q_B17	N_ASV5580	TATACTATATTTGATATTTGGATTGATAGCGGGTATTATTGGAACTCTGTTTTCTATAATAATAAGAATAGAATTAGCTTATCCAGGAGCCCAAATATTAGATAGTAATTGACAATTTTATAATGTAATAGTAACTGCGCATGCTTTTATTATGATATTTTTTATGGTGATGCCTACTATGATTGGTGGTTTTGGTATTGTTTTGTACCTTTATTAATAGGTGCTCCAGATATGGCATTTCCACGTTTAAATGCTTTAAGTTTTTGATTATTACCTCCTTCTTTTATATTATTATTAGGATCAGCTTTTATTGAAACAGGAGCAGGTACTGGTTGAACAGTCTATCCGCCTTTAAGT	98.6	Eukaryota	Amorphea	Amorphea_X	Amorphea_XX	Amoebozoa	Tubulinea	Arcellinida	Arcellinida_X	Arcellinida_XX	Arcellinida_XXX	ON651508	152	10	0.065789474	9	0.111111111	-0.407894737	Bsharre	1939	1058	13	108	34.24278	36.050037	0.31	7591.383301	924.7284546	15.62977505	3.432195425	414.4712524
B17	LCO.P.ARCOIR.q_B17	N_ASV2644	TATTTTATATTTATTATTTGGTTTTATTGCAGGTATTATAGGTACTCTTTTCAGTATTATAATAAGAGTGGAATTGGCATATCCTGGAGTACAGATATTAGAAGGTAATTGACAATTTTATAATGTAGTTGTTACAGCTCATGCTTTTATTATGATATTTTTTATGGTGATGCCTACAATGATAGGTGGTTTTGGTAATTGTTTTGTACCATTATTAATAGGAGCTCCAGATATGGCGTTCCCTAGATTAAATGCATTAAGTTTTTGATTATTGCCACCATCATTAATATTATTACTTGGATCTGCTTTTATTGAAACTGGTGCAGGTACAGGTTGAACTGTTTATCCACCTTTAAGT	94.4	Eukaryota	Amorphea	Amorphea_X	Amorphea_XX	Amoebozoa	Tubulinea	Arcellinida	Arcellinida_X	Arcellinida_XX	Arcellinida_XXX	ON651552	536	2	0.003731343	9	0.111111111	-0.96641791	Bsharre	1939	1058	13	108	34.24278	36.050037	0.31	7591.383301	924.7284546	15.62977505	3.432195425	414.4712524
B17	LCO.P.ARCOIR.q_B17	N_ASV1272	TATACTATATTTGATATTTGGATTGATAGCGGGTATTATTGGAACTCTGTTTTCTATAATAATAAGAATAGAATTAGCTTATCCAGGAGCCCAAATATTAGATAGTAATTGACAATTTTATAATGTAATAGTAACTGCGCATGCTTTTATTATGATATTTTTTATGGTGATGCCTACTATGATTGGTGGTTTTGGTATTGTTTTGTGCCTTTATTAATAGGTGCTCCAGATATGGCGTTTCCACGTTTAAATGCATTAAGTTTTTGATTATTACCACCTTCTTTTATATTATTATTGGGATCAGCTTTTATAGAAACAGGAGCAGGAACCGGTTGAACAGTATATCCACCCTTAAGT	95.5	Eukaryota	Amorphea	Amorphea_X	Amorphea_XX	Amoebozoa	Tubulinea	Arcellinida	Arcellinida_X	Arcellinida_XX	Arcellinida_XXX	ON651508	1303	213	0.163468918	2	0.5	-0.673062164	Bsharre	1939	1058	13	108	34.24278	36.050037	0.31	7591.383301	924.7284546	15.62977505	3.432195425	414.4712524
B17	LCO.P.ARCOIR.q_B17	N_ASV470	TATTTTATATTTATTATTTGGTTTTATAGCAGGTATTATTGGTACTTTATTTAGTATTATAATAAGAGTAGAATTAGCCTATCCTGGTGTACAAATTTTAGAAGGAATTGACAATTCTATAATGTAGTTGTAACGGCACATGCTTTTATTATGATATTTTTTATGGTAATGCCTACAATGATTGGGGGTTTTGGTAATTGCTTTGTGCCTTTATTAATTGGGGCTCCAGATATGGCGTTTCCAAGATTAAATGCATTAAGTTTTTGATTATTACCACCCTCATTAGTGTTATTATTAGGATCTGCTTTTATTGAAACTGGTGCAGGTACTGGATGAACTGTATATCCACCTTTAAGT	93.8	Eukaryota	Amorphea	Amorphea_X	Amorphea_XX	Amoebozoa	Tubulinea	Arcellinida	Arcellinida_X	Arcellinida_XX	Arcellinida_XXX	ON651571	5257	604	0.114894426	21	0.047619048	1.412782956	Bsharre	1939	1058	13	108	34.24278	36.050037	0.31	7591.383301	924.7284546	15.62977505	3.432195425	414.4712524
B18	LCO.P.ARCOIR.r_B18	N_ASV282	TATTTTATATCTAATTTTTGGATTAATAGCAGGTATTATAGGCACTTTATTTTCTATAATAATAAGAATAGAACTAGCATATCCAGGATCTCAAATTTTAGCTGGAAATTGACAATTTTATAACGTAATAGTAACAGCACATGCTTTTATTATGATATTTTTTATGGTTATGCCTACAATGATAGGTGGTTTTGGTAATTGTTTTGTACCATTACTAATAGGAGCGCCTGATATGGCGTTTCCTCGTTTAAATGCATTAAGTTTTTGATTATTACCACCTTCTTTTATCTTATTATTAGGATCTGCTTTTATTGAAACAGGTGCAGGTACTGGATGAACAATATATCCTCCTTTAAGT	90.2	Eukaryota	Amorphea	Amorphea_X	Amorphea_XX	Amoebozoa	Tubulinea	Arcellinida	Arcellinida_X	Arcellinida_XX	Arcellinida_XXX	ON651528	13852	25	0.001804794	5	0.2	-0.990976032	Bsharre	1941	220	10	120	34.24301	36.050214	0.23	8441.499023	924.4117432	15.60799408	3.412348986	414.2333984
B18	LCO.P.ARCOIR.r_B18	N_ASV470	TATTTTATATTTATTATTTGGTTTTATAGCAGGTATTATTGGTACTTTATTTAGTATTATAATAAGAGTAGAATTAGCCTATCCTGGTGTACAAATTTTAGAAGGAATTGACAATTCTATAATGTAGTTGTAACGGCACATGCTTTTATTATGATATTTTTTATGGTAATGCCTACAATGATTGGGGGTTTTGGTAATTGCTTTGTGCCTTTATTAATTGGGGCTCCAGATATGGCGTTTCCAAGATTAAATGCATTAAGTTTTTGATTATTACCACCCTCATTAGTGTTATTATTAGGATCTGCTTTTATTGAAACTGGTGCAGGTACTGGATGAACTGTATATCCACCTTTAAGT	93.8	Eukaryota	Amorphea	Amorphea_X	Amorphea_XX	Amoebozoa	Tubulinea	Arcellinida	Arcellinida_X	Arcellinida_XX	Arcellinida_XXX	ON651571	5257	55	0.010462241	21	0.047619048	-0.780292943	Bsharre	1941	220	10	120	34.24301	36.050214	0.23	8441.499023	924.4117432	15.60799408	3.412348986	414.2333984
B18	LCO.P.ARCOIR.r_B18	N_ASV805	TATTTTGTATTTATTATTTGGTTTTATAGCAGGTATAATTGGTACTTTATTTAGTATTATAATAAGAGTAGAATTGGCTTATCCTGGTGTACAAATATTAGAAGGAATTGACAATTTTATAATGTAGTTGTAACAGCTCATGCTTTTATTATGATATTTTTTATGGTTATGCCTACTATGATAGGTGGATTTGGTAATTGTTTTGTACCTTTATTAATAGGGGCTCCAGATATGGCTTTCCCTAGATTAAATGCATTAAGTTTTTGATTATTACCACCATCATTAGTATTATTATTAGGATCAGCTTTTATTGAAACTGGGGCAGGTACTGGATGAACTGTATATCCACCTTTAAGT	93	Eukaryota	Amorphea	Amorphea_X	Amorphea_XX	Amoebozoa	Tubulinea	Arcellinida	Arcellinida_X	Arcellinida_XX	Arcellinida_XXX	ON651551	2266	51	0.02250662	7	0.142857143	-0.842453663	Bsharre	1941	220	10	120	34.24301	36.050214	0.23	8441.499023	924.4117432	15.60799408	3.412348986	414.2333984
B19	LCO.P.ARCOIR.s_B19	N_ASV2	AATATTATATCTTTTATTTGGGTTTATCGCAGGCGTAGTTGGTACTTTATTTAGTATTTTAATTAGAATTGAATTAGCTTATCCTGGAGTACAAATTTTAAATGGTATTGACAATTTTATAATGTAATTGTAACAGCGCATGCTTTTATAATGATATTTTTTATGGTAATGCCAGCAATGATTGGTGGTTTTGGTATTGTTTTGTACCATTATTATTAGGTGCACCAGATATGGCTTTTCCTAGATTAAATGCTTTAAGTTTTTGATTATTACCACCATCTTTTATATTATTATTGGCGTCAGCTTTTATAGAAACAGGGGCAGGAACAGGTTGAACAGTTTATCCGCCTTTAAGT	92.4	Eukaryota	Amorphea	Amorphea_X	Amorphea_XX	Amoebozoa	Tubulinea	Arcellinida	Arcellinida_X	Arcellinida_XX	Arcellinida_XXX	ON651633	1973488	1156	0.000585765	161	0.00621118	-0.905691851	Bsharre	1939	5275	13	109	34.243175	36.050615	0.01	7212.782227	923.7892456	15.58048725	3.38533783	413.8312683
B19	LCO.P.ARCOIR.s_B19	N_ASV805	TATTTTGTATTTATTATTTGGTTTTATAGCAGGTATAATTGGTACTTTATTTAGTATTATAATAAGAGTAGAATTGGCTTATCCTGGTGTACAAATATTAGAAGGAATTGACAATTTTATAATGTAGTTGTAACAGCTCATGCTTTTATTATGATATTTTTTATGGTTATGCCTACTATGATAGGTGGATTTGGTAATTGTTTTGTACCTTTATTAATAGGGGCTCCAGATATGGCTTTCCCTAGATTAAATGCATTAAGTTTTTGATTATTACCACCATCATTAGTATTATTATTAGGATCAGCTTTTATTGAAACTGGGGCAGGTACTGGATGAACTGTATATCCACCTTTAAGT	93	Eukaryota	Amorphea	Amorphea_X	Amorphea_XX	Amoebozoa	Tubulinea	Arcellinida	Arcellinida_X	Arcellinida_XX	Arcellinida_XXX	ON651551	2266	13	0.005736981	7	0.142857143	-0.95984113	Bsharre	1939	5275	13	109	34.243175	36.050615	0.01	7212.782227	923.7892456	15.58048725	3.38533783	413.8312683
B19	LCO.P.ARCOIR.s_B19	N_ASV51	AATATTATATCTTTTATTTGGGTTTATCGCAGGCGTTGTTGGTACTTTATTTAGTATTTTAATTAGAATTGAATTAGCTTATCCTGGAGTACAAATTTTAAATGGTATTGACAATTTTATAATGTAATTGTAACAGCGCATGCTTTTATAATGATATTTTTTATGGTAATGCCAGCAATGATTGGTGGTTTTGGTATTGTTTTGTACCATTATTATTAGGTGCACCAGATATGGCTTTTCCTAGATTAAATGCTTTAAGTTTTTGATTATTACCACCATCTTTTATATTATTATTGGCGTCAGCTTTTATAGAAACAGGGGCAGGAACAGGTTGAACAGTTTATCCGCCTTTAAGT	92.7	Eukaryota	Amorphea	Amorphea_X	Amorphea_XX	Amoebozoa	Tubulinea	Arcellinida	Arcellinida_X	Arcellinida_XX	Arcellinida_XXX	ON651633	124551	91	0.000730624	30	0.033333333	-0.978081268	Bsharre	1939	5275	13	109	34.243175	36.050615	0.01	7212.782227	923.7892456	15.58048725	3.38533783	413.8312683
B19	LCO.P.ARCOIR.s_B19	N_ASV1272	TATACTATATTTGATATTTGGATTGATAGCGGGTATTATTGGAACTCTGTTTTCTATAATAATAAGAATAGAATTAGCTTATCCAGGAGCCCAAATATTAGATAGTAATTGACAATTTTATAATGTAATAGTAACTGCGCATGCTTTTATTATGATATTTTTTATGGTGATGCCTACTATGATTGGTGGTTTTGGTATTGTTTTGTGCCTTTATTAATAGGTGCTCCAGATATGGCGTTTCCACGTTTAAATGCATTAAGTTTTTGATTATTACCACCTTCTTTTATATTATTATTGGGATCAGCTTTTATAGAAACAGGAGCAGGAACCGGTTGAACAGTATATCCACCCTTAAGT	95.5	Eukaryota	Amorphea	Amorphea_X	Amorphea_XX	Amoebozoa	Tubulinea	Arcellinida	Arcellinida_X	Arcellinida_XX	Arcellinida_XXX	ON651508	1303	1090	0.836531082	2	0.5	0.673062164	Bsharre	1939	5275	13	109	34.243175	36.050615	0.01	7212.782227	923.7892456	15.58048725	3.38533783	413.8312683
B19	LCO.P.ARCOIR.s_B19	N_ASV16	TATATTATATTTATTATTTGGTTTTATGGCAGGAATTGTAGGTACTATATTTAGTATATTAATACGTATAGAATTAGCTTATCCGGGAGTACAAATATTAAATGGTAATTGACAATTTTATAATGTTATTGTAACAGCACATGCTTTTGTTATGATTTTTTTTATGGTTATGCCTGCTATGATTGGTGGTTTTGGTATTGTTTTGTTCCTTTATTAATAGGAGCACCTGATATGGCTTTTCCTAGATTAAATGCTTTAAGTTTTTGATTATTACCACCTTCTTTTGTATTATTATTAGGTTCAGCTTTTATTGAAACAGGAGCTGGTACAGGTTGAACAGTATATCCTCCTTTAAGT	90.2	Eukaryota	Amorphea	Amorphea_X	Amorphea_XX	Amoebozoa	Tubulinea	Arcellinida	Arcellinida_X	Arcellinida_XX	Arcellinida_XXX	ON651624	244218	204	0.000835319	45	0.022222222	-0.962410633	Bsharre	1939	5275	13	109	34.243175	36.050615	0.01	7212.782227	923.7892456	15.58048725	3.38533783	413.8312683
B19	LCO.P.ARCOIR.s_B19	N_ASV732	TATATTATATTTATTATTTGGTTTTATAGCAGGTATAATAGGTACATTTTTTAGTATTATTATTAGAATTGAATTAGCTTATCCAGGAGTTCAAATATTAAACGGTGATTGACAATTTTATAATGTAATAGTTACAGCTCATGCATTTATTATGATTTTTTTTATGGTAATGCCAGCTATGATAGGTGGTTTTGGTAATTGTTTTGTACCTTTATTAATAGGAGCACCAGATATGGCTTTTCCTAGATTAAATGCATTAAGTTTCTGATTATTACCACCATCTTTTATATTATTATTAGGTTCTGCTTTTATAGAAACAGGTGCAGGTACTGGATGAACTGTATATCCACCATTAAGT	90.8	Eukaryota	Amorphea	Amorphea_X	Amorphea_XX	Amoebozoa	Tubulinea	Arcellinida	Arcellinida_X	Arcellinida_XX	Arcellinida_XXX	ON651590	2598	2589	0.996535797	2	0.5	0.993071594	Bsharre	1939	5275	13	109	34.243175	36.050615	0.01	7212.782227	923.7892456	15.58048725	3.38533783	413.8312683
B19	LCO.P.ARCOIR.s_B19	N_ASV307	AATTTTATATTTATTATTTGGATTTATAGCAGGAATTATAGGTACTTTATTTAGTATTATTATAAGAATAGAATTAGCATATCCAGGGGTACAAATATTAAATGGTGATTGACAATTTTATAATGTAATAGTAACAGCACATGCATTTATAATGATATTTTTTATGGTTATGCCAGCTATGATAGGCGGTTTTGGAAATTGTTTTGTACCTTTATTAATAGGAGCACCTGATATGGCCTTCCCTAGATTAAATGCATTAAGTTTTTGATTATTACCACCTTCTTTTATATTATTATTAGGTTCAGCTTTTATAGAAACAGGCGCAGGTACAGGGTGAACCGTATACCCTCCTTTAAGT	90.8	Eukaryota	Amorphea	Amorphea_X	Amorphea_XX	Amoebozoa	Tubulinea	Arcellinida	Arcellinida_X	Arcellinida_XX	Arcellinida_XXX	ON651505	11364	7	0.00061598	10	0.1	-0.993840197	Bsharre	1939	5275	13	109	34.243175	36.050615	0.01	7212.782227	923.7892456	15.58048725	3.38533783	413.8312683
B20	LCO.P.ARCOIR.t_B20	N_ASV602	TATACTATATTTAGTATTTGGATTGATAGCTGGTATTATTGGAACTTTATTTTCTATAATAATAAGAATAGAATTAGCATATCCAGGGGCTCAAATATTAGACGGTAATTGACAATTTTATAATGTAATAGTAACTGCTCATGCTTTTATTATGATATTTTTTATGGTTATGCCTACTATGATTGGAGGGTTTGGTAATTGTTTTGTACCTTTATTAATAGGTGCTCCTGATATGGCATTTCCGCGTTTAAACGCATTAAGTTTTTGATTATTACCACCTTCTTTTATATTATTATTAGGATCTGCTTTCATAGAAACAGGAGCGGGTACTGGATGAACAGTTTATCCACCATTAAGT	92.2	Eukaryota	Amorphea	Amorphea_X	Amorphea_XX	Amoebozoa	Tubulinea	Arcellinida	Arcellinida_X	Arcellinida_XX	Arcellinida_XXX	ON651508	3599	2	0.00055571	4	0.25	-0.99777716	Bsharre	1940	295	10	122	34.243089	36.049949	0.21	7285.555664	924.8727417	15.61851692	3.424615383	414.4871216
B20	LCO.P.ARCOIR.t_B20	N_ASV805	TATTTTGTATTTATTATTTGGTTTTATAGCAGGTATAATTGGTACTTTATTTAGTATTATAATAAGAGTAGAATTGGCTTATCCTGGTGTACAAATATTAGAAGGAATTGACAATTTTATAATGTAGTTGTAACAGCTCATGCTTTTATTATGATATTTTTTATGGTTATGCCTACTATGATAGGTGGATTTGGTAATTGTTTTGTACCTTTATTAATAGGGGCTCCAGATATGGCTTTCCCTAGATTAAATGCATTAAGTTTTTGATTATTACCACCATCATTAGTATTATTATTAGGATCAGCTTTTATTGAAACTGGGGCAGGTACTGGATGAACTGTATATCCACCTTTAAGT	93	Eukaryota	Amorphea	Amorphea_X	Amorphea_XX	Amoebozoa	Tubulinea	Arcellinida	Arcellinida_X	Arcellinida_XX	Arcellinida_XXX	ON651551	2266	167	0.073698147	7	0.142857143	-0.484112974	Bsharre	1940	295	10	122	34.243089	36.049949	0.21	7285.555664	924.8727417	15.61851692	3.424615383	414.4871216
B21	LCO.P.ARCOIR.u_B21	N_ASV2440	TATACTATATTTGATATTTGGATTGATAGCGGGTATTATTGGAACTCTGTTTTCTATAATAATAAGAATAGAATTAGCTTATCCAGGAGCCCAAATATTAGATAGTAATTGACAATTTTATAATGTAATAGTAACTGCTCATGCTTTTATTATGATATTTTTTATGGTGATGCCTACTATGATTGGTGGTTTTGGTATTGTTTTGTACCTTTATTAATAGGCGCTCCAGATATGGCGTTTCCACGTTTAAATGCATTAAGTTTTTGATTATTACCACCTTCTTTTATATTATTATTGGGATCAGCTTTTATAGAAACAGGAGCAGGAACCGGTTGAACAGTATATCCACCTTTAAGT	96.1	Eukaryota	Amorphea	Amorphea_X	Amorphea_XX	Amoebozoa	Tubulinea	Arcellinida	Arcellinida_X	Arcellinida_XX	Arcellinida_XXX	ON651508	595	259	0.435294118	3	0.333333333	0.305882353	Bsharre	1940	13843	15	92	34.243416	36.050084	0.33	8263.316406	924.7106323	15.60157967	3.409913063	414.3399048
B21	LCO.P.ARCOIR.u_B21	N_ASV1223	TATTTTGTATTTATTATTTGGTTTCATAGCAGGTATAATTGGTACTTTATTTAGTATTATAATAAGAGTAGAATTGGCTTATCCTGGTGTACAGATTTTAGAAGGAATTGACAATTTTATAATGTAGTTGTAACGGCTCATGCTTTTATTATGATATTTTTTATGGTTATGCCTACTATGATTGGTGGTTTTGGTAATTGTTTCGTGCCTTTATTAATAGGTGCTCCAGATATGGCGTTCCCAAGATTAAATGCATTAAGTTTTTGATTATTACCACCATCATTAGTATTATTATTAGGATCAGCTTTTATTGAGACTGGTGCAGGTACTGGGTGAACTGTATATCCGCCTTTAAGT	92.4	Eukaryota	Amorphea	Amorphea_X	Amorphea_XX	Amoebozoa	Tubulinea	Arcellinida	Arcellinida_X	Arcellinida_XX	Arcellinida_XXX	ON651551	1364	148	0.108504399	3	0.333333333	-0.674486804	Bsharre	1940	13843	15	92	34.243416	36.050084	0.33	8263.316406	924.7106323	15.60157967	3.409913063	414.3399048
B21	LCO.P.ARCOIR.u_B21	N_ASV4747	AATATTATATCTTTTATTTGGGTTTATCGCAGGCGTAGTTGGTACTTTACTTAGTATTTTAATTAGAATTGAATTAGCTTATCCTGGAGTACAAATTTTAAATGGTATTGACAATTTTATAATGTAATTGTAACAGCGCATGCTTTTATAATGATATTTTTTATGGTAATGCCAGCAATGATTGGTGGTTTTGGTATTGTTTTGTACCATTATTATTAGGTGCACCAGATATGGCTTTTCCTAGATTAAATGCTTTAAGTTTTTGATTATTACCACCATCTTTTATATTATTATTGGCGTCAGCTCTTATAGAAACAGGGGCAGGAACAGGTTGAACAGTTTATCCGCCTTTAAGT	91.9	Eukaryota	Amorphea	Amorphea_X	Amorphea_XX	Amoebozoa	Tubulinea	Arcellinida	Arcellinida_X	Arcellinida_XX	Arcellinida_XXX	ON651633	213	213	1	1	1	0	Bsharre	1940	13843	15	92	34.243416	36.050084	0.33	8263.316406	924.7106323	15.60157967	3.409913063	414.3399048
B21	LCO.P.ARCOIR.u_B21	N_ASV1085	AAGATTGTATATTATATTTGGGTTTATCGCAGGCGTAGTTGGTACTTTATTTAGTATTTTAATTAGAATTGAATTAGCTTATCCTGGAGTACAAATTTTAAATGGTATTGACAATTTTATAATGTAATTGTAACAGCGCATGCTTTTATAATGATATTTTTTATGGTAATGCCAGCAATGATTGGTGGTTTTGGTATTGTTTTGTACCATTATTATTAGGTGCACCAGATATGGCTTTTCCTAGATTAAATGCTTTAAGTTTTTGATTATTACCACCATCTTTTATATTATTATTGGCGTCAGCTTTTATAGAAACAGGGGCAGGAACAGGTTGAACAGTTTATCCGCCTTTAAGT	91.3	Eukaryota	Amorphea	Amorphea_X	Amorphea_XX	Amoebozoa	Tubulinea	Arcellinida	Arcellinida_X	Arcellinida_XX	Arcellinida_XXX	ON651633	1570	27	0.017197452	21	0.047619048	-0.638853503	Bsharre	1940	13843	15	92	34.243416	36.050084	0.33	8263.316406	924.7106323	15.60157967	3.409913063	414.3399048
B21	LCO.P.ARCOIR.u_B21	N_ASV2062	TATTTTGTATTTATTATTTGGTTTCATAGCAGGTATAATTGGTACTTTATTTAGTATCATAATAAGAGTAGAATTGGCTTATCCTGGTGTTCAAATACTAGAAGGGATTGACAATTTTATAATGTAGTTGTAACGGCTCATGCTTTTATTATGATATTTTTTATGGTGATGCCTACTATGATAGGTGGATTTGGTAATTGTTTTGTGCCTTTATTAATTGGGGCTCCAGATATGGCTTTCCCAAGATTAAATGCATTAAGTTTTTGATTACTTCCACCATCATTAGTATTATTGTTAGGATCCGCTTTTATTGAAACTGGAGCTGGAACTGGATGAACTGTATATCCACCTTTGAGT	91	Eukaryota	Amorphea	Amorphea_X	Amorphea_XX	Amoebozoa	Tubulinea	Arcellinida	Arcellinida_X	Arcellinida_XX	Arcellinida_XXX	ON651551	739	153	0.207036536	6	0.166666667	0.242219215	Bsharre	1940	13843	15	92	34.243416	36.050084	0.33	8263.316406	924.7106323	15.60157967	3.409913063	414.3399048
B21	LCO.P.ARCOIR.u_B21	N_ASV51	AATATTATATCTTTTATTTGGGTTTATCGCAGGCGTTGTTGGTACTTTATTTAGTATTTTAATTAGAATTGAATTAGCTTATCCTGGAGTACAAATTTTAAATGGTATTGACAATTTTATAATGTAATTGTAACAGCGCATGCTTTTATAATGATATTTTTTATGGTAATGCCAGCAATGATTGGTGGTTTTGGTATTGTTTTGTACCATTATTATTAGGTGCACCAGATATGGCTTTTCCTAGATTAAATGCTTTAAGTTTTTGATTATTACCACCATCTTTTATATTATTATTGGCGTCAGCTTTTATAGAAACAGGGGCAGGAACAGGTTGAACAGTTTATCCGCCTTTAAGT	92.7	Eukaryota	Amorphea	Amorphea_X	Amorphea_XX	Amoebozoa	Tubulinea	Arcellinida	Arcellinida_X	Arcellinida_XX	Arcellinida_XXX	ON651633	124551	3723	0.02989137	30	0.033333333	-0.103258906	Bsharre	1940	13843	15	92	34.243416	36.050084	0.33	8263.316406	924.7106323	15.60157967	3.409913063	414.3399048
B21	LCO.P.ARCOIR.u_B21	N_ASV2	AATATTATATCTTTTATTTGGGTTTATCGCAGGCGTAGTTGGTACTTTATTTAGTATTTTAATTAGAATTGAATTAGCTTATCCTGGAGTACAAATTTTAAATGGTATTGACAATTTTATAATGTAATTGTAACAGCGCATGCTTTTATAATGATATTTTTTATGGTAATGCCAGCAATGATTGGTGGTTTTGGTATTGTTTTGTACCATTATTATTAGGTGCACCAGATATGGCTTTTCCTAGATTAAATGCTTTAAGTTTTTGATTATTACCACCATCTTTTATATTATTATTGGCGTCAGCTTTTATAGAAACAGGGGCAGGAACAGGTTGAACAGTTTATCCGCCTTTAAGT	92.4	Eukaryota	Amorphea	Amorphea_X	Amorphea_XX	Amoebozoa	Tubulinea	Arcellinida	Arcellinida_X	Arcellinida_XX	Arcellinida_XXX	ON651633	1973488	9084	0.004603018	161	0.00621118	-0.258914166	Bsharre	1940	13843	15	92	34.243416	36.050084	0.33	8263.316406	924.7106323	15.60157967	3.409913063	414.3399048
B21	LCO.P.ARCOIR.u_B21	N_ASV5	TATATTATATTTAATGTTTGGTTTTATGGCTGGTATAATAGGTACATTATTTAGTATATTAATACGTATAGAATTAGCGTATCCGGGCGTGCAAATATTAAATGGTAATTGACAATTTTATAATGTCATAGTTACAGCGCATGCATTTGTTATGATTTTTTTTATGGTTATGCCTGCAATGATAGGAGGTTTTGGTAATTGTTTTGTGCCTTTATTAATAGGAGCTCCGGATATGGCCTTCCCTAGATTAAATGCATTAAGTTTTTGATTATTACCTCCTGCTTTTGTTTTATTATTAGGCTCAGCATTTATTGAAACTGGCGCAGGTACTGGATGAACTGTTTATCCCCCTTTAAGT	88.5	Eukaryota	Amorphea	Amorphea_X	Amorphea_XX	Amoebozoa	Tubulinea	Arcellinida	Arcellinida_X	Arcellinida_XX	Arcellinida_XXX	ON651505	841616	143	0.000169911	119	0.008403361	-0.979780565	Bsharre	1940	13843	15	92	34.243416	36.050084	0.33	8263.316406	924.7106323	15.60157967	3.409913063	414.3399048
B22	LCO.P.ARCOIR.v_B22	N_ASV8	AATATTATATTTATTATTTGGATTTATAGCAGGAATAATAGGAACAATATTTAGTATAATAATAAGAGTAGAATTGGCATACCCAGGAGTACAAATATTAGAAGGGAATTGACAATTTTATAATGTAGTAGTAACAGCGCACGCATTTATAATGATATTTTTTATGGTAATGCCTAGTATGATAGGAGGATTTGGTAATTGTTTTGTACCTTTATTAATAGGTGCACCAGATATGGCCTTTCCAAGATTAAATGCATTAAGTTTTTGATTATTGCCACCATCTTTTATATTATTATTATGCTCTGCATTTATAGAAACAGGAGCAGGAACAGGTTGAACAGTATATCCTCCATTAAGT	90.8	Eukaryota	Amorphea	Amorphea_X	Amorphea_XX	Amoebozoa	Tubulinea	Arcellinida	Arcellinida_X	Arcellinida_XX	Arcellinida_XXX	ON651557	527310	4029	0.007640667	97	0.010309278	-0.258855322	Bsharre	1939	4179	6	105	34.243528	36.04989	0.2	7934.055664	925.0137939	15.60327721	3.413894653	414.4854431
B22	LCO.P.ARCOIR.v_B22	N_ASV14	GATATTATATTTAATATTTGGGTTAATAGCAGGTATAATTGGAACTTTATTTTCTATAATAATAAGAATAGAACTAGCATATCCTGGAGCTCAAATTCTTGGAGGTAATTGACAATTCTATAATGTAATAGTAACAGCACATGCTTTTATTATGATTTTTTTTATGGTTATGCCTACAATGATAGGAGGATTTGGTAATTGTTTTGTACCATTATTAATAGGTGCACCAGATATGGCTTTTCCGCGTTTAAATGCATTAAGCTTTTGATTATTACCACCTTCATTTATATTATTATTAGGATCTGCTTTTATAGAGACAGGTGCAGGTACTGGATGAACTGTATATCCACCATTAAGT	91.3	Eukaryota	Amorphea	Amorphea_X	Amorphea_XX	Amoebozoa	Tubulinea	Arcellinida	Arcellinida_X	Arcellinida_XX	Arcellinida_XXX	ON651528	320947	62	0.000193178	122	0.008196721	-0.976432246	Bsharre	1939	4179	6	105	34.243528	36.04989	0.2	7934.055664	925.0137939	15.60327721	3.413894653	414.4854431
B22	LCO.P.ARCOIR.v_B22	N_ASV1143	TATTTTGTATTTATTATTCGGTTTCATAGCAGGTATAATTGGTACTTTATTTAGTATCATAATAAGAGTAGAATTGGCTTATCCTGGTGTACAAATTTTAGAAGGAATTGACAATTTTATAATGTAGTTGTAACGGCGCATGCTTTTATTATGATATTTTTTATGGTTATGCCTACTATGATAGGTGGTTTTGGTAATTGTTTTGTGCCTTTATTAATAGGGGCCCCAGATATGGCTTTCCCAAGATTAAATGCATTAAGTTTTTGATTATTACCACCTTCATTAGTATTATTATTAGGATCAGCTTTTATTGAGACTGGTGCTGGTACTGGGTGAACTGTTTACCCACCTTTGAGT	91.9	Eukaryota	Amorphea	Amorphea_X	Amorphea_XX	Amoebozoa	Tubulinea	Arcellinida	Arcellinida_X	Arcellinida_XX	Arcellinida_XXX	ON651551	1475	13	0.008813559	11	0.090909091	-0.903050847	Bsharre	1939	4179	6	105	34.243528	36.04989	0.2	7934.055664	925.0137939	15.60327721	3.413894653	414.4854431
B23	LCO.P.ARCOIR.w_B23	N_ASV23	TATATTATATTTAATGTTTGGTTTTATGGCTGGTATAATAGGTACATTATTTAGTATATTAATACGTATAGAATTAGCGTATCCGGGCGTGCAAATATTAAATGGTAATTGACAATTTTATAATGTCATAGTTACAGCGCATGCATTTGTTATGATTTTTTTTATGGTTATGCCTGCAATGATAGGAGGTTTTGGTAATTGTTTTGTGCCTTTATTAATAGGAGCTCCGGATATGGCCTTCCCTAGATTAAATGCATTAAGTTTTTGATTATTACCTCCTGCTTTTGTTTTATTATTAGGCTCAGCATTTATTGAAACTGGCGCAGGTACTGGATGAACTGTATATCCCCCTTTAAGT	88.5	Eukaryota	Amorphea	Amorphea_X	Amorphea_XX	Amoebozoa	Tubulinea	Arcellinida	Arcellinida_X	Arcellinida_XX	Arcellinida_XXX	ON651505	224474	16288	0.072560742	45	0.022222222	2.26523339	Bsharre	1934	22367	17	107	34.243641	36.049204	0.39	7752.039063	926.2437134	15.63830948	3.452146053	415.2001648
B23	LCO.P.ARCOIR.w_B23	N_ASV121	TATACTTTATCTTGTTTTTGGATTAATAGCAGGTATAATAGGTACATTATTTTCTATAATAATAAGAATAGAATTAGCATATCCAGGAGCTCAAATATTAGGTGGAAATTGACAATTTTATAATGTAATAGTAACAGCACATGCTTTTATTATGATTTTTTTTATGGTAATGCCTACAATGATTGGTGGTTTTGGGAATTGTTTTGTGCCACTTTTAATAGGAGCGCCAGATATGGCGTTTCCAAGATTAAACGCTTTAAGTTTTTGATTATTACCACCTGCATTTATATTATTACTAGGTTCTGCATTTATAGAAACAGGTGCAGGTACTGGTTGAACAGTATATCCGCCATTAAGT	86.3	Eukaryota	Amorphea	Amorphea_X	Amorphea_XX	Amoebozoa	Tubulinea	Arcellinida	Arcellinida_X	Arcellinida_XX	Arcellinida_XXX	ON651611	49987	589	0.011783064	27	0.037037037	-0.681857283	Bsharre	1934	22367	17	107	34.243641	36.049204	0.39	7752.039063	926.2437134	15.63830948	3.452146053	415.2001648
B23	LCO.P.ARCOIR.w_B23	N_ASV5	TATATTATATTTAATGTTTGGTTTTATGGCTGGTATAATAGGTACATTATTTAGTATATTAATACGTATAGAATTAGCGTATCCGGGCGTGCAAATATTAAATGGTAATTGACAATTTTATAATGTCATAGTTACAGCGCATGCATTTGTTATGATTTTTTTTATGGTTATGCCTGCAATGATAGGAGGTTTTGGTAATTGTTTTGTGCCTTTATTAATAGGAGCTCCGGATATGGCCTTCCCTAGATTAAATGCATTAAGTTTTTGATTATTACCTCCTGCTTTTGTTTTATTATTAGGCTCAGCATTTATTGAAACTGGCGCAGGTACTGGATGAACTGTTTATCCCCCTTTAAGT	88.5	Eukaryota	Amorphea	Amorphea_X	Amorphea_XX	Amoebozoa	Tubulinea	Arcellinida	Arcellinida_X	Arcellinida_XX	Arcellinida_XXX	ON651505	841616	4348	0.005166252	119	0.008403361	-0.385216061	Bsharre	1934	22367	17	107	34.243641	36.049204	0.39	7752.039063	926.2437134	15.63830948	3.452146053	415.2001648
B23	LCO.P.ARCOIR.w_B23	N_ASV2958	TATATTATATTTAATGTTTGGTTTTATGGCTGGTATAATAGGTACATTATTTAGTATATTAATACGTATAGAATTAGCGTATCCGGGCGTGCAAATATTAAATGGTAATTGACAATTTTATAATGTCATAGTTACAGCGCATGCATTTGTTATGATTTTTTTTATGGTTATGCCTGCAATGATAGGAGGTTTTGGTAATTGTTTTGTGCCTTTATTAATAGGAGCTCCGGATATGGCCTTCCCTAGATTAAATGCATTAAGTTTTTGATTATTACCCCCTGCTTTTGTTTTATTATTAGGCTCAGCATTTATTGAAACTGGCGCAGGTACTGGATGAACTGTATATCCCCCTTTAAGT	88.5	Eukaryota	Amorphea	Amorphea_X	Amorphea_XX	Amoebozoa	Tubulinea	Arcellinida	Arcellinida_X	Arcellinida_XX	Arcellinida_XXX	ON651505	467	467	1	1	1	0	Bsharre	1934	22367	17	107	34.243641	36.049204	0.39	7752.039063	926.2437134	15.63830948	3.452146053	415.2001648
B23	LCO.P.ARCOIR.w_B23	N_ASV218	TATATTATATTTATTATTTGGTTTTATGGCAGGAATTGTAGGTACTATATTTAGTATATTAATACGTATAGAATTAGCTTATCCAGGAGTACAAATATTAAATGGTAATTGACAATTTTATAATGTTATTGTAACAGCACATGCTTTTGTTATGATTTTTTTTATGGTTATGCCTGCTATGATTGGTGGTTTTGGTATTGCTTTGTTCCTTTATTAATTGGAGCACCTGATATGGCTTTTCCTAGATTAAATGCTTTAAGTTTTTGATTATTACCACCTTCTTTTGTATTATTATTAGGTTCAGCTTTTATTGAAACAGGAGCTGGTACAGGTTGAACTGTATATCCCCCTTTAAGT	89.9	Eukaryota	Amorphea	Amorphea_X	Amorphea_XX	Amoebozoa	Tubulinea	Arcellinida	Arcellinida_X	Arcellinida_XX	Arcellinida_XXX	ON651612	20737	262	0.012634422	18	0.055555556	-0.772580412	Bsharre	1934	22367	17	107	34.243641	36.049204	0.39	7752.039063	926.2437134	15.63830948	3.452146053	415.2001648
B24	LCO.P.ARCOIR.x_B24	N_ASV2644	TATTTTATATTTATTATTTGGTTTTATTGCAGGTATTATAGGTACTCTTTTCAGTATTATAATAAGAGTGGAATTGGCATATCCTGGAGTACAGATATTAGAAGGTAATTGACAATTTTATAATGTAGTTGTTACAGCTCATGCTTTTATTATGATATTTTTTATGGTGATGCCTACAATGATAGGTGGTTTTGGTAATTGTTTTGTACCATTATTAATAGGAGCTCCAGATATGGCGTTCCCTAGATTAAATGCATTAAGTTTTTGATTATTGCCACCATCATTAATATTATTACTTGGATCTGCTTTTATTGAAACTGGTGCAGGTACAGGTTGAACTGTTTATCCACCTTTAAGT	94.4	Eukaryota	Amorphea	Amorphea_X	Amorphea_XX	Amoebozoa	Tubulinea	Arcellinida	Arcellinida_X	Arcellinida_XX	Arcellinida_XXX	ON651552	536	4	0.007462687	9	0.111111111	-0.932835821	Bsharre	1937	830	19	114	34.243818	36.050014	0.14	7244.916504	924.8518066	15.58633137	3.399183989	414.3380127
B24	LCO.P.ARCOIR.x_B24	N_ASV2486	TATTTTATATTTATTATTTGGTTTTATAGCAGGTATTATAGGTACGCTTTTTAGTATTATAATAAGAATAGAATTAGCTTATCCTGGGGTACAAATATTAGAGGGTAATTGACAATTTTATAATGTAGTTGTTACAGCTCATGCTTTTATTATGATATTTTTTATGGTGATGCCTACAATGATAGGTGGTTTTGGTAATTGTTTTGTACCATTATTAATAGGAGCTCCAGATATGGCGTTCCCTAGATTAAATGCATTAAGTTTTTGATTATTGCCACCATCATTAATATTATTACTTGGATCTGCTTTTATTGAAACTGGTGCAGGTACAGGTTGAACTGTTTATCCACCTTTAAGT	93.9	Eukaryota	Amorphea	Amorphea_X	Amorphea_XX	Amoebozoa	Tubulinea	Arcellinida	Plagiopyxidae	Plagiopyxis	Plagiopyxis_callida	OL549126	582	4	0.006872852	7	0.142857143	-0.951890034	Bsharre	1937	830	19	114	34.243818	36.050014	0.14	7244.916504	924.8518066	15.58633137	3.399183989	414.3380127
B24	LCO.P.ARCOIR.x_B24	N_ASV51	AATATTATATCTTTTATTTGGGTTTATCGCAGGCGTTGTTGGTACTTTATTTAGTATTTTAATTAGAATTGAATTAGCTTATCCTGGAGTACAAATTTTAAATGGTATTGACAATTTTATAATGTAATTGTAACAGCGCATGCTTTTATAATGATATTTTTTATGGTAATGCCAGCAATGATTGGTGGTTTTGGTATTGTTTTGTACCATTATTATTAGGTGCACCAGATATGGCTTTTCCTAGATTAAATGCTTTAAGTTTTTGATTATTACCACCATCTTTTATATTATTATTGGCGTCAGCTTTTATAGAAACAGGGGCAGGAACAGGTTGAACAGTTTATCCGCCTTTAAGT	92.7	Eukaryota	Amorphea	Amorphea_X	Amorphea_XX	Amoebozoa	Tubulinea	Arcellinida	Arcellinida_X	Arcellinida_XX	Arcellinida_XXX	ON651633	124551	94	0.000754711	30	0.033333333	-0.977358672	Bsharre	1937	830	19	114	34.243818	36.050014	0.14	7244.916504	924.8518066	15.58633137	3.399183989	414.3380127
B24	LCO.P.ARCOIR.x_B24	N_ASV2	AATATTATATCTTTTATTTGGGTTTATCGCAGGCGTAGTTGGTACTTTATTTAGTATTTTAATTAGAATTGAATTAGCTTATCCTGGAGTACAAATTTTAAATGGTATTGACAATTTTATAATGTAATTGTAACAGCGCATGCTTTTATAATGATATTTTTTATGGTAATGCCAGCAATGATTGGTGGTTTTGGTATTGTTTTGTACCATTATTATTAGGTGCACCAGATATGGCTTTTCCTAGATTAAATGCTTTAAGTTTTTGATTATTACCACCATCTTTTATATTATTATTGGCGTCAGCTTTTATAGAAACAGGGGCAGGAACAGGTTGAACAGTTTATCCGCCTTTAAGT	92.4	Eukaryota	Amorphea	Amorphea_X	Amorphea_XX	Amoebozoa	Tubulinea	Arcellinida	Arcellinida_X	Arcellinida_XX	Arcellinida_XXX	ON651633	1973488	349	0.000176844	161	0.00621118	-0.971528076	Bsharre	1937	830	19	114	34.243818	36.050014	0.14	7244.916504	924.8518066	15.58633137	3.399183989	414.3380127
B24	LCO.P.ARCOIR.x_B24	N_ASV282	TATTTTATATCTAATTTTTGGATTAATAGCAGGTATTATAGGCACTTTATTTTCTATAATAATAAGAATAGAACTAGCATATCCAGGATCTCAAATTTTAGCTGGAAATTGACAATTTTATAACGTAATAGTAACAGCACATGCTTTTATTATGATATTTTTTATGGTTATGCCTACAATGATAGGTGGTTTTGGTAATTGTTTTGTACCATTACTAATAGGAGCGCCTGATATGGCGTTTCCTCGTTTAAATGCATTAAGTTTTTGATTATTACCACCTTCTTTTATCTTATTATTAGGATCTGCTTTTATTGAAACAGGTGCAGGTACTGGATGAACAATATATCCTCCTTTAAGT	90.2	Eukaryota	Amorphea	Amorphea_X	Amorphea_XX	Amoebozoa	Tubulinea	Arcellinida	Arcellinida_X	Arcellinida_XX	Arcellinida_XXX	ON651528	13852	12	0.000866301	5	0.2	-0.995668496	Bsharre	1937	830	19	114	34.243818	36.050014	0.14	7244.916504	924.8518066	15.58633137	3.399183989	414.3380127
B24	LCO.P.ARCOIR.x_B24	N_ASV307	AATTTTATATTTATTATTTGGATTTATAGCAGGAATTATAGGTACTTTATTTAGTATTATTATAAGAATAGAATTAGCATATCCAGGGGTACAAATATTAAATGGTGATTGACAATTTTATAATGTAATAGTAACAGCACATGCATTTATAATGATATTTTTTATGGTTATGCCAGCTATGATAGGCGGTTTTGGAAATTGTTTTGTACCTTTATTAATAGGAGCACCTGATATGGCCTTCCCTAGATTAAATGCATTAAGTTTTTGATTATTACCACCTTCTTTTATATTATTATTAGGTTCAGCTTTTATAGAAACAGGCGCAGGTACAGGGTGAACCGTATACCCTCCTTTAAGT	90.8	Eukaryota	Amorphea	Amorphea_X	Amorphea_XX	Amoebozoa	Tubulinea	Arcellinida	Arcellinida_X	Arcellinida_XX	Arcellinida_XXX	ON651505	11364	13	0.001143963	10	0.1	-0.988560366	Bsharre	1937	830	19	114	34.243818	36.050014	0.14	7244.916504	924.8518066	15.58633137	3.399183989	414.3380127
B24	LCO.P.ARCOIR.x_B24	N_ASV14	GATATTATATTTAATATTTGGGTTAATAGCAGGTATAATTGGAACTTTATTTTCTATAATAATAAGAATAGAACTAGCATATCCTGGAGCTCAAATTCTTGGAGGTAATTGACAATTCTATAATGTAATAGTAACAGCACATGCTTTTATTATGATTTTTTTTATGGTTATGCCTACAATGATAGGAGGATTTGGTAATTGTTTTGTACCATTATTAATAGGTGCACCAGATATGGCTTTTCCGCGTTTAAATGCATTAAGCTTTTGATTATTACCACCTTCATTTATATTATTATTAGGATCTGCTTTTATAGAGACAGGTGCAGGTACTGGATGAACTGTATATCCACCATTAAGT	91.3	Eukaryota	Amorphea	Amorphea_X	Amorphea_XX	Amoebozoa	Tubulinea	Arcellinida	Arcellinida_X	Arcellinida_XX	Arcellinida_XXX	ON651528	320947	41	0.000127747	122	0.008196721	-0.984414872	Bsharre	1937	830	19	114	34.243818	36.050014	0.14	7244.916504	924.8518066	15.58633137	3.399183989	414.3380127
B25	LCO.P.ARCOIR.y_B25	N_ASV285	TATTTTGTATTTATTATTTGGTTTTATAGCAGGTATAATTGGTACTTTATTTAGTATTATAATAAGAGTAGAATTGGCTTATCCTGGTGTACAAATATTAGAAGGAATTGACAATTTTATAATGTAGTTGTAACAGCTCATGCTTTTATTATGATATTTTTTATGGTTATGCCTACTATGATAGGTGGATTTGGTAATTGTTTTGTGCCTTTATTAATAGGGGCTCCAGATATGGCTTTTCCTAGATTAAATGCATTAAGTTTTTGATTATTACCACCATCATTAGTATTATTATTAGGATCAGCTTTTATTGAAACTGGGGCAGGTACTGGATGAACTGTATATCCACCTTTAAGT	93	Eukaryota	Amorphea	Amorphea_X	Amorphea_XX	Amoebozoa	Tubulinea	Arcellinida	Arcellinida_X	Arcellinida_XX	Arcellinida_XXX	ON651551	13440	13199	0.982068452	2	0.5	0.964136905	Bsharre	1939	34456	27	40	34.243619	36.050221	0.28	8485.785156	924.3948364	15.57973385	3.390007019	414.1003113
B25	LCO.P.ARCOIR.y_B25	N_ASV1635	TATTTTGTATTTATTATTTGGTTTTATAGCAGGTATAATTGGTACTTTATTTAGTATTATAATAAGAGTAGAATTGGCTTATCCTGGTGTACAAATATTAGAAGGAATTGACAATTTTATAATGTAGTTGTAACAGCTCATGCTTTTATTATGATATTTTTTATGGTTATGCCCACTATGATAGGTGGATTTGGTAATTGTTTTGTGCCTTTATTAATAGGGGCTCCAGATATGGCTTTTCCTAGATTAAATGCATTAAGTTTTTGATTATTACCACCATCATTAGTATTATTATTAGGATCAGCTTTTATTGAAACTGGGGCAGGTACTGGATGAACTGTATATCCACCTTTAAGT	92.7	Eukaryota	Amorphea	Amorphea_X	Amorphea_XX	Amoebozoa	Tubulinea	Arcellinida	Arcellinida_X	Arcellinida_XX	Arcellinida_XXX	ON651551	967	967	1	1	1	0	Bsharre	1939	34456	27	40	34.243619	36.050221	0.28	8485.785156	924.3948364	15.57973385	3.390007019	414.1003113
B25	LCO.P.ARCOIR.y_B25	N_ASV3257	TATTTTGTATTTATTATTTGGTTTTATAGCAGGTATAATTGGTACTTTATTTAGTATTATAATAAGAGTAGAATTGGCTTATCCTGGTGTACAAATATTAGAAGGAATTGACAATTTTATAATGTAGTTGTAACAGCTCATGCTTTTATTATGATATTTTTTATGGTTATGCCCACTATGATAGGTGGATCTGGTAATTGTTTTGTGCCTTTATTAATAGGGGCTCCAGATATGGCTTTTCCTAGATTAAATGCATTAAGTTTTTGATTATTACCACCATCATTAGTATTATTATTAGGATCAGCTTTTATTGAAACTGGGGCAGGTACTGGATGAACTGTATATCCACCTTTAAGT	92.4	Eukaryota	Amorphea	Amorphea_X	Amorphea_XX	Amoebozoa	Tubulinea	Arcellinida	Arcellinida_X	Arcellinida_XX	Arcellinida_XXX	ON651551	404	404	1	1	1	0	Bsharre	1939	34456	27	40	34.243619	36.050221	0.28	8485.785156	924.3948364	15.57973385	3.390007019	414.1003113
B25	LCO.P.ARCOIR.y_B25	N_ASV5262	TATTTTGTATTTATTATTTGGTTTTATAGCAGGTATAATTGGTACTTTATTTAGTATTATAATAAGAGTAGAATTGGCTTATCCTGGTGTACAAATATTAGAAGGAATTGACAATTTTATAATGTAGTTGTAACAGCTCATGCTTTTATTATGATATTTTTTATGGTTATGCCTACTATGATAGGTGGATTTGGTAATTGTTTTGTACCTTTATTAATAGGGGCTCCAGATATGGCTTTCCCTAGATTGAATGCATTAAGTTTTTGATTATTACCACCATCATTAGTATTATTATTAGGATCAGCTTTTATTGAAACTGGGGCAGGTACTGGATGAACTGTATATCCACCTTTAAGT	92.7	Eukaryota	Amorphea	Amorphea_X	Amorphea_XX	Amoebozoa	Tubulinea	Arcellinida	Arcellinida_X	Arcellinida_XX	Arcellinida_XXX	ON651551	174	174	1	1	1	0	Bsharre	1939	34456	27	40	34.243619	36.050221	0.28	8485.785156	924.3948364	15.57973385	3.390007019	414.1003113
B25	LCO.P.ARCOIR.y_B25	N_ASV2721	TATTTTGTATTTATTATTCGGTTTCATAGCAGGTATAATTGGTACTTTATTTAGTATCATAATAAGAGTAGAATTGGCTTATCCTGGTGTACAAATTTTAGAAGGAACTGACAATTTTATAATGTAGTTGTAACGGCGCATGCTTTTATTATGATATTTTTTATGGTTATGCCTACTATGATAGGTGGTTTTGGTAATTGTTTTGTGCCTTTATTAATAGGGGCCCCAGATATGGCTTTCCCAAGATCAAATGCATTAAGTTTTTGATTATTACCACCTTCATTAGTATTATTATTAGGATCAGCTTTTATTGAGACTGGTGCTGGTACTGGGTGAACTGTTTACCCTCCTTTGAGT	91	Eukaryota	Amorphea	Amorphea_X	Amorphea_XX	Amoebozoa	Tubulinea	Arcellinida	Arcellinida_X	Arcellinida_XX	Arcellinida_XXX	ON651551	518	518	1	1	1	0	Bsharre	1939	34456	27	40	34.243619	36.050221	0.28	8485.785156	924.3948364	15.57973385	3.390007019	414.1003113
B25	LCO.P.ARCOIR.y_B25	N_ASV10167	TATTTTATATTTATTATTTGGTTTTATAGCAGGTATTATTGGTACTTTATTTAGTATCATAATAAGAGTAGAATTGGCTTATCCTGGTGTACAAATTTTAGAAGGAATTGACAATTCTATAATGTAGTTGTAACGGCCCATGCTTTTATTATGATATTTTTTATGGTAATGCCTACAATGATTGGTGGTTTTGGTAATTGCTTTGTGCCTTTATTAATAGGAGCCCCAGATATGGCGTTCCCTAGATTAAATGCATTAAGTTTTTGATTATTACCACCTTCATTAATATTATTATTAGGATCTGCTTTTATTGAAACTGGTGCAGGTACTGGATGAACTGTGTATCCACCTTTAAGC	94.4	Eukaryota	Amorphea	Amorphea_X	Amorphea_XX	Amoebozoa	Tubulinea	Arcellinida	Arcellinida_X	Arcellinida_XX	Arcellinida_XXX	ON651571	21	21	1	1	1	0	Bsharre	1939	34456	27	40	34.243619	36.050221	0.28	8485.785156	924.3948364	15.57973385	3.390007019	414.1003113
B25	LCO.P.ARCOIR.y_B25	N_ASV5228	TATTTTGTATTTATTATTTGGTTTTATGGCAGGTATAATTGGTACTTTATTTAGTATTATAATAAGAGTAGAATTGGCTTATCCTGGTGTACAAATATTAGAAGGAATTGACAATTTTATAATGTAGTTGTAACAGCTCATGCTTTTATTATGATATTTTTTATGGTTATGCCCACTATGATAGGTGGATTTGGTAATTGTTTTGTGCCTTTATTAATAGGGGCTCCAGATATGGCTTTTCCTAGATTAAATGCATTAAGTTTTTGATTATTACCACCATCATTAGTATTATTATTAGGATCAGCTTTTATTGAAACTGGGGCAGGTACTGGATGAACTGTATATCCACCTTTAAGT	92.7	Eukaryota	Amorphea	Amorphea_X	Amorphea_XX	Amoebozoa	Tubulinea	Arcellinida	Arcellinida_X	Arcellinida_XX	Arcellinida_XXX	ON651551	176	176	1	1	1	0	Bsharre	1939	34456	27	40	34.243619	36.050221	0.28	8485.785156	924.3948364	15.57973385	3.390007019	414.1003113
B25	LCO.P.ARCOIR.y_B25	N_ASV3489	TATTTTGTATTTATTATTTGGTTTCATAGCAGGTATAATTGGTACTTTATTTAGTATTATAATAAGAGTAGAATTGGCTTATCCTGGTGTACAGATTTTAGAAGGAATTGACAATTTTATAATGTAGCTGTAACGGCTCATGCTTTTATTATGATATTTTTTATGGTTATGCCTACTATGATTGGTGGTTTTGGTAATTGTTTCGTGCCTTTATTAATTGGTGCTCCAGATATGGCGTTCCCAAGATTAAATGCATTAAGTTTTTGATTATTACCACCATCATTAGTATTATTATTAGGATCAGCTTTTATTGAGACTGGTGCAGGTACTGGGTGAACTGTATATCCGCCTTTAAGT	91.9	Eukaryota	Amorphea	Amorphea_X	Amorphea_XX	Amoebozoa	Tubulinea	Arcellinida	Arcellinida_X	Arcellinida_XX	Arcellinida_XXX	ON651551	367	367	1	1	1	0	Bsharre	1939	34456	27	40	34.243619	36.050221	0.28	8485.785156	924.3948364	15.57973385	3.390007019	414.1003113
B25	LCO.P.ARCOIR.y_B25	N_ASV805	TATTTTGTATTTATTATTTGGTTTTATAGCAGGTATAATTGGTACTTTATTTAGTATTATAATAAGAGTAGAATTGGCTTATCCTGGTGTACAAATATTAGAAGGAATTGACAATTTTATAATGTAGTTGTAACAGCTCATGCTTTTATTATGATATTTTTTATGGTTATGCCTACTATGATAGGTGGATTTGGTAATTGTTTTGTACCTTTATTAATAGGGGCTCCAGATATGGCTTTCCCTAGATTAAATGCATTAAGTTTTTGATTATTACCACCATCATTAGTATTATTATTAGGATCAGCTTTTATTGAAACTGGGGCAGGTACTGGATGAACTGTATATCCACCTTTAAGT	93	Eukaryota	Amorphea	Amorphea_X	Amorphea_XX	Amoebozoa	Tubulinea	Arcellinida	Arcellinida_X	Arcellinida_XX	Arcellinida_XXX	ON651551	2266	1810	0.798764342	7	0.142857143	4.591350397	Bsharre	1939	34456	27	40	34.243619	36.050221	0.28	8485.785156	924.3948364	15.57973385	3.390007019	414.1003113
B25	LCO.P.ARCOIR.y_B25	N_ASV10446	TATATTATATTTATTATTTGGATTTATAGCAGGTATAATAGGAACAATTTTTAGTATAATTATAAGAGTAGAATTAGCCTACCCTGGAGTTCAAATATTAGAAGGTAATTGACAATTTTATAATGTAGTTGTAACGGCACATGCGTTTATAATGATATTTTTTATGGTAATGCCTAGTATGATAGGTGGATTTGGTAATTGTTTTGTACCCTTATTAATAGGTGCACCTGATATGGCATTTCCTAGATTAAATGCATTAAGTTTTTGATTATTACCACCATCTTTTATATTATTATTATGTTCTGCTTTTGTAGAAACAGGAGCTGGTACAGGTTGAACAGTATATCCACCTTTAAGT	90.5	Eukaryota	Amorphea	Amorphea_X	Amorphea_XX	Amoebozoa	Tubulinea	Arcellinida	Arcellinida_X	Arcellinida_XX	Arcellinida_XXX	ON651557	19	19	1	1	1	0	Bsharre	1939	34456	27	40	34.243619	36.050221	0.28	8485.785156	924.3948364	15.57973385	3.390007019	414.1003113
B25	LCO.P.ARCOIR.y_B25	N_ASV4697	TATTTTATATTTATTATTTGGTTTTATAGCAGGTATTATTGGTACTTTATTTAGTATTATAATAAGAGTAGAATTAGCCTATCCTGGTGTACAAATTTTAGAAGGAATTGACAATTCTATAATGTAGTTGTAACGGCACATGCTTTTATTATGATATTTTTTATGGTAATGCCTACAATGATTGGGGGTTTTGGTAATTGCTTTGTGCCTTTATTAATTGGGGCTCCAGATATGGCGTTTCCAAGATTAAATGCGTTAAGTTTTTGATTATTACCACCCTCATTAGTGTTATTATTAGGATCTGCTTTTATTGAAACTGGTGCAGGTACTGGATGAACTGTATATCCACCTTTAAGT	93.6	Eukaryota	Amorphea	Amorphea_X	Amorphea_XX	Amoebozoa	Tubulinea	Arcellinida	Arcellinida_X	Arcellinida_XX	Arcellinida_XXX	ON651571	217	217	1	1	1	0	Bsharre	1939	34456	27	40	34.243619	36.050221	0.28	8485.785156	924.3948364	15.57973385	3.390007019	414.1003113
B25	LCO.P.ARCOIR.y_B25	N_ASV5511	TATTTTGTATTTATTATTTGGTTTTATAGCAGGTATAATTGGTACTTTATTTAGTATTATAATAAGAGTAGAATTGGCTTATCCTGGTGTACAAATATTAGAAGGAATTGACAATTTTATAATGTAGTTGTAACAGCTCATGCTTTTATTATGATATTTTTTATGGTTATGCCTACTATGATAGGTGGATTTGGTAATTGTTTTGTGCCTTTATTAATAGGGGCCCCAGATATGGCTTTTCCTAGATTAAATGCATTAAGCTTTTGATTATTACCACCATCATTAGTATTATTATTAGGATCAGCTTTTATTGAAACTGGGGCAGGTACTGGATGAACTGTATATCCACCTTTAAGT	92.4	Eukaryota	Amorphea	Amorphea_X	Amorphea_XX	Amoebozoa	Tubulinea	Arcellinida	Arcellinida_X	Arcellinida_XX	Arcellinida_XXX	ON651551	157	157	1	1	1	0	Bsharre	1939	34456	27	40	34.243619	36.050221	0.28	8485.785156	924.3948364	15.57973385	3.390007019	414.1003113
B25	LCO.P.ARCOIR.y_B25	N_ASV1396	TATTTTGTATTTATTATTCGGTTTCATAGCAGGTATAATTGGTACTTTATTTAGTATCATAATAAGAGTAGAATTGGCTTATCCTGGTGTACAAATTTTAGAAGGAACTGACAATTTTATAATGTAGTTGTAACGGCGCATGCTTTTATTATGATATTTTTTATGGTTATGCCTACTATGATAGGTGGTTTTGGTAATTGTTTTGTGCCTTTATTAATAGGGGCCCCAGATATGGCTTTCCCAAGATTAAATGCATTAAGTTTTTGATTATTACCACCTTCATTAGTATTATTATTAGGATCAGCTTTTATTGAGACTGGTGCTGGTACTGGGTGAACTGTTTACCCACCTTTGAGT	91.6	Eukaryota	Amorphea	Amorphea_X	Amorphea_XX	Amoebozoa	Tubulinea	Arcellinida	Arcellinida_X	Arcellinida_XX	Arcellinida_XXX	ON651551	1157	902	0.77960242	2	0.5	0.55920484	Bsharre	1939	34456	27	40	34.243619	36.050221	0.28	8485.785156	924.3948364	15.57973385	3.390007019	414.1003113
B25	LCO.P.ARCOIR.y_B25	N_ASV334	TATTTTGTATTTATTATTTGGTTTCATAGCAGGTATAATTGGTACTTTATTTAGTATTATAATAAGAGTAGAATTGGCTTATCCTGGTGTACAGATTTTAGAAGGAATTGACAATTTTATAATGTAGTTGTAACGGCTCATGCTTTTATTATGATATTTTTTATGGTTATGCCTACTATGATTGGTGGTTTTGGTAATTGTTTCGTGCCTTTATTAATTGGTGCTCCAGATATGGCGTTCCCAAGATTAAATGCATTAAGTTTTTGATTATTACCACCATCATTAGTATTATTATTAGGATCAGCTTTTATTGAGACTGGTGCAGGTACTGGGTGAACTGTATATCCGCCTTTAAGT	92.2	Eukaryota	Amorphea	Amorphea_X	Amorphea_XX	Amoebozoa	Tubulinea	Arcellinida	Arcellinida_X	Arcellinida_XX	Arcellinida_XXX	ON651551	9674	8815	0.911205293	8	0.125	6.28964234	Bsharre	1939	34456	27	40	34.243619	36.050221	0.28	8485.785156	924.3948364	15.57973385	3.390007019	414.1003113
B25	LCO.P.ARCOIR.y_B25	N_ASV7221	TATTTTGTATTTATTATTCGGTTTCATAGCAGGTATAATTGGTACTTTATTTAGTATCATAATAAGAGTAGAATTGGCTTATCCTGGTGTACAAATTTTAGAAGGAACTGACAATTTTATAATGTAGTTGTAACGGCGCATGCTTTTATTATGATATTTTTTATGGTTATGCCTACTATGATAGGTGGTTTTGGTAATTGTTTTGTGCCTTTATTAATAGGGGCCCCAGATATGGCTTTCCCAAGATCAAATGCATTAAGTTTTTGATTATTACCACCTTCATTAGTATTATTATTAGGATCAGCTTTTATTGAGACTGGTGCTGGTACTGGGTGGACTGTTTACCCACCTTTGAGT	91	Eukaryota	Amorphea	Amorphea_X	Amorphea_XX	Amoebozoa	Tubulinea	Arcellinida	Arcellinida_X	Arcellinida_XX	Arcellinida_XXX	ON651551	79	79	1	1	1	0	Bsharre	1939	34456	27	40	34.243619	36.050221	0.28	8485.785156	924.3948364	15.57973385	3.390007019	414.1003113
B25	LCO.P.ARCOIR.y_B25	N_ASV7851	TATTTTGTATTTATTATTTGGTTTTATAGCAGGTATAATTGGTACTTTATTTAGTATTATAATAAGAGTAGAATTGGCTTATCCTGGTGTACAAATATTAGAAGGAATTGACAATTTTATAATGTAGTTGTAACAGCTCATGCTTTTATTATGATATTTTTTATGGTTATGCCTACTATGATAGGTGGATTTGGTAATTGTTTTGTGCCTTTATTAATAGGGGCCCCAGGTATGGCTTTTCCTAGATTAAATGCATTAAGCTTTTGATTATTACCACCATCATTAGTATTATTATTAGGATCAGCTTTTATTGAAACTGGGGCAGGTACTGGATGAACTGTATATCCACCTTTAAGT	92.2	Eukaryota	Amorphea	Amorphea_X	Amorphea_XX	Amoebozoa	Tubulinea	Arcellinida	Arcellinida_X	Arcellinida_XX	Arcellinida_XXX	ON651551	59	59	1	1	1	0	Bsharre	1939	34456	27	40	34.243619	36.050221	0.28	8485.785156	924.3948364	15.57973385	3.390007019	414.1003113
B25	LCO.P.ARCOIR.y_B25	N_ASV1815	TATTTTGTATTTATTATTCGGTTTCATAGCAGGTATAATTGGTACTTTATTTAGTATCATAATAAGAGTAGAATTGGCTTATCCTGGTGTACAAATTTTAGAAGGAACTGACAATTTTATAATGTAGTTGTAACGGCGCATGCTTTTATTATGATATTTTTTATGGTTATGCCTACTATGATAGGTGGTTTTGGTAATTGTTTTGTGCCTTTATTAATAGGGGCCCCAGATATGGCTTTCCCAAGATCAAATGCATTAAGTTTTTGATTATTACCACCTTCATTAGTATTATTATTAGGATCAGCTTTTATTGAGACTGGTGCTGGTACTGGGTGAACTGTTTACCCACCTTTGAGT	91.3	Eukaryota	Amorphea	Amorphea_X	Amorphea_XX	Amoebozoa	Tubulinea	Arcellinida	Arcellinida_X	Arcellinida_XX	Arcellinida_XXX	ON651551	866	866	1	1	1	0	Bsharre	1939	34456	27	40	34.243619	36.050221	0.28	8485.785156	924.3948364	15.57973385	3.390007019	414.1003113
B25	LCO.P.ARCOIR.y_B25	N_ASV470	TATTTTATATTTATTATTTGGTTTTATAGCAGGTATTATTGGTACTTTATTTAGTATTATAATAAGAGTAGAATTAGCCTATCCTGGTGTACAAATTTTAGAAGGAATTGACAATTCTATAATGTAGTTGTAACGGCACATGCTTTTATTATGATATTTTTTATGGTAATGCCTACAATGATTGGGGGTTTTGGTAATTGCTTTGTGCCTTTATTAATTGGGGCTCCAGATATGGCGTTTCCAAGATTAAATGCATTAAGTTTTTGATTATTACCACCCTCATTAGTGTTATTATTAGGATCTGCTTTTATTGAAACTGGTGCAGGTACTGGATGAACTGTATATCCACCTTTAAGT	93.8	Eukaryota	Amorphea	Amorphea_X	Amorphea_XX	Amoebozoa	Tubulinea	Arcellinida	Arcellinida_X	Arcellinida_XX	Arcellinida_XXX	ON651571	5257	3473	0.660642952	21	0.047619048	12.873502	Bsharre	1939	34456	27	40	34.243619	36.050221	0.28	8485.785156	924.3948364	15.57973385	3.390007019	414.1003113
B25	LCO.P.ARCOIR.y_B25	N_ASV1201	TATTTTGTATTTATTATTTGGTTTTATAGCAGGTATAATTGGTACTTTATTTAGTATTATAATAAGAGTAGAATTGGCTTATCCTGGTGTACAAATATTAGAAGGAATTGACAATTTTATAATGTAGTTGTAACAGCTCATGCTTTTATTATGATATTTTTTATGGTTATGCCTACTATGATAGGTGGATTTGGTAATTGTTTTGTGCCTTTATTAATAGGGGCTCCAGATATGGCTTTCCCTAGATTAAATGCATTAAGTTTTTGATTATTACCACCATCATTAGTATTATTATTAGGATCAGCTTTTATTGAAACTGGGGCAGGTACTGGATGAACTGTATATCCACCTTTAAGT	92.7	Eukaryota	Amorphea	Amorphea_X	Amorphea_XX	Amoebozoa	Tubulinea	Arcellinida	Arcellinida_X	Arcellinida_XX	Arcellinida_XXX	ON651551	1400	516	0.368571429	6	0.166666667	1.211428571	Bsharre	1939	34456	27	40	34.243619	36.050221	0.28	8485.785156	924.3948364	15.57973385	3.390007019	414.1003113
B25	LCO.P.ARCOIR.y_B25	N_ASV11178	TATTTTATATCTATTATTTGGTTTTATAGCAGGTATTATAGGTACTCTTTTTAGTATTATAATAAGAGTAGAGTTAGCTTATCCAGGGGTACAAATATTAGAGGGTAATTGACAATTTTATAATGTAGTTGTTACAGCTCATGCTTTTATTATGATATTTTTTATGGTGATGCCTACAATGATAGGTGGTTTTGGTAATTGTTTTGTACCATTATTAATAGGAGCTCCAGATATGGCGTTCCCTAGATTAAATGCATTGAGTTTTTGATTATTGCCACCATCATTAATATTATTACTTGGATCTGCTTTTATTGAAACTGGTGCAGGTACAGGTTGAACTGTTTATCCACCTTTAAGT	93.9	Eukaryota	Amorphea	Amorphea_X	Amorphea_XX	Amoebozoa	Tubulinea	Arcellinida	Plagiopyxidae	Plagiopyxis	Plagiopyxis_callida	OL549126	15	15	1	1	1	0	Bsharre	1939	34456	27	40	34.243619	36.050221	0.28	8485.785156	924.3948364	15.57973385	3.390007019	414.1003113
B25	LCO.P.ARCOIR.y_B25	N_ASV7409	TATTTTGCATTTATTATTCGGTTCCATAGCAGGTATAATTGGTACTTTATTTAGTATCATAATAAGAGTAGAATTGGCTTATCCTGGTGTACAAATTTTAGAAGGAACTGACAATTTTATAATGTAGTTGTAACGGCGCATGCTTTTATTATGATATTTTTTATGGTTATGCCTACTATGATAGGTGGTTTTGGTAATTGTTTTGTGCCTTTATTAATAGGGGCCCCAGATATGGCTTTCCCAAGATTAAATGCATTAAGTTTTTGATTATTACCACCTTCATTAGTATTATTATTAGGATCAGCTTTTATTGAGACTGGTGCTGGTACTGGGTGAACTGTTTACCCACCTTTGAGT	91	Eukaryota	Amorphea	Amorphea_X	Amorphea_XX	Amoebozoa	Tubulinea	Arcellinida	Arcellinida_X	Arcellinida_XX	Arcellinida_XXX	ON651551	73	73	1	1	1	0	Bsharre	1939	34456	27	40	34.243619	36.050221	0.28	8485.785156	924.3948364	15.57973385	3.390007019	414.1003113
B25	LCO.P.ARCOIR.y_B25	N_ASV1215	TATTTTGTATTTATTATTTGGTTTTATAGCAGGTATAATTGGTACTTTATTTAGTATTATAATAAGAGTAGAATTGGCTTATCCTGGTGTACAAATATTAGAAGGAATTGACAATTTTATAATGTAGTTGTAACAGCTCATGCTTTTATTATGATATTTTTTATGGTTATGCCTACTATGATAGGTGGATTTGGTAATTGTTTTGTGCCTTTATTAATAGGGGCCCCAGATATGGCTTTTCCTAGATTAAATGCATTAAGTTTTTGATTATTACCACCATCATTAGTATTATTATTAGGATCAGCTTTTATTGAAACTGGGGCAGGTACTGGATGAACTGTATATCCACCTTTAAGT	92.7	Eukaryota	Amorphea	Amorphea_X	Amorphea_XX	Amoebozoa	Tubulinea	Arcellinida	Arcellinida_X	Arcellinida_XX	Arcellinida_XXX	ON651551	1380	1380	1	1	1	0	Bsharre	1939	34456	27	40	34.243619	36.050221	0.28	8485.785156	924.3948364	15.57973385	3.390007019	414.1003113
B26	LCO.P.ARCOIR.z_B26	N_ASV3971	TATTTTGTATTTATTATTTGGTTTTATAGCAGGTATAATTGGTACTTTATTTAGTATTATAATAAGAGTAGAATTGGCTTATCCTGGTGTACAAATATTAGAAGGAATTGACAATTCTATAATGTAGTTGTAACAGCTCATGCTTTTATTATGATATTTTTTATGGTTATGCCTACTATGATAGGTGGATTTGGTAATTGTTTTGTGCCTTTATTAATAGGGGCTCCAGATATGGCTTTTCCTAGATTAAATGCATTAAGTTTTTGATTATTACCACCATCATTAGTATTATTATTAGGATCAGCTTTTATTGAAACTGGGGCAGGTACTGGATGAACTGTATATCCACCTTTAAGT	92.7	Eukaryota	Amorphea	Amorphea_X	Amorphea_XX	Amoebozoa	Tubulinea	Arcellinida	Arcellinida_X	Arcellinida_XX	Arcellinida_XXX	ON651551	297	268	0.902356902	2	0.5	0.804713805	Bsharre	1940	6191	17	41	34.243514	36.050384	0.22	8087.044434	924.0889282	15.57401752	3.382850885	413.9362793
B26	LCO.P.ARCOIR.z_B26	N_ASV2413	TATTTTGTATTTATTATTTGGTTTCATAGCAGGTATAATTGGTACTTTATTTAGTATTATAATAAGAGTAGAATTGGCTTATCCTGGTGTACAGATTTTAGAGGGAATTGACAATTTTATAATGTAGTTGTAACGGCTCATGCTTTTATTATGATATTTTTTATGGTTATGCCTACTATGATTGGTGGTTTTGGTAATTGTTTCGTACCTTTATTAATTGGTGCTCCAGATATGGCGTTCCCAAGATTAAATGCATTAAGTTTTTGATTATTACCACCATCATTAGTATTATTATTAGGATCAGCTTTTATTGAGACTGGTGCAGGTACTGGGTGAACTGTATATCCGCCTTTAAGT	92.2	Eukaryota	Amorphea	Amorphea_X	Amorphea_XX	Amoebozoa	Tubulinea	Arcellinida	Arcellinida_X	Arcellinida_XX	Arcellinida_XXX	ON651551	603	104	0.172470978	6	0.166666667	0.034825871	Bsharre	1940	6191	17	41	34.243514	36.050384	0.22	8087.044434	924.0889282	15.57401752	3.382850885	413.9362793
B26	LCO.P.ARCOIR.z_B26	N_ASV218	TATATTATATTTATTATTTGGTTTTATGGCAGGAATTGTAGGTACTATATTTAGTATATTAATACGTATAGAATTAGCTTATCCAGGAGTACAAATATTAAATGGTAATTGACAATTTTATAATGTTATTGTAACAGCACATGCTTTTGTTATGATTTTTTTTATGGTTATGCCTGCTATGATTGGTGGTTTTGGTATTGCTTTGTTCCTTTATTAATTGGAGCACCTGATATGGCTTTTCCTAGATTAAATGCTTTAAGTTTTTGATTATTACCACCTTCTTTTGTATTATTATTAGGTTCAGCTTTTATTGAAACAGGAGCTGGTACAGGTTGAACTGTATATCCCCCTTTAAGT	89.9	Eukaryota	Amorphea	Amorphea_X	Amorphea_XX	Amoebozoa	Tubulinea	Arcellinida	Arcellinida_X	Arcellinida_XX	Arcellinida_XXX	ON651612	20737	4772	0.230120075	18	0.055555556	3.142161354	Bsharre	1940	6191	17	41	34.243514	36.050384	0.22	8087.044434	924.0889282	15.57401752	3.382850885	413.9362793
B26	LCO.P.ARCOIR.z_B26	N_ASV1920	TATTTTATATTTATGATTCGGGTTTATTGCTGGTTTGATAGGGTCTTTATTTAGTATTATAATAAGGGTAGAGCTTGCTTATCCTGGAGTGCAAATTTTAGAAGGCTCTTGGCAATTCTATAATGTAGTAGTAACAGCTCATGCTTTTATTATGATATTTTTTATGGTAATGCCCACTATGATAGGGGGTTTTGGTAATTGCTTTGTACCTTTATTGATTGGTGCTCCTGATATGGCCTTTCCACGTTTAAATGCTTTGAGCTTTTGATTATTACCACCTTCTTTTATATTATTATTGTGTTCTGCTTTTATTGAAACAGGAGCAGGTACTGGTTGAACAGTTTATTCCCCATTAAGT	86.6	Eukaryota	Amorphea	Amorphea_X	Amorphea_XX	Amoebozoa	Tubulinea	Arcellinida	Arcellinida_X	Arcellinida_XX	Arcellinida_XXX	ON651609	799	11	0.013767209	2	0.5	-0.972465582	Bsharre	1940	6191	17	41	34.243514	36.050384	0.22	8087.044434	924.0889282	15.57401752	3.382850885	413.9362793
B26	LCO.P.ARCOIR.z_B26	N_ASV10618	AATTTTATATTTAATGTTTGGTTTTATGGCGGGTACAATAGGGACTTTATTTAGTATATTAATACGTATAGAATTAGCTTATCCAGGTGTGCAAGTATTAAATGGTAATTGGCAATTTTATAATGTTATAGTTACAGCGCATGCATTTGTTATGATTTTTTTTATGGTAATGCCTGCAATGATAGGAGGTTTTGGGAATTGTTTTGTTCCTTTATTAATAGGAGCTCCTGATATGGCTTTTCCGAGATTAAATGCATTAAGTTTTTGATTATTACCTCCAGCTTTTATATTATTATTAGCTTCTGCTTTTATTGAAACAGGGGCAGGAACAGGGTGAACAGTGTATCCACCCTTAAGT	89.1	Eukaryota	Amorphea	Amorphea_X	Amorphea_XX	Amoebozoa	Tubulinea	Arcellinida	Arcellinida_X	Arcellinida_XX	Arcellinida_XXX	ON651624	18	18	1	1	1	0	Bsharre	1940	6191	17	41	34.243514	36.050384	0.22	8087.044434	924.0889282	15.57401752	3.382850885	413.9362793
B26	LCO.P.ARCOIR.z_B26	N_ASV2055	TATTTTGTATTTATTATTTGGCTTTATAGCTGGTATTATAGGTACTTTATTTAGTATTATAATAAGAGTAGAATTGGCGTATCCTGGTGTACAAATTTTAGAAGGAATTGACAGTTCTATAATGTAGTTGTAACGGCTCACGCTTTTATTATGATATTTTTTATGGTAATGCCAACAATGATCGGTGGTTTTGGTAATTGTTTTGTGCCTTTATTAATAGGAGCTCCAGATATGGCGTTTCCTAGATTAAACGCATTAAGTTTTTGATTATTACCACCATCATTAGTTTTATTACTTGGATCAGCTTTTATTGAGACTGGTGCTGGTACAGGATGAACTGTATATCCACCTTTAAGT	92.2	Eukaryota	Amorphea	Amorphea_X	Amorphea_XX	Amoebozoa	Tubulinea	Arcellinida	Arcellinida_X	Arcellinida_XX	Arcellinida_XXX	ON651551	741	741	1	1	1	0	Bsharre	1940	6191	17	41	34.243514	36.050384	0.22	8087.044434	924.0889282	15.57401752	3.382850885	413.9362793
B26	LCO.P.ARCOIR.z_B26	N_ASV5512	TATTTTGTATTTATTATTTGGCTTTATAGCTGGTATTATAGGTACTTTATTTAGTATTATAATAAAAGTAGAATTGGCGTATCCTGGTGTACAAATTTTAGAAGGAATTGACAGTTCTATAATGTAGTTGTAACGGCTCACGCTTTTATTATGATATTTTTTATGGTAATGCCAACAATGATCGGTGGTTTTGGTAATTGTTTTGTGCCTTTATTAATAGGAGCTCCAGATATGGCGTTTCCTAGATTAAACGCATTAAGTTTTTGATTATTACCACCATCATTAGTTTTATTACTTGGATCAGCTTTTATTGAGACTGGTGCTGGTACAGGATGAACTGTATATCCACCTTTAAGT	91.9	Eukaryota	Amorphea	Amorphea_X	Amorphea_XX	Amoebozoa	Tubulinea	Arcellinida	Arcellinida_X	Arcellinida_XX	Arcellinida_XXX	ON651551	157	157	1	1	1	0	Bsharre	1940	6191	17	41	34.243514	36.050384	0.22	8087.044434	924.0889282	15.57401752	3.382850885	413.9362793
B26	LCO.P.ARCOIR.z_B26	N_ASV1210	ATTATTATATTTGTGATTTGGTTTTATAGCAGGGTTAATAGGATCTCTATTTAGTATTATAATACGTATTGAGTTAGCTTATCCTGGTATACAAATTTTAGAAGGTAATTGACAATTTTATAATGTAATAGTAACAGCACATGCTTTTATTATGATATTTTTTATGGTAATGCCTACAATGATAGGTGGTTTTGGTAATTGCTTTGTACCATTGTTAATAGGTGCACCTGATATGGCATTTCCTCGTTTAAATGCTTTAAGTTTTTGATTATTACCACCTTCTTTTATATTATTATTATGTTCAGCTTTTATTGAAACAGGGGCCGGTACGGGTTGAACGGTGTATCCGCCTTTAAGT	87.7	Eukaryota	Amorphea	Amorphea_X	Amorphea_XX	Amoebozoa	Tubulinea	Arcellinida	Arcellinida_X	Arcellinida_XX	Arcellinida_XXX	ON651513	1391	13	0.009345794	6	0.166666667	-0.943925234	Bsharre	1940	6191	17	41	34.243514	36.050384	0.22	8087.044434	924.0889282	15.57401752	3.382850885	413.9362793
B26	LCO.P.ARCOIR.z_B26	N_ASV10616	TACTTTATATTTAATTTTTGGTGCTTTTTCAGGTGTAGTTGGTACTATATTTAGTATATTAATACGTATAGAATTAGCTTATCCAGGAGTACAAATATTAAATGGTAATTGACAATTTTATAATGTTATTGTAACAGCACATGCTTTTGTTATGATTTTTTTTATGGTTATGCCTGCTATGATTGGTGGTTTTGGTATTGCTTTGTTCCTTTATTAATTGGAGCACCTGATATGGCTTTTCCTAGATTAAATGCTTTAAGTTTTTGATTATTACCACCTTCTTTTGTATTATTATTAGGTTCAGCTTTTATTGAAACAGGAGCTGGTACAGGTTGAACTGTATATCCCCCTTTAAGT	89.4	Eukaryota	Amorphea	Amorphea_X	Amorphea_XX	Amoebozoa	Tubulinea	Arcellinida	Arcellinida_X	Arcellinida_XX	Arcellinida_XXX	ON651600	18	18	1	1	1	0	Bsharre	1940	6191	17	41	34.243514	36.050384	0.22	8087.044434	924.0889282	15.57401752	3.382850885	413.9362793
B26	LCO.P.ARCOIR.z_B26	N_ASV10168	TATTTTGTATTTATTATTTGGTTTTATAGCAGGTATAATTGGTACTTTATTTAGTATTATAATAAGAGTAGAATTGGCTTATCCTGGTGTACAAATATTAGAAGGAATTGACAATTCTATAATGTAGTTGTAACAGCTCATGCTTTTATTATGATATTTTTTATGGTTATGCCTACTATGATAGGTGGATTTGGTAATTGTTTTGTACCTTTATTAATAGGGGCTCCAGATATGGCTTTCCCTAGATTAAATGCATTAAGTTTTTGATTATTACCACCATCATTAGTATTATTATTAGGATCAGCTTTTATTGAAACTGGGGCAGGTACTGGATGAACTGTATATCCACCTTTAAGT	92.7	Eukaryota	Amorphea	Amorphea_X	Amorphea_XX	Amoebozoa	Tubulinea	Arcellinida	Arcellinida_X	Arcellinida_XX	Arcellinida_XXX	ON651551	21	21	1	1	1	0	Bsharre	1940	6191	17	41	34.243514	36.050384	0.22	8087.044434	924.0889282	15.57401752	3.382850885	413.9362793
B27	LCO.Q.ARCOIR.a_B27	N_ASV9152	AACTCTTTATCTTATTTTTGCTGCTTTAGCAGGAGTTGTTGGAACTATGTTTTCTATAATAATAAGAATAGAATTAGCATATCCAGGAGCTCAAATATTAGGTGGAAATTGACAATTTTATAATGTAATAGTAACAGCACATGCTTTTATTATGATTTTTTTTATGGTAATGCCTACAATGATTGGTGGTTTTGGGAATTGTTTTGTGCCACTTTTAATAGGAGCGCCAGATATGGCGTTTCCAAGATTAAACGCTTTAAGTTTTTGATTATTACCACCTGCATTTATATTATTACTAGGTTCTGCATTTATAGAAACAGGTGCAGGTACTGGTTGAACAGTATATCCGCCATTAAGT	85.8	Eukaryota	Amorphea	Amorphea_X	Amorphea_XX	Amoebozoa	Tubulinea	Arcellinida	Arcellinida_X	Arcellinida_XX	Arcellinida_XXX	ON651611	32	32	1	1	1	0	Bsharre	1935	47983	35	21	34.243869	36.050053	0.22	7047.938965	924.6953125	15.57741261	3.390814066	414.227356
B27	LCO.Q.ARCOIR.a_B27	N_ASV6577	TATACTTTATCTTGTTTTTGGATTAATAGCAGGTATAATAGGTACATTATTTTCTATAATAATAAGAATAGAAATAGCATATCCAGGAGCCCAAATATTAGGTGGAAATTGACAATTTTATAATGTAATAGTAACAGCACATGCTTTTATTATGATTTTTTTTATGGTAATGCCTACAATGATTGGTGGTTTTGGGAATTGTTTTGTGCCACTTTTAATAGGAGCGCCAGATATGGCGTTTCCAAGATTAAACGCTTTAAGTTTTTGATTATTACCACCTGCATTTATATTATTACTAGGTTCTGCATTTATAGAAACAGGTGCAGGTACTGGTTGAACAGTATATCCGCCATTAAGT	85.8	Eukaryota	Amorphea	Amorphea_X	Amorphea_XX	Amoebozoa	Tubulinea	Arcellinida	Arcellinida_X	Arcellinida_XX	Arcellinida_XXX	ON651611	103	103	1	1	1	0	Bsharre	1935	47983	35	21	34.243869	36.050053	0.22	7047.938965	924.6953125	15.57741261	3.390814066	414.227356
B27	LCO.Q.ARCOIR.a_B27	N_ASV1657	TATACTTTATCTTGTTTTTGGATTAATAGCAGGTATAATAGGTACATTATTTTCTATAATAATAAGAATAGAATTAGCATATCCAGGAGCTCAAATATTAGGTGGAAATTGACAATTTTATAATGTAATAGTAACAGCACATGCTTTTATTATGATTTTTTTTATGGTAATGCCTACAATGATTGGTGGTTTTGGGAATTGTTTTGTGCCACTTTTAATAGGAGCGCCAGATATGGCGTTTCCAAGATTAAACGCTTTAAGTTTTTGATTATTACCACCTGCATTTATATTATTACTAGGTTCTGCATTTATAGAAACAGGCGCAGGTACTGGTTGAACAGTATATCCGCCATTAAGT	86	Eukaryota	Amorphea	Amorphea_X	Amorphea_XX	Amoebozoa	Tubulinea	Arcellinida	Arcellinida_X	Arcellinida_XX	Arcellinida_XXX	ON651611	954	954	1	1	1	0	Bsharre	1935	47983	35	21	34.243869	36.050053	0.22	7047.938965	924.6953125	15.57741261	3.390814066	414.227356
B27	LCO.Q.ARCOIR.a_B27	N_ASV5100	TATACTTTATCTTGTTTTTGGATTAATAGCAGGTATAATAGGTACATTATTTTCTATAATAATAAGAATAGAATTAGCATATCCAGGAGCTCAAATATTAGGTGGAAATTGACAATTTTATAATGTAATAGTAACAGCACATGCTTTTATTATGATTTTTTTTATGGTAATGCCTACAATGATTGGTGGTTTTGGGAATTGTTTTGTGCCACTTTTAATAGGAGCGCCAGATATGGCGTTTCCAAGATTAAACGCTTTAAGTTTTTGATTATTACCACCTGCATTTATATTATTACTAGGTTCTGGATTTATAGAAACAGGTGCAGGTACTGGTTGAACAGTATATCCGCCATTAAGT	86	Eukaryota	Amorphea	Amorphea_X	Amorphea_XX	Amoebozoa	Tubulinea	Arcellinida	Arcellinida_X	Arcellinida_XX	Arcellinida_XXX	ON651611	184	184	1	1	1	0	Bsharre	1935	47983	35	21	34.243869	36.050053	0.22	7047.938965	924.6953125	15.57741261	3.390814066	414.227356
B27	LCO.Q.ARCOIR.a_B27	N_ASV7016	GACATTATATTATTATCTTTGGTGCTTTTTGCAGGTATAATAGGTACATTATTTTCTATAATAATAAGAATAGAATTAGCATATCCAGGAGCTCAAATATTAGGTGGAAATTGACAATTTTATAATGTAATAGTAACAGCACATGCTTTTATTATGATTTTTTTTATGGTAATGCCTACAATGATTGGTGGTTTTGGGAATTGTTTTGTGCCACTTTTAATAGGAGCGCCAGATATGGCGTTTCCAAGATTAAACGCTTTAAGTTTTTGATTATTACCACCTGCATTTATATTATTACTAGGTTCTGCATTTATAGAAACAGGTGCAGGTACTGGTTGAACAGTATATCCGCCATTAAGT	84.6	Eukaryota	Amorphea	Amorphea_X	Amorphea_XX	Amoebozoa	Tubulinea	Arcellinida	Arcellinida_X	Arcellinida_XX	Arcellinida_XXX	ON651611	86	86	1	1	1	0	Bsharre	1935	47983	35	21	34.243869	36.050053	0.22	7047.938965	924.6953125	15.57741261	3.390814066	414.227356
B27	LCO.Q.ARCOIR.a_B27	N_ASV6907	TATACTTTATCTTGTTTTTGGATTAATAGCAGGTATAATAGGTACATTATTTTCTATAATAATAAGGATAGAATTAGCATATCCAGGAGCTCAAATATTAGGTGGAAATTGACAATTTTATAATGTAATAGTAACAGCACATGCTTTTATTATGATTTTTTTTATGGTAATGCCTACAATGATTGGTGGTTTTGGGAATTGTTTTGTGCCACTTTTAATAGGAGCGCCAGATATGGCGTTTCCAAGATTAAACGCTTTAAGTTTTTGATTATTACCACCTGCATTTATATTATTACTAGGTTCTGCATTTATAGAAACAGGTGCAGGTACTGGTTGAACAGTATATCCGCCATTAAGT	86	Eukaryota	Amorphea	Amorphea_X	Amorphea_XX	Amoebozoa	Tubulinea	Arcellinida	Arcellinida_X	Arcellinida_XX	Arcellinida_XXX	ON651611	90	90	1	1	1	0	Bsharre	1935	47983	35	21	34.243869	36.050053	0.22	7047.938965	924.6953125	15.57741261	3.390814066	414.227356
B27	LCO.Q.ARCOIR.a_B27	N_ASV10053	ATCACTGTATCTTATTTTCGGTTTATTATCAGGTGTTATTGGCACAGTATTTTCTATAATAATAAGAATAGAATTAGCATATCCAGGAGCTCAAATATTAGGTGGAAATTGACAATTTTATAATGTAATAGTAACAGCACATGCTTTTATTATGATTTTTTTTATGGTAATGCCTACAATGATTGGTGGTTTTGGGAATTGTTTTGTGCCACTTTTAATAGGAGCGCCAGATATGGCGTTTCCAAGATTAAACGCTTTAAGTTTTTGATTATTACCACCTGCATTTATATTATTACTAGGTTCTGCATTTATAGAAACAGGTGCAGGTACTGGTTGAACAGTATATCCGCCATTAAGT	84.6	Eukaryota	Amorphea	Amorphea_X	Amorphea_XX	Amoebozoa	Tubulinea	Arcellinida	Arcellinida_X	Arcellinida_XX	Arcellinida_XXX	ON651611	22	22	1	1	1	0	Bsharre	1935	47983	35	21	34.243869	36.050053	0.22	7047.938965	924.6953125	15.57741261	3.390814066	414.227356
B27	LCO.Q.ARCOIR.a_B27	N_ASV2722	TATACTTTATCTTGTTTTTGGATTAATAGCAGGTATAATAGGTACATTATTTTCTATAATAATAAGAATAGAAATAGCATATCCAGGAGCTCAAATATTAGGTGGAAATTGACAATTTTATAATGTAATAGTAACAGCACATGCTTTTATTATGATTTTTTTTATGGTAATGCCTACAATGATTGGTGGTTTTGGGAATTGTTTTGTGCCACTTTTAATAGGAGCGCCAGATATGGCGTTTCCAAGATTAAACGCTTTAAGTTTTTGATTATTACCACCTGCATTTATATTATTACTAGGTTCTGCATTTATAGAAACAGGTGCAGGTACTGGTTGAACAGTATATCCGCCATTAAGT	86	Eukaryota	Amorphea	Amorphea_X	Amorphea_XX	Amoebozoa	Tubulinea	Arcellinida	Arcellinida_X	Arcellinida_XX	Arcellinida_XXX	ON651611	518	518	1	1	1	0	Bsharre	1935	47983	35	21	34.243869	36.050053	0.22	7047.938965	924.6953125	15.57741261	3.390814066	414.227356
B27	LCO.Q.ARCOIR.a_B27	N_ASV1545	TATACTTTATCTTGTTTTTGGATTAATAGCAGGTATAATAGGTACATTATTTTCTATAATAATAAGAATAGAATTAGCATATCCAGGAGCTCAAATATTAGGTGGAAATTGACAATTTTATAATGTAATAGTAACAGCACATGCTTTTATTATGATTTTTTTTATGGTAATGCCTGCAATGATTGGTGGTTTTGGGAATTGTTTTGTGCCACTTTTAATAGGAGCGCCAGATATGGCGTTTCCAAGATTAAACGCTTTAAGTTTTTGATTATTACCACCTGCATTTATATTATTACTAGGTTCTGCATTTATAGAAACAGGTGCAGGTACTGGTTGAACAGTATATCCGCCATTAAGT	86.6	Eukaryota	Amorphea	Amorphea_X	Amorphea_XX	Amoebozoa	Tubulinea	Arcellinida	Arcellinida_X	Arcellinida_XX	Arcellinida_XXX	ON651611	1041	1041	1	1	1	0	Bsharre	1935	47983	35	21	34.243869	36.050053	0.22	7047.938965	924.6953125	15.57741261	3.390814066	414.227356
B27	LCO.Q.ARCOIR.a_B27	N_ASV4236	TATACTTTATCTTGTTTTTGGATTAATAGCAGGTATAATAGGTACATTATTTTCTATAATAATAAGAATAGAATTAGCATATCCAGGAGCTCAAATATTAGGTGGAAATTGACAATTTTATAATGTAATAGTAACAGCACATGCTTTTATTATGATTTTTTTTATGGTAATGCCTACAATGATTGGTGGTTATGGGAATTGTTTTGTGCCACTTTTAATAGGAGCGCCAGATATGGCGTTTCCAAGATTAAACGCTTTAAGTTTTTGATTATTACCACCTGCATTTATATTATTACTAGGTTCTGCATTTATAGAAACAGGTGCAGGTACTGGTTGAACAGTATATCCGCCATTAAGT	86	Eukaryota	Amorphea	Amorphea_X	Amorphea_XX	Amoebozoa	Tubulinea	Arcellinida	Arcellinida_X	Arcellinida_XX	Arcellinida_XXX	ON651611	265	265	1	1	1	0	Bsharre	1935	47983	35	21	34.243869	36.050053	0.22	7047.938965	924.6953125	15.57741261	3.390814066	414.227356
B27	LCO.Q.ARCOIR.a_B27	N_ASV6723	TATACTTTATCTTGTTTTTGGATTAATAGCAGGTATAATAGGTACATTATTTTCTACAATAATAAGAATAGAATTAGCATATCCAGGAGCTCAAATATTAGGTGGGAATTGACAATTTTATAATGTAATAGTAACAGCACATGCTTTTATTATGATTTTTTTTATGGTAATGCCTGCAATGATTGGTGGTTTTGGGAATTGTTTTGTGCCACTTTTAATAGGAGCGCCAGATATGGCGTTTCCAAGATTAAACGCTTTAAGTTTTTGATTATTACCACCTGCATTTATATTATTACTAGGTTCTGCATTTATAGAAACAGGTGCAGGTACTGGTTGAACAGTATATCCGCCATTAAGT	86.3	Eukaryota	Amorphea	Amorphea_X	Amorphea_XX	Amoebozoa	Tubulinea	Arcellinida	Arcellinida_X	Arcellinida_XX	Arcellinida_XXX	ON651611	97	97	1	1	1	0	Bsharre	1935	47983	35	21	34.243869	36.050053	0.22	7047.938965	924.6953125	15.57741261	3.390814066	414.227356
B27	LCO.Q.ARCOIR.a_B27	N_ASV1323	TATACTTTATCTTGTTTTTGGATTAATAGCAGGTATAATAGGTACATTATTTTCTATAATAATAAGAATAGAATTAGCATATCCAGGAGCTCAAATATTAGGTGGAAATTGACAATTTTATAATGTAATAGTAACAGGACATGCTTTTATTATGATTTTTTTTATGGTAATGCCTACAATGATTGGTGGTTTTGGGAATTGTTTTGTGCCACTTTTAATAGGAGCGCCAGATATGGCGTTTCCAAGATTAAACGCTTTAAGTTTTTGATTATTACCACCTGCATTTATATTATTACTAGGTTCTGCATTTATAGAAACAGGTGCAGGTACTGGTTGAACAGTATATCCGCCATTAAGT	86	Eukaryota	Amorphea	Amorphea_X	Amorphea_XX	Amoebozoa	Tubulinea	Arcellinida	Arcellinida_X	Arcellinida_XX	Arcellinida_XXX	ON651611	1240	1235	0.995967742	2	0.5	0.991935484	Bsharre	1935	47983	35	21	34.243869	36.050053	0.22	7047.938965	924.6953125	15.57741261	3.390814066	414.227356
B27	LCO.Q.ARCOIR.a_B27	N_ASV8	AATATTATATTTATTATTTGGATTTATAGCAGGAATAATAGGAACAATATTTAGTATAATAATAAGAGTAGAATTGGCATACCCAGGAGTACAAATATTAGAAGGGAATTGACAATTTTATAATGTAGTAGTAACAGCGCACGCATTTATAATGATATTTTTTATGGTAATGCCTAGTATGATAGGAGGATTTGGTAATTGTTTTGTACCTTTATTAATAGGTGCACCAGATATGGCCTTTCCAAGATTAAATGCATTAAGTTTTTGATTATTGCCACCATCTTTTATATTATTATTATGCTCTGCATTTATAGAAACAGGAGCAGGAACAGGTTGAACAGTATATCCTCCATTAAGT	90.8	Eukaryota	Amorphea	Amorphea_X	Amorphea_XX	Amoebozoa	Tubulinea	Arcellinida	Arcellinida_X	Arcellinida_XX	Arcellinida_XXX	ON651557	527310	669	0.001268703	97	0.010309278	-0.876935768	Bsharre	1935	47983	35	21	34.243869	36.050053	0.22	7047.938965	924.6953125	15.57741261	3.390814066	414.227356
B27	LCO.Q.ARCOIR.a_B27	N_ASV14	GATATTATATTTAATATTTGGGTTAATAGCAGGTATAATTGGAACTTTATTTTCTATAATAATAAGAATAGAACTAGCATATCCTGGAGCTCAAATTCTTGGAGGTAATTGACAATTCTATAATGTAATAGTAACAGCACATGCTTTTATTATGATTTTTTTTATGGTTATGCCTACAATGATAGGAGGATTTGGTAATTGTTTTGTACCATTATTAATAGGTGCACCAGATATGGCTTTTCCGCGTTTAAATGCATTAAGCTTTTGATTATTACCACCTTCATTTATATTATTATTAGGATCTGCTTTTATAGAGACAGGTGCAGGTACTGGATGAACTGTATATCCACCATTAAGT	91.3	Eukaryota	Amorphea	Amorphea_X	Amorphea_XX	Amoebozoa	Tubulinea	Arcellinida	Arcellinida_X	Arcellinida_XX	Arcellinida_XXX	ON651528	320947	352	0.001096754	122	0.008196721	-0.866195976	Bsharre	1935	47983	35	21	34.243869	36.050053	0.22	7047.938965	924.6953125	15.57741261	3.390814066	414.227356
B27	LCO.Q.ARCOIR.a_B27	N_ASV10620	TTTTATGTATTTTATCTTTGCTTTAATAGCAGGTATAATAGGTACAATTTTCTCAATATTAATAAGAATAGAATTAGCATATCCAGGAGCTCAAATATTAGGTGGAAATTGACAATTTTATAATGTAATAGTAACAGCACATGCTTTTATTATGATTTTTTTTATGGTAATGCCTACAATGATTGGTGGTTTTGGGAATTGTTTTGTGCCACTTTTAATAGGAGCGCCAGATATGGCGTTTCCAAGATTAAACGCTTTAAGTTTTTGATTATTACCACCTGCATTTATATTATTACTAGGTTCTGCATTTATAGAAACAGGTGCAGGTACTGGTTGAACAGTATATCCGCCATTAAGT	85.8	Eukaryota	Amorphea	Amorphea_X	Amorphea_XX	Amoebozoa	Tubulinea	Arcellinida	Arcellinida_X	Arcellinida_XX	Arcellinida_XXX	ON651611	18	18	1	1	1	0	Bsharre	1935	47983	35	21	34.243869	36.050053	0.22	7047.938965	924.6953125	15.57741261	3.390814066	414.227356
B27	LCO.Q.ARCOIR.a_B27	N_ASV5129	TATTTTGTATTTATTATTTGGTTTCATAGCAGGTATAATTGGTACTTTATTTAGTATCATAATAAGAGTAGAATTGGCTTATCCTGGTGTTCAAATACTAGAAGGTATTGACAATTTTATAATGTAGTTGTAACGGCTCATGCTTTTATTATGATATTTTTTATGGTGATGCCTACTATGATAGGTGGATTTGGTAATTGTTTTGTGCCTTTATTAATTGGGGCTCCCGATATGGCTTTCCCAAGATTAAATGCATTAAGTTTTTGATTACTTCCACCATCATTAGTATTATTATTAGGATCAGCTTTTATTGAAACTGGAGCTGGAACTGGATGAACTGTATATCCGCCTTTGAGT	91	Eukaryota	Amorphea	Amorphea_X	Amorphea_XX	Amoebozoa	Tubulinea	Arcellinida	Arcellinida_X	Arcellinida_XX	Arcellinida_XXX	ON651551	182	182	1	1	1	0	Bsharre	1935	47983	35	21	34.243869	36.050053	0.22	7047.938965	924.6953125	15.57741261	3.390814066	414.227356
B27	LCO.Q.ARCOIR.a_B27	N_ASV8338	TATACTTTATCTTGTTTTTGGATTAATAGCAGGTATAATAGGTACATTATTTTCTATAATAATAAGAATAGAATTAGCATATCCAGGAGCTCAAATATTAGGTGGAAATTGACAATTTTATAATGTAATAGTAACAGCACATGCTTTTATTATGATTTTTTTTATGGTAATGCCTACAATGATTGGTGGTTTTGGGAATTGTTTTGTGCCACTTTTAATAGGAGCGCCAGATATGGCGTTTCCAAGATTAAACGCTTTAAGTTTTCGATTATTACCACCTGCATTTATATTATTACTAGGTTCTGCATTTATAGAGACAGGTGCAGGTACTGGTTGAACAGTATATCCGCCATTAAGT	85.8	Eukaryota	Amorphea	Amorphea_X	Amorphea_XX	Amoebozoa	Tubulinea	Arcellinida	Arcellinida_X	Arcellinida_XX	Arcellinida_XXX	ON651611	47	47	1	1	1	0	Bsharre	1935	47983	35	21	34.243869	36.050053	0.22	7047.938965	924.6953125	15.57741261	3.390814066	414.227356
B27	LCO.Q.ARCOIR.a_B27	N_ASV2787	TATACTTTATCTTGTTTTTGGATTAATAGCAGGTATAATAGGTACATTATTTTCTATAATAATAAGAATAGAATTAGCATATCCAGGAGCTCAAATATTAGGTGGAAATTGACAATTTTATAATGTAATAGTAACAGCATATGCTTTTATTATGATTTTTTTTATGGTAATGCCTACAATGATTGGTGGTTTTGGGAATTGTTTTGTGCCACTTTTAATAGGAGCGCCAGATATGGCGTTTCCAAGATTAAACGCTTTAAGTTTTTGATTATTACCACCTGCATTTATATTATTACTAGGTTCTGCATTTATAGAAACAGGTGCAGGTACTGGTTGAACAGTATATCCGCCATTAAGT	86	Eukaryota	Amorphea	Amorphea_X	Amorphea_XX	Amoebozoa	Tubulinea	Arcellinida	Arcellinida_X	Arcellinida_XX	Arcellinida_XXX	ON651611	500	500	1	1	1	0	Bsharre	1935	47983	35	21	34.243869	36.050053	0.22	7047.938965	924.6953125	15.57741261	3.390814066	414.227356
B27	LCO.Q.ARCOIR.a_B27	N_ASV7769	AACATTATATTTAATTTTTGGTGGTGTTTCCGGTATAATAGGTACATTATTTTCTATAATAATAAGAATAGAATTAGCATATCCAGGAGCTCAAATATTAGGTGGAAATTGACAATTTTATAATGTAATAGTAACAGCACATGCTTTTATTATGATTTTTTTTATGGTAATGCCTACAATGATTGGTGGTTTTGGGAATTGTTTTGTGCCACTTTTAATAGGAGCGCCAGATATGGCGTTTCCAAGATTAAACGCTTTAAGTTTTTGATTATTACCACCTGCATTTATATTATTACTAGGTTCTGCATTTATAGAAACAGGTGCAGGTACTGGTTGAACAGTATATCCGCCATTAAGT	84.4	Eukaryota	Amorphea	Amorphea_X	Amorphea_XX	Amoebozoa	Tubulinea	Arcellinida	Arcellinida_X	Arcellinida_XX	Arcellinida_XXX	ON651611	62	62	1	1	1	0	Bsharre	1935	47983	35	21	34.243869	36.050053	0.22	7047.938965	924.6953125	15.57741261	3.390814066	414.227356
B27	LCO.Q.ARCOIR.a_B27	N_ASV2172	TATACTTTATCTTGTTTTTGGATTAATAGCAGGTATAATAGGTACATTATTTTCTATAATAATAAGAATAGAATTAGCATATCCAGGAGCTCAAATGTTAGGTGGAAATTGACAATTTTATAATGTAATAGTAACAGCACATGCTTTTATTATGATTTTTTTTATGGTAATGCCTACAATGATTGGTGGTTTTGGGAATTGTTTTGTGCCACTTTTAATAGGAGCGCCAGATATGGCGTTTCCAAGATTAAACGCTTTAAGTTTTTGATTATTACCACCTGCATTTATATTATTACTAGGTTCTGCATTTATAGAAACAGGTGCAGGTACTGGTTGAACAGTATATCCGCCATTAAGT	86	Eukaryota	Amorphea	Amorphea_X	Amorphea_XX	Amoebozoa	Tubulinea	Arcellinida	Arcellinida_X	Arcellinida_XX	Arcellinida_XXX	ON651611	693	693	1	1	1	0	Bsharre	1935	47983	35	21	34.243869	36.050053	0.22	7047.938965	924.6953125	15.57741261	3.390814066	414.227356
B27	LCO.Q.ARCOIR.a_B27	N_ASV2	AATATTATATCTTTTATTTGGGTTTATCGCAGGCGTAGTTGGTACTTTATTTAGTATTTTAATTAGAATTGAATTAGCTTATCCTGGAGTACAAATTTTAAATGGTATTGACAATTTTATAATGTAATTGTAACAGCGCATGCTTTTATAATGATATTTTTTATGGTAATGCCAGCAATGATTGGTGGTTTTGGTATTGTTTTGTACCATTATTATTAGGTGCACCAGATATGGCTTTTCCTAGATTAAATGCTTTAAGTTTTTGATTATTACCACCATCTTTTATATTATTATTGGCGTCAGCTTTTATAGAAACAGGGGCAGGAACAGGTTGAACAGTTTATCCGCCTTTAAGT	92.4	Eukaryota	Amorphea	Amorphea_X	Amorphea_XX	Amoebozoa	Tubulinea	Arcellinida	Arcellinida_X	Arcellinida_XX	Arcellinida_XXX	ON651633	1973488	534	0.000270587	161	0.00621118	-0.956435509	Bsharre	1935	47983	35	21	34.243869	36.050053	0.22	7047.938965	924.6953125	15.57741261	3.390814066	414.227356
B27	LCO.Q.ARCOIR.a_B27	N_ASV399	AATATTATATCTTTTATTTGGGTTTATCGCAGGCGTAGTTGGTACTTTATTTAGTATTTTAATTAGAATTGAATTAGCTTATCCTGGAGTACAAATTTTAAATGGTATTGACAATTTTATAATGTAATTGTAACAGCGCATGCTTTTATAATGATATTTTTTATGGTAATGCCAGCAATGATTGGTGGTTTTGGTATTGTTTTGTACCATTATTATTAGGTGCACCAGATATGGCTTTTCCTAGATTAAATGCTTTAAGTTTTTGATTATTACCACCATCTTTTATATTATTATTGGCATCAGCTTTTATAGAAACAGGGGCAGGAACAGGTTGAACAGTTTATCCGCCTTTAAGT	92.4	Eukaryota	Amorphea	Amorphea_X	Amorphea_XX	Amoebozoa	Tubulinea	Arcellinida	Arcellinida_X	Arcellinida_XX	Arcellinida_XXX	ON651633	6726	54	0.008028546	18	0.055555556	-0.855486173	Bsharre	1935	47983	35	21	34.243869	36.050053	0.22	7047.938965	924.6953125	15.57741261	3.390814066	414.227356
B27	LCO.Q.ARCOIR.a_B27	N_ASV121	TATACTTTATCTTGTTTTTGGATTAATAGCAGGTATAATAGGTACATTATTTTCTATAATAATAAGAATAGAATTAGCATATCCAGGAGCTCAAATATTAGGTGGAAATTGACAATTTTATAATGTAATAGTAACAGCACATGCTTTTATTATGATTTTTTTTATGGTAATGCCTACAATGATTGGTGGTTTTGGGAATTGTTTTGTGCCACTTTTAATAGGAGCGCCAGATATGGCGTTTCCAAGATTAAACGCTTTAAGTTTTTGATTATTACCACCTGCATTTATATTATTACTAGGTTCTGCATTTATAGAAACAGGTGCAGGTACTGGTTGAACAGTATATCCGCCATTAAGT	86.3	Eukaryota	Amorphea	Amorphea_X	Amorphea_XX	Amoebozoa	Tubulinea	Arcellinida	Arcellinida_X	Arcellinida_XX	Arcellinida_XXX	ON651611	49987	39909	0.798387581	27	0.037037037	20.55646468	Bsharre	1935	47983	35	21	34.243869	36.050053	0.22	7047.938965	924.6953125	15.57741261	3.390814066	414.227356
B27	LCO.Q.ARCOIR.a_B27	N_ASV9630	TACTTTATATTTAATCTTTGCATTCATTGCTGGTATAATTGGGACTATATTTTCTATAATAATAAGAATAGAATTAGCATATCCAGGAGCTCAAATATTAGGTGGAAATTGACAATTTTATAATGTAATAGTAACAGCACATGCTTTTATTATGATTTTTTTTATGGTAATGCCTACAATGATTGGTGGTTTTGGGAATTGTTTTGTGCCACTTTTAATAGGAGCGCCAGATATGGCGTTTCCAAGATTAAACGCTTTAAGTTTTTGATTATTACCACCTGCATTTATATTATTACTAGGTTCTGCATTTATAGAAACAGGTGCAGGTACTGGTTGAACAGTATATCCGCCATTAAGT	86	Eukaryota	Amorphea	Amorphea_X	Amorphea_XX	Amoebozoa	Tubulinea	Arcellinida	Arcellinida_X	Arcellinida_XX	Arcellinida_XXX	ON651611	26	26	1	1	1	0	Bsharre	1935	47983	35	21	34.243869	36.050053	0.22	7047.938965	924.6953125	15.57741261	3.390814066	414.227356
B28	LCO.Q.ARCOIR.b_B28	N_ASV8	AATATTATATTTATTATTTGGATTTATAGCAGGAATAATAGGAACAATATTTAGTATAATAATAAGAGTAGAATTGGCATACCCAGGAGTACAAATATTAGAAGGGAATTGACAATTTTATAATGTAGTAGTAACAGCGCACGCATTTATAATGATATTTTTTATGGTAATGCCTAGTATGATAGGAGGATTTGGTAATTGTTTTGTACCTTTATTAATAGGTGCACCAGATATGGCCTTTCCAAGATTAAATGCATTAAGTTTTTGATTATTGCCACCATCTTTTATATTATTATTATGCTCTGCATTTATAGAAACAGGAGCAGGAACAGGTTGAACAGTATATCCTCCATTAAGT	90.8	Eukaryota	Amorphea	Amorphea_X	Amorphea_XX	Amoebozoa	Tubulinea	Arcellinida	Arcellinida_X	Arcellinida_XX	Arcellinida_XXX	ON651557	527310	81	0.00015361	97	0.010309278	-0.985099846	Bsharre	1926	1195	14	115	34.244387	36.049562	0.21	7490.061035	925.6038208	15.58678436	3.406172276	414.6894226
B28	LCO.Q.ARCOIR.b_B28	N_ASV14	GATATTATATTTAATATTTGGGTTAATAGCAGGTATAATTGGAACTTTATTTTCTATAATAATAAGAATAGAACTAGCATATCCTGGAGCTCAAATTCTTGGAGGTAATTGACAATTCTATAATGTAATAGTAACAGCACATGCTTTTATTATGATTTTTTTTATGGTTATGCCTACAATGATAGGAGGATTTGGTAATTGTTTTGTACCATTATTAATAGGTGCACCAGATATGGCTTTTCCGCGTTTAAATGCATTAAGCTTTTGATTATTACCACCTTCATTTATATTATTATTAGGATCTGCTTTTATAGAGACAGGTGCAGGTACTGGATGAACTGTATATCCACCATTAAGT	91.3	Eukaryota	Amorphea	Amorphea_X	Amorphea_XX	Amoebozoa	Tubulinea	Arcellinida	Arcellinida_X	Arcellinida_XX	Arcellinida_XXX	ON651528	320947	87	0.000271073	122	0.008196721	-0.966929119	Bsharre	1926	1195	14	115	34.244387	36.049562	0.21	7490.061035	925.6038208	15.58678436	3.406172276	414.6894226
B28	LCO.Q.ARCOIR.b_B28	N_ASV2930	TATATTATATTTAATGTTTGGTTTTATGGCTGGTATAATAGGTACATTATTTAGTATATTAATACGTATAGAATTAGCGTATCCGGGCGTGCAAATATTAAATGGTAATTGGCAATTTTATAATGTCATAGTTACAGCGCATGCATTTGTTATGATTTTTTTTATGGTTATGCCTGCAATGATAGGAGGTTTTGGTAATTGTTTTGTGCCTTTATTAATAGGAGCTCCGGATATGGCCTTCCCTAGATTAAATGCATTAAGTTTTTGATTATTACCTCCTGCTTTTGTTTTATTATTAGGCTCAGCATTTATTGAAACTGGCGCAGGTACTGGATGAACTGTTTATCCGCCTTTAAGT	88.3	Eukaryota	Amorphea	Amorphea_X	Amorphea_XX	Amoebozoa	Tubulinea	Arcellinida	Arcellinida_X	Arcellinida_XX	Arcellinida_XXX	ON651505	473	473	1	1	1	0	Bsharre	1926	1195	14	115	34.244387	36.049562	0.21	7490.061035	925.6038208	15.58678436	3.406172276	414.6894226
B28	LCO.Q.ARCOIR.b_B28	N_ASV4161	TATTTTGTATTTATTCTTTGGTTTTATAGCAGGTATTATTGGTACTTTATTTAGTATTATAATAAGAGTAGAATTGGCATATCCTGGTGTACAAATTTTAGAAGGAATTGACAATTCTATAATGTAGTTGTAACGGCTCATGCTTTTATTATGATATTTTTTATGGTAATGCCTACAATGATTGGTGGTTTTGGTAATTGTTTTGTGCCTTTATTAATTGGAGCTCCAGATATGGCTTTTCCTAGATTAAATGCATTAAGTTTTTGATTATTACCACCTTCATTAGTTTTATTATTAGGATCAGCTTTTATTGAAACTGGTGCTGGTACCGGATGAACTGTATATCCACCATTAAGT	92.4	Eukaryota	Amorphea	Amorphea_X	Amorphea_XX	Amoebozoa	Tubulinea	Arcellinida	Arcellinida_X	Arcellinida_XX	Arcellinida_XXX	ON651551	271	64	0.236162362	3	0.333333333	-0.291512915	Bsharre	1926	1195	14	115	34.244387	36.049562	0.21	7490.061035	925.6038208	15.58678436	3.406172276	414.6894226
B28	LCO.Q.ARCOIR.b_B28	N_ASV831	ATTATTATATTTGTGATTTGGTTTTATAGCAGGGTTAATAGGATCTCTATTTAGTATTATAATACGTATTGAGTTAGCTTATCCTGGTATACAAATTTTAGAAGGTAATTGACAATTTTATAATGTAATAGTAACAGCTCATGCTTTTATTATGATATTTTTTATGGTAATGCCTACAATGATAGGTGGTTTTGGTAATTGTTTTGTACCATTGTTAATAGGTGCACCTGATATGGCATTTCCTCGTTTAAATGCTTTAAGTTTTTGATTATTACCACCTTCTTTTATATTATTATTATGTTCAGCTTTTATTGAAACAGGGGCCGGTACGGGTTGAACGGTGTATCCGCCTTTAAGT	87.7	Eukaryota	Amorphea	Amorphea_X	Amorphea_XX	Amoebozoa	Tubulinea	Arcellinida	Arcellinida_X	Arcellinida_XX	Arcellinida_XXX	ON651513	2161	115	0.053216104	3	0.333333333	-0.840351689	Bsharre	1926	1195	14	115	34.244387	36.049562	0.21	7490.061035	925.6038208	15.58678436	3.406172276	414.6894226
B28	LCO.Q.ARCOIR.b_B28	N_ASV218	TATATTATATTTATTATTTGGTTTTATGGCAGGAATTGTAGGTACTATATTTAGTATATTAATACGTATAGAATTAGCTTATCCAGGAGTACAAATATTAAATGGTAATTGACAATTTTATAATGTTATTGTAACAGCACATGCTTTTGTTATGATTTTTTTTATGGTTATGCCTGCTATGATTGGTGGTTTTGGTATTGCTTTGTTCCTTTATTAATTGGAGCACCTGATATGGCTTTTCCTAGATTAAATGCTTTAAGTTTTTGATTATTACCACCTTCTTTTGTATTATTATTAGGTTCAGCTTTTATTGAAACAGGAGCTGGTACAGGTTGAACTGTATATCCCCCTTTAAGT	89.9	Eukaryota	Amorphea	Amorphea_X	Amorphea_XX	Amoebozoa	Tubulinea	Arcellinida	Arcellinida_X	Arcellinida_XX	Arcellinida_XXX	ON651612	20737	107	0.005159859	18	0.055555556	-0.907122535	Bsharre	1926	1195	14	115	34.244387	36.049562	0.21	7490.061035	925.6038208	15.58678436	3.406172276	414.6894226
B29	LCO.Q.ARCOIR.c_B29	N_ASV5174	TATTTTGTATTTATTATTTGGTTTCATAGCAGGTATAATTGGTACTCTATTTAGTATTATAATAAGAGTAGAATTGGCTTATCCTGGTGTACAGATATTAGAAGGAATTGACAATTTTATAATGTAGTTGTAACGGCTCATGCTTTTATTATGATATTTTTTATGGTTATGCCTACTATGATTGGTGGTTTTGGTAATTGTTTCGTGCCTTTATTAATTGGTGCTCCAGATATGGCGTTCCCAAGATTAAATGCATTAAGTTTTTGATTATTACCACCATCATTAGTATTATTATTAGGATCAGCTTTTATTGAGACTGGTGCAGGTACTGGGTGAACTGTATATCCGCCTTTAAGT	91.6	Eukaryota	Amorphea	Amorphea_X	Amorphea_XX	Amoebozoa	Tubulinea	Arcellinida	Arcellinida_X	Arcellinida_XX	Arcellinida_XXX	ON651551	179	143	0.798882682	2	0.5	0.597765363	Bsharre	1925	371830	83	22	34.244484	36.049615	0.33	7100.416504	925.4473877	15.57786179	3.397798061	414.5786438
B29	LCO.Q.ARCOIR.c_B29	N_ASV2321	AATATTATATTTATTATTTGGATTTATAGCAGGAATAATAGGAACAATATTTAGTATAATAATAAGAGTAGAATTGGCATACCCAGGAGTACAAATATTAGGAGGGAATTGACAATTTTATAATGTAGTAGTAACAGCGCACGCATTTATAATGATATTTTTTATGGTAATGCCTAGTATGATAGGAGGATTTGGTAATTGTTTTGTACCTTTATTAATAGGTGCACCAGATATGGCCTTTCCAAGATTAAATGCATTAAGTTTTTGATTATTGCCACCATCTTTTATATTATTATTATGCTCTGCATTTATAGAAACAGGAGCAGGAACAGGTTGAACAGTATATCCTCCATTAAGT	91.1	Eukaryota	Amorphea	Amorphea_X	Amorphea_XX	Amoebozoa	Tubulinea	Arcellinida	Arcellinida_X	Arcellinida_XX	Arcellinida_XXX	ON651557	634	634	1	1	1	0	Bsharre	1925	371830	83	22	34.244484	36.049615	0.33	7100.416504	925.4473877	15.57786179	3.397798061	414.5786438
B29	LCO.Q.ARCOIR.c_B29	N_ASV8056	AATATTATATTTATTATTTGGATTTATAGCAGGAATAATAGGAACAATATTTAGTATAATAATAAGAGTAGAATTGGCATACCCAGGAGTACAAATATTAGAAGGGCATTGACAATTTTATAATGTAGTAGTAACAGCGCACGCATTTATAATGATATTTTTTATGGTAATGCCTAGTATGATAGGAGGATTTGGTAATTGTTTTGTACCTTTATTAATAGGTGCACCAGATATGGCCTTTCCAAGATTAAATGCATTAAGTTTTTGATTATTGCCACCATCTTTTATATTATTATTATGCTCTGCATTTATAGAAACAGGAGCAGGAACAGGTTGAACAGTATATCCTCCATTAAGT	90.8	Eukaryota	Amorphea	Amorphea_X	Amorphea_XX	Amoebozoa	Tubulinea	Arcellinida	Arcellinida_X	Arcellinida_XX	Arcellinida_XXX	ON651557	54	54	1	1	1	0	Bsharre	1925	371830	83	22	34.244484	36.049615	0.33	7100.416504	925.4473877	15.57786179	3.397798061	414.5786438
B29	LCO.Q.ARCOIR.c_B29	N_ASV2693	TATATTATATTTAATGTTTGGTTTTATGGCTGGTATAATAGGTACATTATTTAGTATATTAATACGTATAGAATTAGCGTATCCGGGCGTGCAAATATTAAATGGTAATTGACAATTTTATAATGTCATAGTTACAGCGCATGCATTTGTTATGATTTTTTTTATGGTTATGCCTGCAATGATAGGAGGTTTTGGTAATTGCTTTGTGCCTTTATTAATAGGAGCTCCGGATATGGCCTTCCCTAGATTAAATGCATTAAGTTTTTGATTATTACCTCCTGCTTTTGTTTTATTATTAGGCTCAGCATTTATTGAAACTGGCGCAGGTACTGGATGAACTGTATATCCCCCTTTAAGT	88.3	Eukaryota	Amorphea	Amorphea_X	Amorphea_XX	Amoebozoa	Tubulinea	Arcellinida	Arcellinida_X	Arcellinida_XX	Arcellinida_XXX	ON651505	524	524	1	1	1	0	Bsharre	1925	371830	83	22	34.244484	36.049615	0.33	7100.416504	925.4473877	15.57786179	3.397798061	414.5786438
B29	LCO.Q.ARCOIR.c_B29	N_ASV4579	TATTTTGTATTTATTATTTGGTTTTATAGCAGGTATTATTGGTACTTTATTTAGTATTATAATAAGAGTTGAATTAGCTTATCCTGGTGTGCAAATATTAGAAGGAATTGACAATTCTATAATGTAGTTGTAACAGCACATGCTTTTATTATGATATTTTTTATGGTAATGCCTACAATGATAGGTGGATTTGGTAATTGTTTTGTGCCTTTATTAATTGGAGCTCCAGATATGGCTTTTCCTAGATTAAATGCATTATGTTTTTGACTATTACCACCTTCATTAGTTTTATTATTAGGATCAGCTTTTATTGAGACTGGTGCAGGTACTGGATGAACTGTATACCCACCTTTAAGT	93.8	Eukaryota	Amorphea	Amorphea_X	Amorphea_XX	Amoebozoa	Tubulinea	Arcellinida	Arcellinida_X	Arcellinida_XX	Arcellinida_XXX	ON651571	227	227	1	1	1	0	Bsharre	1925	371830	83	22	34.244484	36.049615	0.33	7100.416504	925.4473877	15.57786179	3.397798061	414.5786438
B29	LCO.Q.ARCOIR.c_B29	N_ASV8132	AATATTATATTTATTATTTGGATTTATAGCAGGAATAATAGGAACAATATTTAGTATAATAATAAGAGTAGAATTGGCATACCCAGGAGTACAAAGATTAGAAGGGAACTGACAATTTTATAATGTAGTAGTAACAGCGCACGCATTTATAATGATATTTTTTATGGTAATGCCTAGTATGATAGGAGGATTTGGTAATTGTTTTGTACCTTTATTAATAGGTGCACCAGATATGGCCTTTCCAAGATTAAATGCATTAAGTTTTTGATTATTGCCACCATCTTTTATATTATTATTATGCTCTGCATTTATAGAAACAGGAGCAGGAACAGGTTGAACAGTATATCCTCCATTAAGT	90.2	Eukaryota	Amorphea	Amorphea_X	Amorphea_XX	Amoebozoa	Tubulinea	Arcellinida	Arcellinida_X	Arcellinida_XX	Arcellinida_XXX	ON651557	52	52	1	1	1	0	Bsharre	1925	371830	83	22	34.244484	36.049615	0.33	7100.416504	925.4473877	15.57786179	3.397798061	414.5786438
B29	LCO.Q.ARCOIR.c_B29	N_ASV2996	AATATTATATTTATTATTTGGATTTATAGCAGGAATAATAGGAACAATATTTAGTATAATAATAAGAGTAGAATTGGCATACCCAGGAGTACAAATATTAGAAGGGAATTGACAATTTTATAATGTAGTAGTAACAGCGCACGCATTTATAATGGTATTTTTTATGGTAATGCCTAGTATGATAGGAGGATTTGGTAATTGTTTTGTACCTTTATTAATAGGTGCACCAGATATGGCCTTTCCAAGATTAAATGCATTAAGTTTTTGATTATTGCCACCATCTTTTATATTATTATTATGCTCTGCATTTATAGAAACAGGAGCAGGAACAGGTTGAACAGTATATCCTCCATTAAGT	90.5	Eukaryota	Amorphea	Amorphea_X	Amorphea_XX	Amoebozoa	Tubulinea	Arcellinida	Arcellinida_X	Arcellinida_XX	Arcellinida_XXX	ON651557	459	459	1	1	1	0	Bsharre	1925	371830	83	22	34.244484	36.049615	0.33	7100.416504	925.4473877	15.57786179	3.397798061	414.5786438
B29	LCO.Q.ARCOIR.c_B29	N_ASV3928	AATATTATATTTATTATTTGGATTTATAGCAGGAATAATAGGAACAATATTTAGTATAATAATAAGAGTAGAATTGCCATACCCAGGAGTACAAATATTAGAAGGGAATTGACAATTTTATAATGTAGTAGTAACAGCGCACGCATTTATAATGATATTTTTTATGGTAATGCCTAGTATGATAGGAGGATTTGGTAATTGTTTTGTACCTTTATTAATAGGTGCACCAGATATGGCCTTTCCAAGATTAAATGCATTAAGTTTTTGATTATTGCCACCATCTTTTATATTATTATTATGCTCTGCATTTATAGAAACAGGAGCAGGAACAGGTTGAACAGTATATCCTCCATTAAGT	90.5	Eukaryota	Amorphea	Amorphea_X	Amorphea_XX	Amoebozoa	Tubulinea	Arcellinida	Arcellinida_X	Arcellinida_XX	Arcellinida_XXX	ON651557	304	180	0.592105263	2	0.5	0.184210526	Bsharre	1925	371830	83	22	34.244484	36.049615	0.33	7100.416504	925.4473877	15.57786179	3.397798061	414.5786438
B29	LCO.Q.ARCOIR.c_B29	N_ASV2481	AATATTATATTTATTATTTGGATTTATAGCAGGAATAATAGGAACAATATTTAGTATAATAATAAGAGTAGAATTGGCATACCCAGGAGTACAAATATTAGAAGGGAATTGACAATTTTATAATGTAGTAGTAACAGCGCGCGCATTTATAATGATATTTTTTATGGTAATGCCTAGTATGATAGGAGGATTTGGTAATTGTTTTGTACCTTTATTAATAGGTGCACCAGATATGGCCTTTCCAAGATTAAATGCATTAAGTTTTTGATTATTGCCACCATCTTTTATATTATTATTATGCTCTGCATTTATAGAAACAGGAGCAGGAACAGGTTGAACAGTATATCCTCCATTAAGT	90.5	Eukaryota	Amorphea	Amorphea_X	Amorphea_XX	Amoebozoa	Tubulinea	Arcellinida	Arcellinida_X	Arcellinida_XX	Arcellinida_XXX	ON651557	584	584	1	1	1	0	Bsharre	1925	371830	83	22	34.244484	36.049615	0.33	7100.416504	925.4473877	15.57786179	3.397798061	414.5786438
B29	LCO.Q.ARCOIR.c_B29	N_ASV3218	AATATTATATTTATTATTTGGATTTATAGCAGGAATAATAGGAACAATATTTAGTATAATAATAAGAGTAGAATTGGCATACCCAGGAGTACAAATATTAGAAGGGAATTGACAATTTTATAATGTAGTAGTAACAGCACACGCATTTATAATGATATTTTTTATGGTAATGCCTAGTATGATAGGAGGATTTGGTAATTGTTTTGTACCTTTATTAATAGGTGCACCAGATATGGCCTTTCCAAGATTAAATGCATTAAGTTTTTGATTATTGCCACCATCTTTTATATTATTATTATGCTCTGCATTTATAGAAACAGGAGCAGGAACAGGTTGAACAGTATATCCTCCATTAAGT	90.8	Eukaryota	Amorphea	Amorphea_X	Amorphea_XX	Amoebozoa	Tubulinea	Arcellinida	Arcellinida_X	Arcellinida_XX	Arcellinida_XXX	ON651557	412	412	1	1	1	0	Bsharre	1925	371830	83	22	34.244484	36.049615	0.33	7100.416504	925.4473877	15.57786179	3.397798061	414.5786438
B29	LCO.Q.ARCOIR.c_B29	N_ASV6909	CATATTATATTTATTATTTGGTTTTATAGCAGGTATAATAGGTACACTTTTTAGTATTATTATTAGGATTGAATTAGCTTATCCAGGAGTTCAAATATTAAATGGAGATTGACAATTTTATAATGTAATAGTTACAGCTCATGCATTTATTATGATTTTTTTTATGGTAATGCCAGCTATGATAGGTGGTTTTGGTAATTGTTTTGTACCTTTATTAATAGGAGCGCCAGATATGGCTTTTCCTAGATTAAATGCATTAAGTTTCTGATTATTACCACCATCTTTTATATTATTATTAGGTTCTGCTTTTATAGAAACAGGAGCAGGTACTGGATGAACGGTATATCCGCCATTAAGT	89.9	Eukaryota	Amorphea	Amorphea_X	Amorphea_XX	Amoebozoa	Tubulinea	Arcellinida	Arcellinida_X	Arcellinida_XX	Arcellinida_XXX	ON651590	90	90	1	1	1	0	Bsharre	1925	371830	83	22	34.244484	36.049615	0.33	7100.416504	925.4473877	15.57786179	3.397798061	414.5786438
B29	LCO.Q.ARCOIR.c_B29	N_ASV2031	CATATTATATTTATTATTTGGTTTTATAGCAGGTATAATAGGTACACTTTTTAGTATTATTATTAGAATTGAATTAGCTTATCCAGGAGTTCAAATATTAAATGGAGATTGACAATTTTATAATGTAATAGTTACAGCTCATGCATTTATTATGACTTTTTTTATGGTAATGCCAGCTATGATAGGTGGTTTTGGTAATTGTTTTGTACCTTTATTAATAGGAGCGCCAGATATGGCTTTTCCTAGATTAAATGCATTAAGTTTCTGATTATTACCACCATCTTTTATATTATTATTAGGTTCTGCTTTTATAGAAACAGGAGCAGGTACTGGATGAACGGTATATCCGCCATTAAGT	89.9	Eukaryota	Amorphea	Amorphea_X	Amorphea_XX	Amoebozoa	Tubulinea	Arcellinida	Arcellinida_X	Arcellinida_XX	Arcellinida_XXX	ON651590	750	750	1	1	1	0	Bsharre	1925	371830	83	22	34.244484	36.049615	0.33	7100.416504	925.4473877	15.57786179	3.397798061	414.5786438
B29	LCO.Q.ARCOIR.c_B29	N_ASV2828	AATATTATATTTATTATTTGGATTTATAGCAGGAATAATAGGAACAATATTTAGTATAATAATAAGAGTAGAATTGGCATACCCAGGAGTACAAATATTAGAAGGGAATTGACAATTTTATAATGTAGTAGTAACAGCGCACGCATTTATAATGATATTTTTTATGGTAATGCCTAGTATGATAGGAGGATTTGGTAATTGGTTTGTACCTTTATTAATAGGTGCACCAGATATGGCCTTTCCAAGATTAAATGCATTAAGTTTTTGATTATTGCCACCATCTTTTATATTATTATTATGCTCTGCATTTATAGAAACAGGAGCAGGAACAGGTTGAACAGTATATCCTCCATTAAGT	90.5	Eukaryota	Amorphea	Amorphea_X	Amorphea_XX	Amoebozoa	Tubulinea	Arcellinida	Arcellinida_X	Arcellinida_XX	Arcellinida_XXX	ON651557	492	252	0.512195122	2	0.5	0.024390244	Bsharre	1925	371830	83	22	34.244484	36.049615	0.33	7100.416504	925.4473877	15.57786179	3.397798061	414.5786438
B29	LCO.Q.ARCOIR.c_B29	N_ASV37	AATATTATATTTATTATTTGGATTTATAGCAGGAATAATAGGAACAATTTTTAGTATAATTATAAGAGTAGAATTAGCCTACCCCGGAGTTCAAATATTAGAAGGGAATTGACAATTCTATAATGTAGTAGTAACAGCTCATGCATTTATAATGATATTTTTTATGGTAATGCCAAGTATGATAGGAGGTTTTGGTAATTGTTTTGTACCTTTATTAATAGGGGCTCCAGATATGGCATTTCCAAGATTAAATGCACTGAGCTTTTGGTTGTTGCCACCTTCTTTTATATTATTATTGTGTTCAGCATTTATAGAAACAGGTGCAGGTACAGGTTGAACAGTATATCCACCTTTAAGT	89.7	Eukaryota	Amorphea	Amorphea_X	Amorphea_XX	Amoebozoa	Tubulinea	Arcellinida	Arcellinida_X	Arcellinida_XX	Arcellinida_XXX	ON651557	155107	106	0.000683399	31	0.032258065	-0.978814625	Bsharre	1925	371830	83	22	34.244484	36.049615	0.33	7100.416504	925.4473877	15.57786179	3.397798061	414.5786438
B29	LCO.Q.ARCOIR.c_B29	N_ASV4626	AATATTATATTTATTATTTGGATTTATAGCAGGAATAATAGGAACAATATTTAGTATAATAATAAGAGTAGAATTGGCATACCCAGGAGTACAAATATTAGAAGGGAATTGACAATTTTATAATGTAGTAGTAACAGCGCACGCATTTATAATGATATTTTTTATGGTAATGCCTAGTATGATAGGAGGATTTGGTAATTGTTTTGTACCTTTATTAATAGGTGCACCAGATATGGCCTTTCCAAGATTAAATGCATTAAGTTTTTGATTATGGCCACCATCTTTTATATTATTATTATGCTCTGCATTTATAGAAACAGGAGCAGGAACAGGTTGAACAGTATATCCTCCATTAAGT	90.5	Eukaryota	Amorphea	Amorphea_X	Amorphea_XX	Amoebozoa	Tubulinea	Arcellinida	Arcellinida_X	Arcellinida_XX	Arcellinida_XXX	ON651557	223	223	1	1	1	0	Bsharre	1925	371830	83	22	34.244484	36.049615	0.33	7100.416504	925.4473877	15.57786179	3.397798061	414.5786438
B29	LCO.Q.ARCOIR.c_B29	N_ASV1223	TATTTTGTATTTATTATTTGGTTTCATAGCAGGTATAATTGGTACTTTATTTAGTATTATAATAAGAGTAGAATTGGCTTATCCTGGTGTACAGATTTTAGAAGGAATTGACAATTTTATAATGTAGTTGTAACGGCTCATGCTTTTATTATGATATTTTTTATGGTTATGCCTACTATGATTGGTGGTTTTGGTAATTGTTTCGTGCCTTTATTAATAGGTGCTCCAGATATGGCGTTCCCAAGATTAAATGCATTAAGTTTTTGATTATTACCACCATCATTAGTATTATTATTAGGATCAGCTTTTATTGAGACTGGTGCAGGTACTGGGTGAACTGTATATCCGCCTTTAAGT	92.4	Eukaryota	Amorphea	Amorphea_X	Amorphea_XX	Amoebozoa	Tubulinea	Arcellinida	Arcellinida_X	Arcellinida_XX	Arcellinida_XXX	ON651551	1364	1109	0.813049853	3	0.333333333	1.43914956	Bsharre	1925	371830	83	22	34.244484	36.049615	0.33	7100.416504	925.4473877	15.57786179	3.397798061	414.5786438
[truncated: 4,530 more rows]
