# Supplementary material for: Beneath the Cedars: Exploring the Water-Energy Balance on Arcellinida Biodiversity in Lebanon’s Cedar Forests
Source: Microb Ecol. 2025 Dec 8;89(1):33. doi: 10.1007/s00248-025-02666-2 (PMC12812088; doi:10.1007/s00248-025-02666-2)
Supplement: Supplementary file 2 — Supplementary Information 2 (XLSX 9 KB) [file 248_2025_2666_MOESM2_ESM.xlsx]

## Sheet: Hoja1
Name	Sequence			Beneath the cedars: exploring the water-energy balance on Arcellinida biodiversity in Lebanon’s cedar forests
ARCOIR-a	CAGAGACGCCACYNGAATGWGCTARAATACC			Microbial Ecology
ARCOIR-b	CAGATGACCCACYNGAATGWGCTARAATACC			Nura ElKhouri-Vidarte	Fernando Useros	Enrique Lara
ARCOIR-c	CAGTATGCCCACYNGAATGWGCTARAATACC			Real Jardín Botánico (RJB-CSIC)	nurakvhf@gmail.com	enrique.lara@rjb.csic.es
ARCOIR-d	CATAGTATCCACYNGAATGWGCTARAATACC
ARCOIR-e	CATGTGCTCCACYNGAATGWGCTARAATACC
ARCOIR-f	CGAGAGACCCACYNGAATGWGCTARAATACC
ARCOIR-g	CGAGTACGCCACYNGAATGWGCTARAATACC
ARCOIR-h	CGATGTAGCCACYNGAATGWGCTARAATACC
ARCOIR-i	CGTATAGCCCACYNGAATGWGCTARAATACC
ARCOIR-j	CGTGATGTCCACYNGAATGWGCTARAATACC
ARCOIR-k	GAGATAGTCCACYNGAATGWGCTARAATACC
ARCOIR-l	GAGTGTCTCCACYNGAATGWGCTARAATACC
ARCOIR-m	GCATATACCCACYNGAATGWGCTARAATACC
ARCOIR-n	GCATGACGCCACYNGAATGWGCTARAATACC
ARCOIR-o	GCGAGTAGCCACYNGAATGWGCTARAATACC
ARCOIR-p	GCTATGATCCACYNGAATGWGCTARAATACC
ARCOIR-q	GCTGATCGCCACYNGAATGWGCTARAATACC
ARCOIR-r	TAGTAGAGCCACYNGAATGWGCTARAATACC
ARCOIR-s	TATGATACCCACYNGAATGWGCTARAATACC
ARCOIR-t	TCAGTAGTCCACYNGAATGWGCTARAATACC
ARCOIR-u	TCATAGCTCCACYNGAATGWGCTARAATACC
ARCOIR-v	TCGATGCGCCACYNGAATGWGCTARAATACC
ARCOIR-w	TCTAGTGCCCACYNGAATGWGCTARAATACC
ARCOIR-x	TGATGAGCCCACYNGAATGWGCTARAATACC
ARCOIR-y	TGTAGACTCCACYNGAATGWGCTARAATACC
ARCOIR-z	TGTGTGAGCCACYNGAATGWGCTARAATACC
LCO-L	CGACTCATGGTCAACAAATCATAAAGATATTGG
LCO-M	CGAGACGCGGTCAACAAATCATAAAGATATTGG
LCO-N	CGAGCACAGGTCAACAAATCATAAAGATATTGG
LCO-O	CGTATCGAGGTCAACAAATCATAAAGATATTGG
LCO-P	TAGACAGTGGTCAACAAATCATAAAGATATTGG
LCO-Q	TAGCACGAGGTCAACAAATCATAAAGATATTGG
LCO-R	TATGACACGGTCAACAAATCATAAAGATATTGG
LCO-S	TATGTAGAGGTCAACAAATCATAAAGATATTGG
