# Supplementary material for: Beneath the Cedars: Exploring the Water-Energy Balance on Arcellinida Biodiversity in Lebanon’s Cedar Forests
Source: Microb Ecol. 2025 Dec 8;89(1):33. doi: 10.1007/s00248-025-02666-2 (PMC12812088; doi:10.1007/s00248-025-02666-2)
Supplement: Supplementary file 3 — Supplementary Information 3 (CSV 13 KB) [file 248_2025_2666_MOESM3_ESM.csv]

Sample	input	filtered	denoisedF	denoisedR	merged	nonchim	perc			Beneath the cedars: exploring the water-energy balance on Arcellinida biodiversity in Lebanon�s cedar forests
LCO-L-ARCOIR-a_S01	549491	416329	425474	427253	411367	400547	72.89			Microbial Ecology
LCO-L-ARCOIR-b_S02	598755	459295	468071	468893	440290	426535	71.24			Nura ElKhouri-Vidarte	Fernando Useros	Enrique Lara
LCO-L-ARCOIR-c_S03	463569	364808	373245	374104	349829	338856	73.1			Real Jard�n Bot�nico (RJB-CSIC)	nurakvhf@gmail.com	enrique.lara@rjb.csic.es
LCO-L-ARCOIR-d_S04	463109	345899	357522	358853	338672	325256	70.23
LCO-L-ARCOIR-e_S05	529137	425866	430788	430577	414494	401075	75.8
LCO-L-ARCOIR-f_S06	575611	464688	469416	467692	443067	421590	73.24
LCO-L-ARCOIR-g_S07	536739	410751	425300	424882	361632	354460	66.04
LCO-L-ARCOIR-h_S08	562347	439624	448188	448937	391189	367931	65.43
LCO-L-ARCOIR-i_S09	336974	258333	261725	263001	253428	243762	72.34
LCO-L-ARCOIR-j_S10	255323	197673	201146	201519	195525	192482	75.39
LCO-L-ARCOIR-k_S11	441437	341461	347069	347584	332913	322345	73.02
LCO-L-ARCOIR-l_S12	320095	238855	243285	244172	233317	223993	69.98
LCO-L-ARCOIR-m_S13	303049	233541	238689	238759	227795	220476	72.75
LCO-L-ARCOIR-n_S14	199884	157366	159333	159815	145807	143006	71.54
LCO-L-ARCOIR-o_S15	95541	72537	73410	73723	63487	62208	65.11
LCO-L-ARCOIR-p_S16	307434	240721	243923	244827	233626	223967	72.85
LCO-L-ARCOIR-q_S17	536473	419775	424418	425700	401112	382605	71.32
LCO-L-ARCOIR-r_S18	261777	196711	201289	201325	153542	152177	58.13
LCO-L-ARCOIR-s_S19	404092	295268	301663	301991	269690	259897	64.32
LCO-L-ARCOIR-t_S20	271392	196251	199960	200180	181877	177928	65.56
LCO-L-ARCOIR-u_S21	756642	592787	601849	603847	578926	543591	71.84
LCO-L-ARCOIR-v_S22	299768	233701	239385	239865	233359	224411	74.86
LCO-L-ARCOIR-w_S23	786434	617262	627838	630927	591204	562638	71.54
LCO-L-ARCOIR-x_S24	702182	520677	531947	532991	367933	358693	51.08
LCO-L-ARCOIR-y_S25	331444	248927	252519	253411	235373	227957	68.78
LCO-L-ARCOIR-z_S26	207496	159539	162973	163226	156582	150917	72.73
LCO-M-ARCOIR-a_S27	476355	378699	386001	387011	369386	346015	72.64
LCO-M-ARCOIR-b_S28	442660	351006	355928	356734	328829	320106	72.31
LCO-M-ARCOIR-c_S29	389640	317610	319627	321656	310232	272311	69.89
LCO-M-ARCOIR-d_S30	335634	268290	272659	273258	266420	250486	74.63
LCO-M-ARCOIR-e_Smu	1931	1400	1377	1378	1174	1168	60.49
LCO-N-ARCOIR-a_T01	477099	371761	379677	380133	290857	281858	59.08
LCO-N-ARCOIR-b_T02	367446	267782	273049	272808	160297	152739	41.57
LCO-N-ARCOIR-c_T03	427805	326395	334060	334941	221245	216651	50.64
LCO-N-ARCOIR-d_T04	500334	384097	390717	391812	355846	336433	67.24
LCO-N-ARCOIR-e_T05	535617	424443	430065	431610	415242	400162	74.71
LCO-N-ARCOIR-f_T06	534579	418280	429735	426707	412822	403772	75.53
LCO-N-ARCOIR-g_T07	457056	343270	352856	354362	320179	310142	67.86
LCO-N-ARCOIR-h_T08	801527	622780	636003	635881	611208	586743	73.2
LCO-N-ARCOIR-i_T09	1000127	793588	810071	809234	787691	752743	75.26
LCO-N-ARCOIR-j_T10	265535	160729	163912	164160	153720	151415	57.02
LCO-N-ARCOIR-k_T11	410069	319745	326025	326269	297625	292153	71.24
LCO-N-ARCOIR-l_T12	177797	133691	136613	136618	118621	115054	64.71
LCO-N-ARCOIR-m_T13	43373	29494	29869	29887	27315	27162	62.62
LCO-N-ARCOIR-n_T14	424514	337686	342238	343471	333162	325359	76.64
LCO-N-ARCOIR-o_T15	147298	118403	119948	119913	116962	113860	77.3
LCO-N-ARCOIR-p_T16	86269	65986	66704	67008	64129	63391	73.48
LCO-N-ARCOIR-q_T17	348804	280480	283620	284547	276655	268559	76.99
LCO-N-ARCOIR-r_T18	316296	254593	258701	259014	253397	245652	77.67
LCO-N-ARCOIR-s_T19	525448	417906	422949	424238	402469	360298	68.57
LCO-N-ARCOIR-t_T20	400109	314371	318978	319638	310763	301364	75.32
LCO-N-ARCOIR-u_T21	589868	464191	475242	476030	461380	424621	71.99
LCO-N-ARCOIR-v_T22	246137	196348	199058	199459	192675	185293	75.28
LCO-N-ARCOIR-w_T23	609728	481618	488966	490042	473801	452958	74.29
LCO-N-ARCOIR-x_T24	1171896	938736	949514	954516	910938	851380	72.65
LCO-N-ARCOIR-y_T25	464486	353061	360214	359292	332207	324318	69.82
LCO-N-ARCOIR-z_T26	3152	1963	1814	1847	1002	1002	31.79
LCO-O-ARCOIR-a_T27	799298	605348	614255	616997	589878	563467	70.5
LCO-O-ARCOIR-b_T28	205648	144272	147963	148266	142008	138527	67.36
LCO-O-ARCOIR-c_T29	141649	107445	109539	109814	105870	103951	73.39
LCO-O-ARCOIR-d_T30	283933	212931	217598	217969	203697	198560	69.93
LCO-O-ARCOIR-e_Tmu	21246	15585	15806	15732	13843	13739	64.67
LCO-P-ARCOIR-a_B01	763107	594349	614908	614816	581882	549272	71.98
LCO-P-ARCOIR-b_B02	554997	427460	435655	435788	403522	385031	69.38
LCO-P-ARCOIR-c_B03	589776	473857	479568	479994	465939	445266	75.5
LCO-P-ARCOIR-d_B04	415369	320471	327557	327625	308597	295999	71.26
LCO-P-ARCOIR-e_B05	604967	480752	486997	488370	472446	451752	74.67
LCO-P-ARCOIR-f_B06	667545	534075	543220	542518	524956	495419	74.22
LCO-P-ARCOIR-g_B07	3905	2403	2132	2172	1107	1102	28.22
LCO-P-ARCOIR-h_B08	331335	254737	260612	260629	249094	240004	72.44
LCO-P-ARCOIR-i_B09	678739	538668	549596	550015	503552	492721	72.59
LCO-P-ARCOIR-j_B10	333426	254508	258239	256532	243259	237233	71.15
LCO-P-ARCOIR-k_B11	217042	154418	157148	157403	122752	119689	55.15
LCO-P-ARCOIR-l_B12	233357	152776	158441	158594	153676	151626	64.98
LCO-P-ARCOIR-m_B13	147802	84705	86930	87164	81685	81336	55.03
LCO-P-ARCOIR-n_B14	5879	1968	1790	1855	1200	1196	20.34
LCO-P-ARCOIR-o_B15	39380	25786	26458	26391	23485	23128	58.73
LCO-P-ARCOIR-p_B16	152383	92611	94472	94435	90418	88902	58.34
LCO-P-ARCOIR-q_B17	202118	156742	159996	159425	153155	151047	74.73
LCO-P-ARCOIR-r_B18	182627	139984	143343	143547	130845	130418	71.41
LCO-P-ARCOIR-s_B19	204029	157986	160989	160626	154163	149346	73.2
LCO-P-ARCOIR-t_B20	173856	135242	137363	137639	131950	131622	75.71
LCO-P-ARCOIR-u_B21	217485	166784	170072	170539	162310	160697	73.89
LCO-P-ARCOIR-v_B22	77940	59806	61118	61303	51032	50575	64.89
LCO-P-ARCOIR-w_B23	259014	196329	201867	202115	191151	189515	73.17
LCO-P-ARCOIR-x_B24	141116	90534	93328	93290	61692	60368	42.78
LCO-P-ARCOIR-y_B25	657084	509372	516480	518020	504083	491799	74.85
LCO-P-ARCOIR-z_B26	274685	188364	194700	195059	188624	179741	65.44
LCO-Q-ARCOIR-a_B27	318637	231892	236935	236941	226035	219701	68.95
LCO-Q-ARCOIR-b_B28	402042	288051	294189	294943	227270	219840	54.68
LCO-Q-ARCOIR-c_B29	501912	404230	409458	408487	400291	382236	76.16
LCO-Q-ARCOIR-d_B30	451222	342398	348165	349339	339535	328635	72.83
LCO-S-ARCOIR-a_E01	363459	281400	285922	285777	276153	262584	72.25
LCO-S-ARCOIR-b_E02	569090	448952	453194	453898	438770	418122	73.47
LCO-S-ARCOIR-c_E03	326573	261610	265191	266069	254681	248195	76
LCO-S-ARCOIR-d_E04	535158	423564	429435	431286	416219	395348	73.88
LCO-S-ARCOIR-e_E05	533932	414860	422075	423001	411728	393745	73.74
LCO-S-ARCOIR-f_E06	572093	455707	461274	461919	450938	429739	75.12
LCO-S-ARCOIR-g_E07	470305	374505	380448	380121	373857	350229	74.47
LCO-S-ARCOIR-h_E08	435605	342476	350802	349913	341469	330395	75.85
LCO-S-ARCOIR-i_E09	393776	313060	318461	319111	310795	300376	76.28
LCO-S-ARCOIR-j_E10	399893	299844	304096	304604	296482	280272	70.09
LCO-S-ARCOIR-k_E11	390845	317432	320200	319121	309547	300970	77
LCO-S-ARCOIR-l_E12	303522	242212	246437	247060	242376	235629	77.63
LCO-S-ARCOIR-m_E13	207975	166807	168517	169212	165454	161382	77.6
LCO-S-ARCOIR-n_E14	238088	188745	192196	192062	188023	185041	77.72
LCO-S-ARCOIR-o_E15	118739	96315	97172	97680	95781	91079	76.71
LCO-S-ARCOIR-p_E16	461178	366419	370706	371981	362370	352380	76.41
LCO-S-ARCOIR-q_E17	195103	155399	157445	157947	153305	148656	76.19
LCO-S-ARCOIR-r_E18	232056	184647	188139	188699	184657	175952	75.82
LCO-S-ARCOIR-s_E19	457358	360147	366013	366199	356602	343731	75.16
LCO-S-ARCOIR-t_E20	246313	196412	198797	199267	193883	190066	77.16
LCO-S-ARCOIR-u_E21	347026	275156	281539	280933	277106	271366	78.2
LCO-S-ARCOIR-v_E22	111976	91536	92215	92580	90533	86160	76.95
LCO-S-ARCOIR-w_E23	345820	271116	277668	278083	271131	267105	77.24
LCO-S-ARCOIR-x_E24	613536	487349	494658	495689	482418	465262	75.83
LCO-S-ARCOIR-y_E25	548645	415375	421668	422711	414791	393555	71.73
LCO-S-ARCOIR-z_E26	235125	186675	188623	189846	184900	177494	75.49
LCO-R-ARCOIR-a_E27	278703	226329	228630	229522	224895	176697	63.4
LCO-R-ARCOIR-b_E28	223312	179003	180895	181488	178328	165661	74.18
LCO-R-ARCOIR-c_E29	210419	171680	173173	173947	169870	146819	69.77
LCO-R-ARCOIR-d_E30	221364	176493	179423	179711	177006	170038	76.81
LCO-R-ARCOIR-e_Emu	178217	142236	145352	145542	141948	136211	76.43
LCO-M-ARCOIR-f_TAG	1585	1204	1142	1178	894	894	56.4
LCO-M-ARCOIR-g_TAG	1410	977	917	923	645	637	45.18
LCO-M-ARCOIR-h_TAG	2309	1635	1623	1612	1416	1414	61.24
LCO-M-ARCOIR-i_TAG	2557	1964	1916	1935	1702	1702	66.56
LCO-M-ARCOIR-j_TAG	1145	641	616	624	516	516	45.07
LCO-M-ARCOIR-k_TAG	1631	1188	1168	1175	961	927	56.84
LCO-M-ARCOIR-l_TAG	723	483	464	466	300	300	41.49
LCO-M-ARCOIR-m_TAG	374	217	174	166	126	126	33.69
LCO-M-ARCOIR-n_TAG	1205	903	893	891	755	755	62.66
LCO-M-ARCOIR-o_TAG	466	370	360	346	322	322	69.1
LCO-M-ARCOIR-p_TAG	562	372	343	337	255	255	45.37
LCO-M-ARCOIR-q_TAG	1250	967	907	915	776	774	61.92
LCO-M-ARCOIR-r_TAG	818	626	607	613	501	501	61.25
LCO-M-ARCOIR-s_TAG	1366	987	969	978	855	855	62.59
LCO-M-ARCOIR-t_TAG	1061	760	688	703	577	577	54.38
LCO-M-ARCOIR-u_TAG	1910	1434	1395	1407	1259	1259	65.92
LCO-M-ARCOIR-v_TAG	703	536	520	516	454	454	64.58
LCO-M-ARCOIR-w_TAG	1818	1339	1304	1327	1057	1042	57.32
LCO-M-ARCOIR-x_TAG	2583	1990	1946	2001	1763	1763	68.25
LCO-M-ARCOIR-y_TAG	1855	1286	1199	1225	1018	1015	54.72
LCO-M-ARCOIR-z_TAG	230	155	105	129	68	68	29.57
LCO-O-ARCOIR-f_TAG	1307	937	862	888	502	502	38.41
LCO-O-ARCOIR-g_TAG	663	414	322	344	170	170	25.64
LCO-O-ARCOIR-h_TAG	1095	703	581	610	336	323	29.5
LCO-O-ARCOIR-i_TAG	828	558	463	490	278	278	33.57
LCO-O-ARCOIR-j_TAG	635	376	332	325	233	233	36.69
LCO-O-ARCOIR-k_TAG	940	640	545	563	343	332	35.32
LCO-O-ARCOIR-l_TAG	552	333	268	299	157	154	27.9
LCO-O-ARCOIR-m_TAG	438	252	193	196	95	95	21.69
LCO-O-ARCOIR-n_TAG	488	353	286	305	174	174	35.66
LCO-O-ARCOIR-o_TAG	175	107	61	65	33	33	18.86
LCO-O-ARCOIR-p_TAG	542	355	304	321	227	227	41.88
LCO-O-ARCOIR-q_TAG	762	555	453	463	290	290	38.06
LCO-O-ARCOIR-r_TAG	378	253	210	203	127	127	33.6
LCO-O-ARCOIR-s_TAG	764	495	439	449	330	330	43.19
LCO-O-ARCOIR-t_TAG	474	305	234	230	111	111	23.42
LCO-O-ARCOIR-u_TAG	666	437	382	391	270	268	40.24
LCO-O-ARCOIR-v_TAG	288	194	167	164	79	79	27.43
LCO-O-ARCOIR-w_TAG	883	631	569	569	365	360	40.77
LCO-O-ARCOIR-x_TAG	862	566	523	500	347	347	40.26
LCO-O-ARCOIR-y_TAG	870	550	459	451	254	254	29.2
LCO-O-ARCOIR-z_TAG	421	271	217	242	157	157	37.29
LCO-Q-ARCOIR-e_TAG	1323	925	832	816	499	499	37.72
LCO-Q-ARCOIR-f_TAG	1368	1010	885	950	518	514	37.57
LCO-Q-ARCOIR-g_TAG	861	596	505	462	241	241	27.99
LCO-Q-ARCOIR-h_TAG	972	645	544	548	273	272	27.98
LCO-Q-ARCOIR-i_TAG	936	648	543	545	284	282	30.13
LCO-Q-ARCOIR-j_TAG	629	360	310	296	194	194	30.84
LCO-Q-ARCOIR-k_TAG	960	649	543	555	287	278	28.96
LCO-Q-ARCOIR-l_TAG	530	337	255	284	140	140	26.42
LCO-Q-ARCOIR-m_TAG	510	281	219	223	123	123	24.12
LCO-Q-ARCOIR-n_TAG	491	335	265	270	152	152	30.96
LCO-Q-ARCOIR-o_TAG	191	124	79	66	31	24	12.57
LCO-Q-ARCOIR-p_TAG	615	388	343	342	235	235	38.21
LCO-Q-ARCOIR-q_TAG	768	528	431	427	249	249	32.42
LCO-Q-ARCOIR-r_TAG	432	296	238	216	120	120	27.78
LCO-Q-ARCOIR-s_TAG	705	451	394	380	207	207	29.36
LCO-Q-ARCOIR-t_TAG	540	337	265	266	142	141	26.11
LCO-Q-ARCOIR-u_TAG	706	503	460	429	231	229	32.44
LCO-Q-ARCOIR-v_TAG	302	202	180	185	96	96	31.79
LCO-Q-ARCOIR-w_TAG	954	648	562	545	315	312	32.7
LCO-Q-ARCOIR-x_TAG	1002	664	618	628	443	443	44.21
LCO-Q-ARCOIR-y_TAG	1132	736	648	605	317	317	28
LCO-Q-ARCOIR-z_TAG	460	310	219	243	118	118	25.65
LCO-R-ARCOIR-g_TAG	272	202	148	162	100	100	36.76
LCO-R-ARCOIR-h_TAG	418	275	254	251	159	159	38.04
LCO-R-ARCOIR-i_TAG	521	347	323	312	146	146	28.02
LCO-R-ARCOIR-j_TAG	289	190	171	171	113	113	39.1
LCO-R-ARCOIR-k_TAG	370	241	213	224	161	161	43.51
LCO-R-ARCOIR-l_TAG	248	178	158	158	106	106	42.74
LCO-R-ARCOIR-m_TAG	176	119	88	83	41	41	23.3
LCO-R-ARCOIR-n_TAG	243	176	140	139	101	101	41.56
LCO-R-ARCOIR-o_TAG	129	98	88	81	46	46	35.66
LCO-R-ARCOIR-p_TAG	346	249	206	218	149	149	43.06
LCO-R-ARCOIR-q_TAG	251	188	159	146	79	79	31.47
LCO-R-ARCOIR-r_TAG	192	125	115	79	53	53	27.6
LCO-R-ARCOIR-s_TAG	311	208	195	177	85	85	27.33
LCO-R-ARCOIR-t_TAG	207	131	116	99	55	55	26.57
LCO-R-ARCOIR-u_TAG	351	261	230	227	136	136	38.75
LCO-R-ARCOIR-v_TAG	139	98	74	63	34	34	24.46
LCO-R-ARCOIR-w_TAG	425	284	251	264	144	140	32.94
LCO-R-ARCOIR-x_TAG	608	411	393	401	231	231	37.99
LCO-R-ARCOIR-y_TAG	438	287	281	267	161	161	36.76
LCO-R-ARCOIR-z_TAG	208	139	111	120	66	66	31.73
