# Supplementary material for: Beneath the Cedars: Exploring the Water-Energy Balance on Arcellinida Biodiversity in Lebanon’s Cedar Forests
Source: Microb Ecol. 2025 Dec 8;89(1):33. doi: 10.1007/s00248-025-02666-2 (PMC12812088; doi:10.1007/s00248-025-02666-2)
Supplement: Supplementary file 4 — Supplementary Information 4 (CSV 0 KB) [file 248_2025_2666_MOESM4_ESM.csv]

Beneath the cedars: exploring the water-energy balance on Arcellinida biodiversity in Lebanon’s cedar forests
Microbial Ecology
Nura ElKhouri-Vidarte	Fernando Useros	Enrique Lara
Real Jardín Botánico (RJB-CSIC)	nurakvhf@gmail.com	enrique.lara@rjb.csic.es
Variable	AET	Precipitation	NDWI	HH
VIF	2.030095	2.030706	1.050988	1.041773
