# Supplementary material for: Beneath the Cedars: Exploring the Water-Energy Balance on Arcellinida Biodiversity in Lebanon’s Cedar Forests
Source: Microb Ecol. 2025 Dec 8;89(1):33. doi: 10.1007/s00248-025-02666-2 (PMC12812088; doi:10.1007/s00248-025-02666-2)
Supplement: Supplementary file 5 — Supplementary Information 5 (CSV 6 KB) [file 248_2025_2666_MOESM5_ESM.csv]

Beneath the cedars: exploring the water-energy balance on Arcellinida biodiversity in Lebanon’s cedar forests
Microbial Ecology
Nura ElKhouri-Vidarte	Fernando Useros	Enrique Lara
Real Jardín Botánico (RJB-CSIC)	nurakvhf@gmail.com	enrique.lara@rjb.csic.es
Sample	Park	N_Reads	N_ASV	N_reads_arc	N_ASV_arc	Perc_arc_reads	Perc_arc_ASV
S01	Shouf	400547	823	98317	90	24.55	10.94
S02	Shouf	426535	449	159605	57	37.42	12.69
S03	Shouf	338856	403	42768	49	12.62	12.16
S04	Shouf	325256	734	43131	44	13.26	5.99
S05	Shouf	401075	409	338820	100	84.48	24.45
S06	Shouf	421590	526	345821	117	82.03	22.24
S07	Shouf	354460	480	838	18	0.24	3.75
S08	Shouf	367931	456	271317	102	73.74	22.37
S09	Shouf	243762	493	208738	90	85.63	18.26
S10	Shouf	192482	268	39780	37	20.67	13.81
S11	Shouf	322345	604	234986	75	72.9	12.42
S12	Shouf	223993	511	163481	55	72.98	10.76
S13	Shouf	220476	240	8808	15	3.99	6.25
S14	Shouf	143006	359	100408	29	70.21	8.08
S15	Shouf	62208	170	37818	33	60.79	19.41
S16	Shouf	223967	396	136158	75	60.79	18.94
S17	Shouf	382605	1068	252387	117	65.97	10.96
S18	Shouf	152177	433	10197	27	6.7	6.24
S19	Shouf	259897	441	1464	21	0.56	4.76
S20	Shouf	177928	477	37087	30	20.84	6.29
S21	Shouf	543591	966	363781	172	66.92	17.81
S22	Shouf	224411	320	28214	30	12.57	9.38
S23	Shouf	562638	801	122382	89	21.75	11.11
S24	Shouf	358693	632	106887	60	29.8	9.49
S25	Shouf	227957	516	169503	60	74.36	11.63
S26	Shouf	150917	293	4879	32	3.23	10.92
S27	Shouf	346015	420	259241	77	74.92	18.33
S28	Shouf	320106	372	79962	31	24.98	8.33
S29	Shouf	272311	349	132237	104	48.56	29.8
S30	Shouf	250486	371	47782	27	19.08	7.28
Smu	Shouf	1168	40	617	13	52.83	32.5
T01	Tannourine	281858	626	77499	68	27.5	10.86
T02	Tannourine	152739	507	10851	31	7.1	6.11
T03	Tannourine	216651	641	55787	70	25.75	10.92
T04	Tannourine	336433	681	10884	41	3.24	6.02
T05	Tannourine	400162	484	243403	108	60.83	22.31
T06	Tannourine	403772	354	13800	39	3.42	11.02
T07	Tannourine	310142	554	130820	61	42.18	11.01
T08	Tannourine	586743	488	72467	47	12.35	9.63
T09	Tannourine	752743	578	497427	124	66.08	21.45
T10	Tannourine	151415	288	35457	27	23.42	9.38
T11	Tannourine	292153	344	25690	32	8.79	9.3
T12	Tannourine	115054	213	22607	16	19.65	7.51
T13	Tannourine	27162	187	4180	12	15.39	6.42
T14	Tannourine	325359	391	217513	50	66.85	12.79
T15	Tannourine	113860	122	97335	61	85.49	50
T16	Tannourine	63391	223	47056	39	74.23	17.49
T17	Tannourine	268559	555	130103	65	48.44	11.71
T18	Tannourine	245652	227	220748	47	89.86	20.7
T19	Tannourine	360298	434	336345	96	93.35	22.12
T20	Tannourine	301364	638	196545	90	65.22	14.11
T21	Tannourine	424621	505	25454	25	5.99	4.95
T22	Tannourine	185293	314	143463	53	77.42	16.88
T23	Tannourine	452958	575	181646	80	40.1	13.91
T24	Tannourine	851380	602	832458	173	97.78	28.74
T25	Tannourine	324318	417	2693	21	0.83	5.04
T26	Tannourine	1002	92	398	19	39.72	20.65
T27	Tannourine	563467	972	327325	121	58.09	12.45
T28	Tannourine	138527	324	29937	20	21.61	6.17
T29	Tannourine	103951	275	34251	32	32.95	11.64
T30	Tannourine	198560	472	52555	26	26.47	5.51
Tmu	Tannourine	13739	134	696	12	5.07	8.96
B01	Bsharre	549272	668	6115	32	1.11	4.79
B02	Bsharre	385031	647	1547	23	0.4	3.55
B03	Bsharre	445266	522	335084	109	75.25	20.88
B04	Bsharre	295999	534	117379	58	39.66	10.86
B05	Bsharre	451752	578	317972	75	70.39	12.98
B06	Bsharre	495419	651	305610	89	61.69	13.67
B07	Bsharre	1102	111	89	7	8.08	6.31
B08	Bsharre	240004	459	1791	14	0.75	3.05
B09	Bsharre	492721	584	141921	51	28.8	8.73
B10	Bsharre	237233	394	162781	71	68.62	18.02
B11	Bsharre	119689	454	523	14	0.44	3.08
B12	Bsharre	151626	355	3884	18	2.56	5.07
B13	Bsharre	81336	319	12780	15	15.71	4.7
B14	Bsharre	1196	77	601	9	50.25	11.69
B15	Bsharre	23128	195	78	6	0.34	3.08
B16	Bsharre	88902	250	2186	13	2.46	5.2
B17	Bsharre	151047	420	1058	13	0.7	3.1
B18	Bsharre	130418	238	220	10	0.17	4.2
B19	Bsharre	149346	362	5275	13	3.53	3.59
B20	Bsharre	131622	198	295	10	0.22	5.05
B21	Bsharre	160697	359	13843	15	8.61	4.18
B22	Bsharre	50575	175	4179	6	8.26	3.43
B23	Bsharre	189515	335	22367	17	11.8	5.07
B24	Bsharre	60368	201	830	19	1.37	9.45
B25	Bsharre	491799	339	34456	27	7.01	7.96
B26	Bsharre	179741	358	6191	17	3.44	4.75
B27	Bsharre	219701	620	47983	35	21.84	5.65
B28	Bsharre	219840	581	1195	14	0.54	2.41
B29	Bsharre	382236	278	371830	83	97.28	29.86
B30	Bsharre	328635	549	174918	36	53.23	6.56
E27	Ehden	176697	325	160844	57	91.03	17.54
E28	Ehden	165661	295	139648	39	84.3	13.22
E29	Ehden	146819	229	141136	34	96.13	14.85
E30	Ehden	170038	373	11038	20	6.49	5.36
Emu	Ehden	136211	71	128742	37	94.52	52.11
E01	Ehden	262584	639	6282	41	2.39	6.42
E02	Ehden	418122	652	351738	116	84.12	17.79
E03	Ehden	248195	311	161248	85	64.97	27.33
E04	Ehden	395348	301	123458	58	31.23	19.27
E05	Ehden	393745	425	80231	54	20.38	12.71
E06	Ehden	429739	531	336864	106	78.39	19.96
E07	Ehden	350229	519	29104	18	8.31	3.47
E08	Ehden	330395	373	87318	54	26.43	14.48
E09	Ehden	300376	464	33565	42	11.17	9.05
E10	Ehden	280272	507	34458	28	12.29	5.52
E11	Ehden	300970	363	260827	73	86.66	20.11
E12	Ehden	235629	281	61822	31	26.24	11.03
E13	Ehden	161382	284	98723	39	61.17	13.73
E14	Ehden	185041	375	114608	41	61.94	10.93
E15	Ehden	91079	165	72360	27	79.45	16.36
E16	Ehden	352380	439	244896	74	69.5	16.86
E17	Ehden	148656	382	63897	39	42.98	10.21
E18	Ehden	175952	343	19401	32	11.03	9.33
E19	Ehden	343731	451	237721	95	69.16	21.06
E20	Ehden	190066	420	125627	52	66.1	21.06
E21	Ehden	271366	233	20564	17	7.58	21.06
E22	Ehden	86160	178	79371	30	92.12	21.06
E23	Ehden	267105	358	169034	63	63.28	21.06
E24	Ehden	465262	379	242674	97	52.16	21.06
E25	Ehden	393555	439	54050	37	13.73	21.06
E26	Ehden	177494	259	150347	48	84.71	21.06
