# Supplementary material for: Beneath the Cedars: Exploring the Water-Energy Balance on Arcellinida Biodiversity in Lebanon’s Cedar Forests
Source: Microb Ecol. 2025 Dec 8;89(1):33. doi: 10.1007/s00248-025-02666-2 (PMC12812088; doi:10.1007/s00248-025-02666-2)
Supplement: Supplementary file 7 — Supplementary Information 7 (ZIP 38 KB) [file 248_2025_2666_MOESM7_ESM.zip]

Archive with 17 entries (16 files):
- Appendix_3_pipeline/
- Appendix_3_pipeline/.Rhistory
- Appendix_3_pipeline/10_extract_raster_data_lebanon.Rmd
- Appendix_3_pipeline/11_OTU_tables_lebanon.Rmd
- Appendix_3_pipeline/12_Explore_data_lebanon.Rmd
- Appendix_3_pipeline/13_Phyloseq_lebanon.Rmd
- Appendix_3_pipeline/1_script_demultiplexing_Lebanon.bash
- Appendix_3_pipeline/2_DADA2_Lebanon.R
- Appendix_3_pipeline/3a_Change_names_lebanon.Rmd
- Appendix_3_pipeline/3b_Remove_duplicates_lebanon.Rmd
- Appendix_3_pipeline/4_script_Vsearch.bash
- Appendix_3_pipeline/4_script_Vsearch_lebanon.bash
- Appendix_3_pipeline/5_Tag_jumping_lebanon.Rmd
- Appendix_3_pipeline/6_Rarefaction_tables_lebanon.Rmd
- Appendix_3_pipeline/7_prune_tree_lebanon.Rmd
- Appendix_3_pipeline/8_cluster_asv_into_otus_lebanon.Rmd
- Appendix_3_pipeline/9_Phylogram_lebanon.Rmd
