# Supplementary material for: Beneath the Cedars: Exploring the Water-Energy Balance on Arcellinida Biodiversity in Lebanon’s Cedar Forests
Source: Microb Ecol. 2025 Dec 8;89(1):33. doi: 10.1007/s00248-025-02666-2 (PMC12812088; doi:10.1007/s00248-025-02666-2)
Supplement: Supplementary file 7 — Supplementary Information 7 (ZIP 38 KB) [file 248_2025_2666_MOESM7_ESM.zip › Appendix_3_pipeline/10_extract_raster_data_lebanon.Rmd]

Beneath the cedars: exploring the water-energy balance on Arcellinida biodiversity in Lebanon’s cedar forests
Microbial Ecology
Nura ElKhouri-Vidarte, Fernando Useros, Enrique Lara
Real Jardín Botánico (RJB-CSIC), nurakvhf@gmail.com, enrique.lara@rjb.csic.es

---
title: "10_extract_raster_data_lebanon"
output: html_notebook
---

**NOTE**: in order to run this script we must have downlowaded raster files from repositories as WorldClim or the Climatology Lab. The documents must have the extension .tif. 

```{r}
dir<-paste0("XXX")
```
# **Data preparation**
## _WORLDCLIM_
We upload the files

```{r}
library(raster)
route_prec <- paste0(dir, "WorldClim/2.5m_prec_2020-2021")
route_tmax <- paste0(dir, "WorldClim/2.5m_tmax_2020-2021")
route_tmin<- paste0(dir, "WorldClim/2.5m_tmin_2020-2021")
route_aet<- paste0(dir, "Data_clim")


prec <- list.files(route_prec, pattern = "\\.tif$", full.names = TRUE)
layers_prec <- stack(prec)
tmax <- list.files(route_tmax, pattern = "\\.tif$", full.names = TRUE)
layers_tmax <- stack(tmax)  
tmin <- list.files(route_tmin, pattern = "\\.tif$", full.names = TRUE)
layers_tmin <- stack(tmin)  

```

If we only have one raster per climatic variable we do not have any problem and can follow the script below. However, if we have several raster files (for example, we have the precipitation for the year 2020, and have one raster per month) we must create one raster file to compare it to the others. 

We calculate the mean for the temperature, but the sum for precipitation, as it is accumulative and to compare with other studies we need that value.
```{r}

sum_prec <- calc(layers_prec, fun = sum, na.rm = TRUE) 
mean_anual_prec <- sum_prec/2 #because the layer has information from 2020 and 2021
mean_anual_tmax <- calc(layers_tmax, fun = mean, na.rm = TRUE)
mean_anual_tmin <- calc(layers_tmin, fun = mean, na.rm = TRUE)
```

We save the results

```{r}
writeRaster(mean_anual_prec, paste0(dir, "mean_anual_prec.tif"))
writeRaster(mean_anual_tmax, paste0(dir, "tmax_mean_anual.tif"))
writeRaster(mean_anual_tmin, paste0(dir, "tmin_mean_anual.tif"))
```

## _CLIMATOLOGY LAB_

The extention might be .nc
```{r}
library(ncdf4)
aet <- brick(paste0(dir, "TerraClimate19912020_aet.nc"))
print(aet)

# We calculate the mean of all of the rasters
aet_mean <- calc(aet, fun = sum)

# We save the result in a file with the extension .tif
writeRaster(aet_mean, filename = paste0(dir, "aet.tif"), format = "GTiff")
```

# **Layers preparation**

```{r}
library(terra)
library(dplyr)
```

We upload the raster files. Those like HH or NDWI do not need to be ran in the previous part of the script because it is just one raster file, and not a stack of them. 

```{r}

palsar_hh <- rast(paste0(dir, "Datos_clim/Lebanon_palsarhh.tif"))
ndwi <- rast(paste0(dir, "Datos_clim/Lebanon_ndwi1_x100_10m.tif"))
prec<- rast(paste0(dir, "mean_anual_prec.tif"))
tmax<- rast(paste0(dir, "tmax_mean_anual.tif"))
tmin<- rast(paste0(dir, "tmin_mean_anual.tif"))
aet<- rast(paste0(dir, "aet.tif"))
```

We assess the range of values for each raster. Some might be infinite. We need to be aware of the rasters that cover the entire world. 

```{r}

palsar_hh <- setMinMax(palsar_hh)
minmax(palsar_hh)   
minmax(ndwi)
minmax(prec) 
minmax(tmax) 
minmax(tmin)
minmax(aet)

```


We upload the csv with the coordinates

```{r}
data <- read.csv(paste0(dir, "data_complete_count_updated.csv"), sep=";")
info<-data[,c(2, 22, 23, 24, 25, 26)] #We keep ASV, Site, Sample, X, Y and Elevation
coord<-info[,c(3,4,5)] #Sample, X, Y
coord<- distinct(coord) #We remove the duplicates due to several ASVs in one sample. The coordinates are the same per sample
class(coord) #must be dataframe
```

We create a spatial object with the coordinates 

```{r}
coord$ID <- seq_len(nrow(coord))

pt_sample <- vect(coord, geom = c("Long", "Lat"), crs = crs(ndwi))

#We verify the CRS of the rasters and the pt_sample object
crs(ndwi)
crs(pt_sample)

#In case they are different, we must reproject pt_sample
pt_sample <- project(pt_sample, crs(ndwi))

# We remove the NAs
coord_clean <- coord[complete.cases(coord), ]

# We create the spatial object
pt_sample_clean <- vect(coord_clean, geom = c("Long", "Lat"), crs = crs(ndwi))

```


We reproject all of the layers

```{r}
palsar_hh_res <- resample(palsar_hh, ndwi)
prec_res <-resample(prec, ndwi)
tmax_res <-resample(tmax, ndwi)
tmin_res <- resample(tmin, ndwi)
crs(aet) <- crs(ndwi) # we "force" it because it gives us problems
aet_res<-resample(aet, ndwi)
crs(aet_res)
```

We rename the layers

```{r}
names(palsar_hh_res) <- "HH"
names(ndwi) <- "NDWI"
names(prec_res) <- "Precipitation"
names(tmin_res) <- "Temperature_min"
names(tmax_res) <- "Temperature_max"
names(aet_res) <-"AET"
```

# **Data extraction**

We extract the values

```{r}
values_rasters <- extract(c(ndwi, palsar_hh_res, prec_res, tmax_res, tmin_res, aet_res), pt_sample, df = TRUE, xy = TRUE)
head(values_rasters)

values_rasters_ident<-merge(coord, values_rasters, by="ID")

class(values_rasters)

merged_data <- merge(data, values_rasters_ident, by = "Sample")

#NDWI seem to have multiplied and we divide it by 100 and so the index can go from -1 to 1 as it is its range
merged_data$NDWI<-merged_data$NDWI/100

```

We save our results

```{r}
write.csv(merged_data, paste0(dir, "data_complete_updated_raster.csv"))

merged_data2<-merged_data %>%
  distinct(Sample, .keep_all = TRUE)

write.csv(merged_data2, paste0(dir, "climatic_variables.csv"))
```
