# Supplementary material for: Beneath the Cedars: Exploring the Water-Energy Balance on Arcellinida Biodiversity in Lebanon’s Cedar Forests
Source: Microb Ecol. 2025 Dec 8;89(1):33. doi: 10.1007/s00248-025-02666-2 (PMC12812088; doi:10.1007/s00248-025-02666-2)
Supplement: Supplementary file 7 — Supplementary Information 7 (ZIP 38 KB) [file 248_2025_2666_MOESM7_ESM.zip › Appendix_3_pipeline/11_OTU_tables_lebanon.Rmd]

Beneath the cedars: exploring the water-energy balance on Arcellinida biodiversity in Lebanon’s cedar forests
Microbial Ecology
Nura ElKhouri-Vidarte, Fernando Useros, Enrique Lara
Real Jardín Botánico (RJB-CSIC), nurakvhf@gmail.com, enrique.lara@rjb.csic.es

---
title: "11_OTU_tables_lebanon"
output: html_notebook
---

 
We set the working directory
```{r}
dir<-paste0("XXX")
```

We need to have tables without the OTUs that only have database sequences. For further analyses we will need only our sequences.

We will need: 
 - OTUbysample
 - OTU tree
 - a taxa file
 
```{r}
library(dplyr)
asv_matrix <- read.csv(paste0(dir, "ASVbysample_transposed_filtered.csv"), row.names = 1, sep=";", header = TRUE)
nrow(asv_matrix)
asv_matrix<-asv_matrix[-c(3331, 3332),] #we remove Number_reads and ASVs

otucomplete <- read.csv(paste0(dir, "otucomplete3.csv"), sep=";", header=TRUE)

otu_mapping <- otucomplete %>% 
  filter(grepl("N_ASV", ASV))
```

# **Creation of an abundance table**

We want to have a matrix with only the data from our study, without the sequences from the database. The equivalent of the ASVbysample with OTUs. 
```{r}
merged_data <- merge(otu_mapping, asv_matrix, by.x = "ASV", by.y = "row.names")

 
# We sum the ASVs that belong to the same OTU
otu_matrix <- merged_data %>%
  group_by(cluster) %>%
  summarise(across(where(is.numeric), sum))


View(otu_matrix)
```


## _Change names_

As we did before, we need to have the name of the "representative" of the OTU. In case the OTU has a sequence of barcode, that will be the name of the OTU instead of OTUx. 

```{r}
info<-read.csv(paste0(dir, "otucomplete_w_sites.csv"), header=TRUE, sep=";")
info$Names<-ifelse(info$barcoded=="Yes", info$ASV, info$cluster)
info<-info[,c(6, 10)] #We keep  cluster and Names


merged_data <- merge(info, otu_matrix, by.x = "cluster")

otu_matrix<-merged_data[,-1] # we remove the cluster column

otu_matrix <- otu_matrix %>% distinct()

#We keep "Names" as rownames
otu_matrix<-as.data.frame(otu_matrix)
class(otu_matrix)
rownames(otu_matrix)<-otu_matrix[,1]
otu_matrix<-otu_matrix[,-1]


write.csv(otu_matrix, paste0(dir, "OTUbysample.csv"), row.names = TRUE)
```

# **Taxonomy table with OTU**

```{r}
data<- read.csv(paste0(dir, "data_complete_updated_raster.csv"), header = TRUE, sep = ",")
otu_mapping <- read.csv(paste0(dir, "otucomplete3.csv"), sep=";", header=TRUE)
taxo_merge<-merge(data, otu_mapping, by="ASV")

info<-read.csv(paste0(dir, "otuwithseq_filtered_w_origin.csv"), header=TRUE, sep=";")
info$Names<-ifelse(info$barcoded=="Yes", info$ASV, info$cluster)
info<-info[,c(6, 10)] #We keep cluster and Names
taxo_merge2<-merge(taxo_merge, info, by="cluster")
ncol(taxo_merge2)
data_complete_otu<-taxo_merge2[,c(47,1:46)]#We reorganise so that the cluster column is the first one
write.csv(data_complete_otu, paste0(dir, "data_complete_otu.csv"), row.names = TRUE, sep=",")

```

If we have any barcoded sequence in our OTUs, we need to check that the name in the tree is the barcoded one. We run this script: 

```{r}
library(ape)
##We first remove all of the database. For the next analyses we will only need our data. However we want to keep the same tree structure.
tree <- read.tree(paste0(dir, "otu_tree.nwk"))

#We add the column "Names" with the "representative" name
info$Names<-ifelse(info$barcoded=="Yes", info$ASV, info$cluster)

#We filter by the tips that have count > 0 because those are the ones with sequences from our study, and not only from the database

tips_to_keep <- info$Names[info$sum_count > 0]

pruned_tree <- keep.tip(tree, tips_to_keep)

# We check the tree
plot(pruned_tree, main = "Pruned Phylogenetic Tree (Tips with count > 0)")


# We save the tree in NEXUS
write.nexus(pruned_tree, file = paste0(dir, "treeOTU_pruned.nexus"))
```
