# Supplementary material for: Beneath the Cedars: Exploring the Water-Energy Balance on Arcellinida Biodiversity in Lebanon’s Cedar Forests
Source: Microb Ecol. 2025 Dec 8;89(1):33. doi: 10.1007/s00248-025-02666-2 (PMC12812088; doi:10.1007/s00248-025-02666-2)
Supplement: Supplementary file 7 — Supplementary Information 7 (ZIP 38 KB) [file 248_2025_2666_MOESM7_ESM.zip › Appendix_3_pipeline/12_Explore_data_lebanon.Rmd]

Beneath the cedars: exploring the water-energy balance on Arcellinida biodiversity in Lebanon’s cedar forests
Microbial Ecology
Nura ElKhouri-Vidarte, Fernando Useros, Enrique Lara
Real Jardín Botánico (RJB-CSIC), nurakvhf@gmail.com, enrique.lara@rjb.csic.es

---
title: "Explore_data"
output: html_notebook
---


We set the working directory and upload our files

```{r}
dir<-paste0("XXX")

df <- read.csv(paste0(dir,"data_complete_otu.csv"), sep=";", header = TRUE)
```

 
# **OTU unique**

We prepare the data

```{r}
# We remove the duplicates, keeping only one registration per site (park) and per ASV
df_unique <- df[!duplicated(df[c("cluster", "Site")]), ]

#We want to know if a ASV is in one, two, three or four sites. 
otu_sites <- aggregate(Site ~ cluster, data = df_unique, FUN = function(x) length(unique(x)))
colnames(otu_sites)[2] <- "Num_Sites"
```

Then we see how many of the otu fall in each category

```{r}
otu_unique <- subset(otu_sites, Num_Sites == 1)
otu_two <- subset(otu_sites, Num_Sites == 2)
otu_three <- subset(otu_sites, Num_Sites == 3)
otu_all <- subset(otu_sites, Num_Sites == 4)

cat("otu unique of one site: ", nrow(otu_unique), "\n")
#493 
cat("otu in two sites: ", nrow(otu_two), "\n")
#115 
cat("otu in three sites: ", nrow(otu_three), "\n")
#43
cat("otu in all of the sites: ", nrow(otu_all), "\n")
#46
```


# Sites with more "exclusive" OTUs**

We prepare the data

```{r}
library(dplyr)

otu_unique_by_site <- df_unique %>%
  group_by(Site) %>%
  summarize(Unique_otu = n())

site_with_most_unique_otu <- otu_unique_by_site[which.max(otu_unique_by_site$Unique_otu), ]
cat("The site with more exclusive OTUs is:", site_with_most_unique_otu$Site, 
    "with", site_with_most_unique_otu$Unique_otu, "exclusive OTUs.\n")
#The site with more exclusive OTUs is: Shouf with 446 exclusive OTUs.
```

## _Percentage of exclusive OTU per site_

We create a presence-absence table

```{r}
otu_site_matrix <- df_unique %>%
  group_by(cluster, Site) %>%
  summarize(present = 1) %>%
  pivot_wider(names_from = Site, values_from = present, values_fill = list(present = 0))  

print(otu_site_matrix)
```

We calculate the number of exclusive OTU per site

```{r}
otu_unique_by_site <- otu_site_matrix %>%
  rowwise() %>%
  mutate(Total_Sites = sum(c_across(Bsharre:Ehden))) %>% ##Es impte poner el 1ero y el ultimo
  ungroup() %>%
  filter(Total_Sites == 1) %>%  # Filtrar los otu únicos en un solo parque
  summarise(across(Bsharre:Ehden, ~sum(.)))  # Contar otu únicos por parque

# Calcular el porcentaje de otu únicos en cada parque
total_otu_by_site <- colSums(otu_site_matrix[, -1])  # Número total de otu por parque
percentage_unique_otu <- otu_unique_by_site / total_otu_by_site * 100

print(percentage_unique_otu)

unique_otu_summary <- data.frame(
  Site = colnames(otu_unique_by_site),
  Unique_OTUs = as.numeric(otu_unique_by_site),
  Total_OTUs = as.numeric(total_otu_by_site),
  Percentage_Unique_OTUs = as.numeric(percentage_unique_otu)
)

print(unique_otu_summary)
```


# **Reads per site**

```{r}
reads_per_site <- df %>%
  group_by(Site) %>%
  summarize(Total_Reads = sum(count))

print(reads_per_site)
```


# **Venn Diagram**

```{r}
otus_by_site <- list(
  Bsharre     = otu_site_matrix$cluster[otu_site_matrix$Bsharre == 1],
  Shouf       = otu_site_matrix$cluster[otu_site_matrix$Shouf == 1],
  Tannourine  = otu_site_matrix$cluster[otu_site_matrix$Tannourine == 1],
  Ehden       = otu_site_matrix$cluster[otu_site_matrix$Ehden == 1]
)

```


We create the Venn Diagram
```{r}
library(VennDiagram)
library(grid)

venn.plot <- venn.diagram(
  x = otus_by_site,
  category.names = c("Bsharre", "Shouf", "Tannourine", "Ehden"),
  filename = NULL,
  output = TRUE,
  fill = c("firebrick3", "darkorchid3", "gold2", "royalblue2"),
  alpha = 0.5,
  lty = "solid",
  cex = 1.5,
  cat.cex = 1.2,
  fontface = "bold"
)

grid.newpage()
grid.draw(venn.plot)

```
