# Supplementary material for: Beneath the Cedars: Exploring the Water-Energy Balance on Arcellinida Biodiversity in Lebanon’s Cedar Forests
Source: Microb Ecol. 2025 Dec 8;89(1):33. doi: 10.1007/s00248-025-02666-2 (PMC12812088; doi:10.1007/s00248-025-02666-2)
Supplement: Supplementary file 7 — Supplementary Information 7 (ZIP 38 KB) [file 248_2025_2666_MOESM7_ESM.zip › Appendix_3_pipeline/13_Phyloseq_lebanon.Rmd]

Beneath the cedars: exploring the water-energy balance on Arcellinida biodiversity in Lebanon’s cedar forests
Microbial Ecology
Nura ElKhouri-Vidarte, Fernando Useros, Enrique Lara
Real Jardín Botánico (RJB-CSIC), nurakvhf@gmail.com, enrique.lara@rjb.csic.es

---
title: "13_Phyloseq_lebanon"
output:
  html_document:
    df_print: paged
---

We set the working directory

```{r}
dir <- "C:/Users/nelkhouri/Desktop/Nura/Tesis/Libano/Paper/Datos_paper"
```

# **Creation of a phyloseq object**

To do a phyloseq object we need a tree, taxonomy and an abundance table.

```{r}
library(phyloseq)
library(ape)
library(dplyr)
library(vegan)
```

## _Abundance table_

```{r}
abund_table <- read.csv(paste0(dir, "/OTUbysample.csv"), header = TRUE, sep = ",", row.names = 1)
View(abund_table)

colnames(abund_table) <- sapply(strsplit(colnames(abund_table), "_"), `[`, 2) 

abund_table<-t(abund_table) #Samples in rows and OTU in columns
abund_table<-as.data.frame(abund_table)
```

## _Taxonomy_

In our case it is just to be able to make the phyloseq object. This is really useful if you have the family, genus, species _etc_. For example if you have several barcoded species. In our case, we have more data from metabarcoding. 

```{r}
taxo<-read.csv(paste0(dir, "/data_complete_otu2.csv"), header=T, sep=";")
df<-read.csv(paste0(dir, "/data_complete_otu.csv"), header=T, sep=";")
df2<-df[,c(1,3)]
taxo2<-merge(df2, taxo, by="ASV")
taxo2<- taxo2 %>% distinct()

# We want to remove the duplicated rows based on the columns of the OTU and the sum of the value

taxo_unique <- taxo2 %>%
  group_by(Names) %>%  
  summarise(
    Species = Species[which.max(nchar(Species))],  # We select the longest name of species
    value = sum(value),  # We sum the values
    .groups = 'drop'  # We drop the groupping
  )


taxo_unique<-as.data.frame(taxo_unique)
rownames(taxo_unique)<-taxo_unique[,1]
taxo2<-as.data.frame(taxo_unique[,-1])
taxa<-taxo_unique[,-1]
```


## _Names check_

We need to check if the names are correct. 

```{r}
data<- taxo
# We verify that the rownames of abund_table are the same as the samples names in the dataframe "data" 
sample_names<-unique(data$Sample)
print(all(rownames(abund_table) %in% sample_names))  # must be TRUE 
print(all(data$variable %in% rownames(abund_table))) #if it is FALSE we check for differences

sample_names[!sample_names %in% rownames(abund_table)]
rownames(abund_table)[!rownames(abund_table) %in% sample_names]
#if both are "0", everything is fine

data <- data %>% distinct(Sample, .keep_all = TRUE)#we remove duplicates based on the 'Sample' column
#This way we will have the climatic variables for each sample

ncol(data)
data<-data[,c(4, 28, 32:43)] #We keep only the climatic variables, the coordinates and the Samples

#We add Site
data<-data %>%
  mutate(Site = case_when(
    grepl("^S", Sample) ~ "Shouf",
    grepl("^B", Sample) ~ "Bsharre",
    grepl("^T", Sample) ~ "Tannourine",
    grepl("^E", Sample) ~ "Ehden",
    TRUE ~ NA_character_  ))

class(data) #must be dataframe
rownames(data)<-data[,1] #We make the column Sample as rownames
data<-data[,-1] #we remove the Sample column as it is in rownames
```


## _OTU tree_

We have to upload our tree

```{r}
tree<-read.nexus(paste0(dir, "/treeOTU_pruned.nexus"))
```

## _Phyloseq object_

```{r}
OTU1 <- otu_table(as.matrix(abund_table), taxa_are_rows = FALSE)
TAX1 <- tax_table(as.matrix(taxa))
SAM <- sample_data(data)
OTU_tree <- compute.brlen(tree, method = "Grafen") 

physeq <- merge_phyloseq(phyloseq(OTU1, TAX1), SAM, OTU_tree)
```

We explore the data

```{r}
library(data.table)
library(ggplot2)

print(physeq)
nsamples(physeq)
ntaxa(physeq)
sample_variables(physeq)
rank_names(physeq)

#To see the sequencing depth
sdt = data.table(as(sample_data(physeq), "data.frame"),
                 TotalReads = sample_sums(physeq), keep.rownames = TRUE)
setnames(sdt, "rn", "SampleID")
pSeqDepth = ggplot(sdt, aes(TotalReads)) + geom_histogram() + ggtitle("Sequencing Depth")
pSeqDepth


summary(sample_sums(physeq))

# Minimum sequence number
min(sample_sums(physeq)) #78
```

# **Alpha diversity**

```{r}
library(microbiome)
hmp.div <- alpha(physeq, index = "all")
View(hmp.div)

# We get the metadata out as seprate object
hmp.meta <- (sample_data(physeq))
hmp.meta<-data.frame(hmp.meta)

# We add the rownames
hmp.meta$sam_name <- rownames(hmp.meta)

hmp.meta <- hmp.meta %>%
  mutate(Site = case_when(
    grepl("^S", rownames(hmp.meta)) ~ "Shouf",
    grepl("^B", rownames(hmp.meta)) ~ "Bsharre",
    grepl("^T", rownames(hmp.meta)) ~ "Tannourine",
    grepl("^E", rownames(hmp.meta)) ~ "Ehden",
    TRUE ~ NA_character_  ))

```

We also add the phylogenetic diversity (PD)

```{r}
library(picante)

physeq_asvtab <- as.data.frame(physeq@otu_table)

physeq_tree <- physeq@phy_tree

# We check that the tree is rooted (as it should) 

physeq@phy_tree

df_pd <- pd(physeq_asvtab, physeq_tree,include.root=T) 
View(df_pd)

hmp.meta$Phylogenetic_Diversity <- df_pd$PD
```

## _Data normalisation_

We base our normalisation in the Logarithmisation of the data, since the rarefraction removes the majority of our data.

```{r}
#Data preparation
hmp.div$sam_name <- rownames(hmp.div)

div.df <- merge(hmp.div,hmp.meta, by = "sam_name")

colnames(div.df)

library(ggpubr)

div.df <- div.df %>%
  mutate(Site = case_when(
    grepl("^S", sam_name) ~ "Shouf",
    grepl("^B", sam_name) ~ "Bsharre",
    grepl("^T", sam_name) ~ "Tannourine",
    grepl("^E", sam_name) ~ "Ehden",
    TRUE ~ NA_character_  ))

info <- read.csv(paste0(dir, "/data_complete_count_updated.csv"), sep=";", header=TRUE)
#Number_reads_all will be used to establish outliers

#We need the TOTAL, and not only Arcellinida reads
df_merged <- merge(div.df, info[, c("Sample", "Number_reads_all")], 
                   by.x = "sam_name", 
                   by.y = "Sample")

df_merged<-unique(df_merged) #It has richness, shannon and the rest of alpha diversity the Nº reads total per sample and the samples
ncol(df_merged)
df_merged<-df_merged[,c(1,2,6, 37, 38, 39)] #sample, richness, shannon, Site, Phylogenetic div, Nreads

```

We create an alpha object with the data of our interest. Here, PD, richness and Shannon. 
 
```{r}
library(dplyr)
library(tidyr)

alpha <- df_merged %>%
  select(sam_name, observed, diversity_shannon, Number_reads_all, Site, Phylogenetic_Diversity) %>%
  dplyr::rename(
    richness = observed,
    shannon = diversity_shannon, 
    PD = Phylogenetic_Diversity
  ) %>%
  pivot_longer(
    cols = c(richness, shannon, PD), 
    names_to = "index", 
    values_to = "value"
  )


View(alpha)
```

We transform our data

```{r}

library(plyr) #this library does not work well with dplyr. We will detach it to use dplyr in the future

lm_alpha<-dlply(alpha,.(index),function(x) {
  list(reads=lm(value~Number_reads_all,data=x),
       log_reads=lm(value~log(Number_reads_all),data=x),
       sqrt_reads=lm(value~sqrt(Number_reads_all),data=x))
})

print(lm_alpha)
ldply(lm_alpha,function(x)
  ldply(x,function(y) {
    tmp=summary(y)
    c(R2=tmp$adj.r.squared,slope=coefficients(tmp)[2,1],pval=coefficients(tmp)[2,4])
  },
  .id="Number_reads_all")
) %>%
  mutate(signif=pval<=0.05)

ggplot(alpha,aes(Number_reads_all,value)) +
  geom_point() +
  geom_smooth(method="lm") +
  scale_x_log10() +
  facet_wrap(~index,scales="free_y")
```


We calculate the residues

```{r}
alpha_ok<-ddply(alpha,.(index),function(x){
  if(unique(x$index)=="richness") {
    tmp<-lm(value~log(Number_reads_all),data=x)
  } else {
    tmp<-lm(value~Number_reads_all,data=x)
  }
  mutate(x,residual=residuals(tmp),
         res=2*(residual-min(residual))/(max(residual)-min(residual))-1)
})

ggplot(alpha_ok,aes(Number_reads_all,res)) +
  geom_point() +
  geom_smooth(method="lm") +
  scale_x_log10() +
  facet_wrap(~index)
```

We check the outliers

```{r}

alpha_subset <- alpha_ok %>%
  filter(Number_reads_all < 25000) %>%
  distinct(sam_name, .keep_all = TRUE)  # Only rows uniques by sam_name

otu_tab <- t(abundances(physeq))
#We filter otu_tab to see their rarecurves 
otu_tab_subset <- otu_tab[rownames(otu_tab) %in% alpha_subset$sam_name, ]

library(vegan)
# We generate rarecurves
rarecurve(otu_tab_subset, sample = min(rowSums(otu_tab)), step = 100, col = "blue", cex = 0.6, cex.lab=0.05, label = TRUE)

```


```{r}
alpha_mean <- aggregate(res ~ index + Site, data = alpha_ok, 
                        FUN = function(x) c(mean = mean(x), sd = sd(x)))


alpha_mean <- do.call(data.frame, alpha_mean)

# We rename the columns
names(alpha_mean)[3:4] <- c("mean", "sd")

print(alpha_mean)
```

## _Alpha diversity study_
We will use from now on alpha_ok 

We prepare the data

```{r}
alpha_ok$index<-as.factor(alpha_ok$index)

#We want each index to be a column with the residues values

detach("package:plyr", unload = TRUE)
library(dplyr)
library(tidyr)

alpha_wide <- alpha_ok %>%
  pivot_wider(
    id_cols = c(sam_name, Number_reads_all, Site),
    names_from = "index",
    values_from = "res"
  )
```

We check the distribution of the residues

```{r}
# We remove the non-numeric columns
num_cols <- sapply(alpha_wide, is.numeric)  
numeric_data <- alpha_wide[, num_cols]      

# We apply the Shapiro-Wilktest to each numeric column
shapiro_results <- lapply(numeric_data, function(x) {
  shapiro_test <- shapiro.test(x)
  return(c(W = shapiro_test$statistic, p_value = shapiro_test$p.value))
})

# We convert to dataframe
shapiro_results_df <- data.frame(t(do.call(rbind, shapiro_results)))
shapiro_results_df$Variable <- rownames(shapiro_results_df)  
rownames(shapiro_results_df) <- NULL  

View(shapiro_results_df)

shapiro_results <- alpha_ok %>%
  group_by(index) %>%
  summarise(p_value = shapiro.test(res)$p.value)

print(shapiro_results)
```

 - If p > 0.05 the data follow the normal distribution
 - If p < 0.05 we reject the hypothesis of normal distribution
 
 In our case only shannon follows the normal distribution.
 We also check the homoscedasticity. 
 
```{r}
library(tseries)

# We only keep the Shannon data
shannon_data <- alpha_ok[alpha_ok$index == "shannon", ]

bartlett_test <- bartlett.test(res ~ Site, data = shannon_data)
print(bartlett_test)
```
 
  - If p > 0.05 there is homoscedasticity
  - If p < 0.05 there is not

### _When the data follow the normal distribution_

```{r}
p_shannon <- ggplot(shannon_data, aes(x = Site, y = res, fill = Site)) +
  geom_boxplot() +
  theme_minimal()

shannon_data$Site <- factor(shannon_data$Site, levels = c("Ehden", "Shouf", "Tannourine", "Bsharre"))

p_shannon <- ggboxplot(shannon_data, 
                       x = "Site", 
                       y = "res", 
                       fill = "Site", 
                       palette = c("royalblue2", "darkorchid3", "gold2", "firebrick3")) +  
  rotate_x_text()

L.pairs_shannon <- combn(levels(shannon_data$Site), 2, simplify = FALSE)


pval_shannon <- list(
  cutpoints = c(0, 0.0001, 0.001, 0.01, 0.05, 0.1, 1),
  symbols = c("****", "***", "**", "*", "n.s")
)


p2 <- p_shannon + geom_jitter(aes(x = Site, y = res), 
                      color = "black",  
                      size = 0.5,         
                      width = 0.2,      
                      height = 0) +     
  stat_compare_means(
    comparisons = L.pairs_shannon,
    label = "p.signif",
    method = "t.test",  # t-test for data following the normal distribution
    symnum.args = list(
      cutpoints = c(0, 0.0001, 0.001, 0.01, 0.05, 0.1, 1),
      symbols = c("****", "***", "**", "*", "n.s")
    )
  )
print(p2)
```
 
### _When the data DOES NOT follow the normal distribution_
 
We prepare the data
```{r}
# alpha_ok$Site must be a factor 
alpha_ok$Site <- factor(alpha_ok$Site, levels = c("Ehden", "Shouf", "Tannourine", "Bsharre"))


lev <- levels(alpha_ok$Site)
L.pairs <- combn(lev, 2, simplify = FALSE) 

data_div <- droplevels(alpha_ok[alpha_ok$index != "shannon", ])
unique(data_div$index) #We should not have shannon
```

We make the boxplot
```{r}
p <- ggboxplot(data_div, x = "Site", y = "res",
               fill = "Site", 
               palette = c("royalblue2", "darkorchid3", "gold2", "firebrick3") , 
               legend= "right",
               facet.by = "index", 
               scales = "free")

  rotate_x_text()
p <- p + rotate_x_text() 

p

p2 <- p + geom_jitter(aes(x = Site, y = res), 
              color = "black",  
              size = 0.5,         
              width = 0.2,      
              height = 0) +     
  stat_compare_means(
    comparisons = L.pairs,
    label = "p.signif",
    method = "wilcox.test",  # We use wilcox.test since our data does not follow the normal distribution
    symnum.args = list(
      cutpoints = c(0, 0.0001, 0.001, 0.01, 0.05, 0.1, 1),
      symbols = c("****", "***", "**", "*", "n.s")
    )
  )
print(p2)
```

We can export the graph if we want.  
 

# **We check the correlation between climatic variables**
 
```{r}
library(vegan)
library(ggplot2)
library(FactoMineR)
library(factoextra)

alpha_complete<-merge(alpha_wide, hmp.meta, by="sam_name")

alpha_complete <- alpha_complete %>%
  rename(Site = Site.x)

View(alpha_complete)
env_data <- alpha_complete[, c("sam_name", "NDWI", "HH", "Precipitation","AET")]

rownames(env_data)<-env_data$sam_name
env_data<-env_data[,-1]

#We scale the variables
env_data_scaled <- scale(env_data)
env_data_scaled<-as.data.frame(env_data_scaled)

env_data_scaled <- env_data_scaled %>%
  mutate(Site = case_when(
    startsWith(rownames(env_data_scaled), "S") ~ "Shouf",
    startsWith(rownames(env_data_scaled), "T") ~ "Tannourine",
    startsWith(rownames(env_data_scaled), "B") ~ "Bsharre",
    startsWith(rownames(env_data_scaled), "E") ~ "Ehden",
    TRUE ~ NA_character_
  ))

```

We do a PCA
```{r}

pca_result <- PCA(env_data_scaled[,-5], scale.unit = TRUE)

fviz_eig(pca_result)

fviz_pca_var(pca_result, col.var = "contrib", gradient.cols = c("blue", "yellow", "red"))

pca_result$var$contrib

#We check the multicolineality
library(car)
model_vif <- lm(Precipitation ~ AET + NDWI + HH, data = env_data_scaled)
vif_values <- vif(model_vif)
print(vif_values)

#To have all of them
model_for_vif <- lm(rep(1, nrow(env_data_scaled)) ~ AET + Precipitation + NDWI + HH, data = env_data_scaled)
vif_values_complete <- vif(model_for_vif)
print(vif_values_complete)
```

We check for correlations

```{r}
correlation_matrix <- cor(env_data_scaled[, c("NDWI", "HH", "Precipitation","AET")], use = "complete.obs")
correlation_matrix
```
We do not want to keep the highly related variables, as they give the same information.

## We check the alpha diversity with generalised lineal mixed models
```{r}
###CAREFUL: there are problems of incompatibility. Install this way to avoid errors as "Error in fitTMB(TMBStruc) : negative log-likelihood is NaN at starting parameter values".

#install.packages("Matrix") 

# Install TMB y glmmTMB 
#install.packages("TMB", type = "source")
#install.packages("glmmTMB", type = "source")

library(glmmTMB) 
library(car)
library(DHARMa)
library(aods3)

#We prepare the data

richness<- data_div %>%
  filter(index == "richness")
rownames(richness)<- richness$sam_name
richness<-richness[,-1]
richness_data<-merge(env_data_scaled[,1:4], richness, by="row.names")
class(richness_data)

## Richness

# if we want to use the residues instead of the richness, we use a gaussian family, as our data goes from -1 to 1 (continuous)
glmm_richness_res <- glmmTMB(res ~ AET + Precipitation + NDWI + HH + (1 | Site),
                             data = richness_data,  
                             family = gaussian(link = "identity"))

Anova(glmm_richness_res)
par(mfrow=c(2,2))
#We check the residuals
sim_residuals <- simulateResiduals(glmm_richness_res) 
plot(sim_residuals)
gof(glmm_richness_res) #>1, there is not overdispersion


### PD

PD<-data_div %>%
  filter(index == "PD")
rownames(PD)<- PD$sam_name
PD<-PD[,-1]
PD_data<-merge(env_data_scaled[,c(1:4)], PD, by="row.names")

##PD with residues
glmm_PD_res <- glmmTMB(res ~ AET + Precipitation + NDWI + HH + (1 | Site),               data = PD_data, family = gaussian(link = "identity"))
Anova(glmm_PD_res)
par(mfrow=c(2,2))
#We check the residuals
sim_residuals <- simulateResiduals(glmm_PD_res) 
plot(sim_residuals)
gof(glmm_PD_res) #>1

```


# **Beta diversity**

```{r}
library(dplyr)
library(betapart)
library(ggplot2)
library(tidyr)
```


We create an absence-presence matrix
```{r}
presaus <- physeq@otu_table
presaus[presaus > 0] <- 1  #
presaus<-as.data.frame(presaus)

#We add the Site
presaus$Site <- case_when(
  grepl("^S", rownames(presaus)) ~ "Shouf",
  grepl("^B", rownames(presaus)) ~ "Bsharre",
  grepl("^T", rownames(presaus)) ~ "Tannourine",
  grepl("^E", rownames(presaus)) ~ "Ehden",
  TRUE ~ NA_character_
)
ncol(presaus)
presaus<-presaus[,c(698, 1:697)]
#We make the site the first column
```

## _Variance partition_

```{r}
#We create 4 tables of absence-presence
com_shouf <- presaus[presaus$Site == "Shouf",-1 ] 
com_bsharre <- presaus[presaus$Site == "Bsharre",-1 ]
com_tannourine <- presaus[presaus$Site == "Tannourine",-1 ]
com_ehden <- presaus[presaus$Site == "Ehden",-1 ]

library(betapart)
ceram.shouf.core <- betapart.core(com_shouf)
ceram.bsharre.core <- betapart.core(com_bsharre)
ceram.tannourine.core <- betapart.core(com_tannourine)
ceram.ehden.core <- betapart.core(com_ehden)

# We calculate the beta diversity for each site
ceram.s.multi <- beta.multi(ceram.shouf.core)
ceram.b.multi <- beta.multi(ceram.bsharre.core)
ceram.t.multi <- beta.multi(ceram.tannourine.core)
ceram.e.multi <- beta.multi(ceram.ehden.core)

# We do a "sampling" of each site
set.seed(1312)
shouf.samp <- beta.sample(com_shouf, sites=20, samples=1000)
bsharre.samp <- beta.sample(com_bsharre, sites=20, samples=1000)
tannourine.samp <- beta.sample(com_tannourine, sites=20, samples=1000)
ehden.samp <- beta.sample(com_ehden, sites=20, samples=1000)

dist.s <- shouf.samp$sampled.values
dist.b <- bsharre.samp$sampled.values
dist.t <- tannourine.samp$sampled.values
dist.e <- ehden.samp$sampled.values

```

We do a graph of the total beta diversity (SOR)

```{r}
# We adjust so we can see the whole curves
# We have to run the whole chunk together
plot(density(dist.s$beta.SOR, adjust=1.5), xlim=c(0.85, 0.95), ylim=c(0, 120), 
     xlab='Beta diversity (SOR)', main='Beta Diversity - Total (SOR)', lwd=3, col='darkorchid3')

# We add the rest of the curves
lines(density(dist.b$beta.SOR, adjust=1.5), col='firebrick3', lwd=3)
lines(density(dist.t$beta.SOR, adjust=1.5), col='gold2', lwd=3)
lines(density(dist.e$beta.SOR, adjust=1.5), col='royalblue2', lwd=3)

```

We play with xlim if the curves are out of the graph. We export in PDF

We do a graph of the nested beta diversity (SNE)

```{r}
plot(density(dist.s$beta.SNE, adjust=1.5), xlim=c(0.01, 0.15), ylim=c(0, 75), 
     xlab='Beta diversity (SNE)', main='Beta Diversity - Total (SNE)', lwd=3, col='darkorchid3')

lines(density(dist.b$beta.SNE, adjust=1.5), col='firebrick3', lwd=3)
lines(density(dist.t$beta.SNE, adjust=1.5), col='gold2', lwd=3)
lines(density(dist.e$beta.SNE, adjust=1.5), col='royalblue2', lwd=3)

```

We play with xlim if the curves are out of the graph. We export in PDF.

We do a graph of the turnoverof the beta diversity (SIM).

```{r}
plot(density(dist.s$beta.SIM, adjust=1.5), xlim=c(0.70, 0.9), ylim=c(0, 60), 
     xlab='Beta diversity (SIM)', main='Beta Diversity - Total (SIM)', lwd=3, col='darkorchid3')

lines(density(dist.b$beta.SIM, adjust=1.5), col='firebrick3', lwd=3)
lines(density(dist.t$beta.SIM, adjust=1.5), col='gold2', lwd=3)
lines(density(dist.e$beta.SIM, adjust=1.5), col='royalblue2', lwd=3)

```

We play with xlim if the curves are out of the graph. We export in PDF.

## _NMDS_

```{r}
#We do it with an absence-presence distance matrix
dist_presaus<-vegdist(presaus[,-1], method = "jaccard")

wcss <- numeric()

# To select the number of k
for (k in 1:10) {
  kmeans_result <- kmeans(dist_presaus, centers = k)
  wcss[k] <- sum(kmeans_result$withinss)
}

plot(1:10, wcss, type = "b", pch = 19, frame = FALSE,
     xlab = "Number of clusters K",
     ylab = "Total within-clusters sum of squares")


#Same, to define the k
library(cluster)

silhouette_scores <- numeric()

for (k in 2:10) {  
  kmeans_result <- kmeans(dist_presaus, centers = k)
  sil <- silhouette(kmeans_result$cluster, dist(dist_presaus))
  silhouette_scores[k] <- mean(sil[, 3])
}

plot(2:10, silhouette_scores[2:10], type = "b", pch = 19, frame = FALSE,
     xlab = "Number of clusters K",
     ylab = "Average silhouette width")

# We run as well a stress curve

stress_values <- numeric(5) # from 1 to 5 dimensions

for (k in 1:5) {
  nmds_result <- metaMDS(dist_presaus, k = k, trymax = 50)
  stress_values[k] <- nmds_result$stress
  print(paste("k =", k, " Stress =", nmds_result$stress))
}

plot(1:5, stress_values, type = "b", pch = 19,
     xlab = "Number of dimensions for NMDS",
     ylab = "Stress",
     main = "NMDS Stress Plot")
abline(h = 0.10, col = "red", lty = 2)
abline(h = 0.20, col = "orange", lty = 2)


set.seed(1312)
nmds_result <- metaMDS(dist_presaus, k=3, trymax=200)
print(nmds_result)
#k=4 stress=0.1618396 


library(ggplot2)
library(vegan)

nmds_scores <- as.data.frame(scores(nmds_result))

nmds_scores$Site <- sample_data(physeq)$Site

dev.off()
sites_colours <- c("Ehden" = "royalblue2",
                     "Tannourine" = "gold2",
                     "Shouf" = "darkorchid3",
                     "Bsharre" = "firebrick3")

par(mfrow=c(2,2))
p <- ggplot(nmds_scores, aes(x = NMDS1, y = NMDS2, color = Site)) +
  geom_point(size = 1) +  
  labs(title = "Jaccard NMDS", x = "NMDS1", y = "NMDS2") +
  theme_minimal() + 
  scale_color_manual(values = sites_colours)  

#We add the ellipses
p + 
  stat_ellipse(aes(fill = Site), 
               geom = "polygon", 
               alpha = 0.3,  
               level = 0.95,  
               color = NA) +  
  scale_fill_manual(values = sites_colours, guide = "none")  


# PERMANOVA analysis
presaus_permanova <- adonis2(dist_presaus ~  HH+NDWI +Precipitation+AET+Site
                                  , data = env_data_scaled, by="term")
print(presaus_permanova)

#We also check the interactions. Site had a significant effect 
presaus_permanova <- adonis2(dist_presaus ~ HH*NDWI*Precipitation*AET*Site
                                  , data = env_data_scaled, by="term")
print(presaus_permanova)

# We reduce the model
presaus_permanova_reduced <- adonis2(dist_presaus ~ AET*Precipitation+HH+NDWI
                                            , data = env_data_scaled)
print(presaus_permanova_reduced)

# We also try with MARGIN
presaus_permanova <- adonis2(dist_presaus ~  HH+NDWI +Precipitation
                                  , data = env_data_scaled, by="margin")
print(presaus_permanova)

presaus_permanova_reduced <- adonis2(dist_presaus ~ HH+Precipitation
                                          , data = env_data_scaled)
print(presaus_permanova_reduced)

library(pairwiseAdonis)
pairwise_result <- pairwise.adonis(dist_presaus, env_data_scaled$Site)
print(pairwise_result)

sites <- unique(env_data_scaled$Site)

for (site in sites) {
    env_data_scaled$group <- ifelse(env_data_scaled$Site == site, site, "Other")
  
   perm_result <- adonis2(dist_presaus ~ group, data = env_data_scaled)
  
  cat("\nPERMANOVA for the site:", site, "\n")
  print(perm_result)
}
```

We export in PDF. 

# **Climatic variables per site**

For the climatic variables that show a significant effect, we check their effect between sites. 

## _Precipitation per site_

```{r}
library(ggpubr)

env_data_scaled$Site <- factor(env_data_scaled$Site, 
                               levels = c("Ehden", "Shouf", "Tannourine", "Bsharre"))

p <- ggboxplot(env_data_scaled, 
               x = "Site", 
               y = "Precipitation",  
               fill = "Site", 
               palette = c("Ehden" = "royalblue2", 
                           "Shouf" = "darkorchid3", 
                           "Tannourine" = "gold2", 
                           "Bsharre" = "firebrick3"), 
               legend = "right",
               width = 0.7,  # Aumentar el ancho del boxplot
               scales = "free") + 
  rotate_x_text()

# We add the dispersion points
p2 <- p + geom_jitter(aes(x = Site, y = Precipitation), 
                      color = "black",  
                      size = 1,       
                      width = 0.3,    
                      height = 0,
                      alpha = 0.5) +   
  stat_compare_means(
    method = "wilcox.test",  #we have to have checked the distribution beforehand
    comparisons = list(c("Bsharre", "Ehden"),
                       c("Bsharre", "Shouf"),
                       c("Bsharre", "Tannourine"),
                       c("Ehden", "Shouf"),
                       c("Ehden", "Tannourine"),
                       c("Shouf", "Tannourine")),
    label = "p.signif", 
    symnum.args = list(
      cutpoints = c(0, 0.0001, 0.001, 0.01, 0.05, 0.1, 1),  # 7 cutpoints
      symbols = c("****", "***", "**", "*", "n.s")  # 6 symbols
    )) +
  labs(x = "Sampling sites", 
       y = "Precipitation")+ 
 scale_y_continuous(limits = c(-2, 3)) 

print(p2)
```

We export in PDF

## _AET per site_

```{r}
p <- ggboxplot(env_data_scaled, 
               x = "Site", 
               y = "AET",  
               fill = "Site", 
               palette = c("Ehden" = "royalblue2", 
                           "Shouf" = "darkorchid3", 
                           "Tannourine" = "gold2", 
                           "Bsharre" = "firebrick3"), 
               legend = "right",
               width = 0.7,  
               scales = "free") + 
  rotate_x_text()

p <- p + geom_jitter(aes(x = Site, y = AET), 
                      color = "black",  
                      size = 1,       
                      width = 0.3,    
                      height = 0,
                      alpha = 0.5) +   
  stat_compare_means(
    method = "wilcox.test",  
    comparisons = list(c("Bsharre", "Ehden"),
                       c("Bsharre", "Shouf"),
                       c("Bsharre", "Tannourine"),
                       c("Ehden", "Shouf"),
                       c("Ehden", "Tannourine"),
                       c("Shouf", "Tannourine")),
    label = "p.signif", 
    symnum.args = list(
      cutpoints = c(0, 0.0001, 0.001, 0.01, 0.05, 0.1, 1),  # 7 cutpoints
      symbols = c("****", "***", "**", "*", "n.s")  # 6 symbols
    )) +
  labs(x = "Sampling site", 
       y = "AET")+
   scale_y_continuous(limits = c(-2, 3))

print(p)

dev.off()
grid.arrange(p, p2, ncol = 2)
```

We export in PDF
