# Supplementary material for: Beneath the Cedars: Exploring the Water-Energy Balance on Arcellinida Biodiversity in Lebanon’s Cedar Forests
Source: Microb Ecol. 2025 Dec 8;89(1):33. doi: 10.1007/s00248-025-02666-2 (PMC12812088; doi:10.1007/s00248-025-02666-2)
Supplement: Supplementary file 7 — Supplementary Information 7 (ZIP 38 KB) [file 248_2025_2666_MOESM7_ESM.zip › Appendix_3_pipeline/1_script_demultiplexing_Lebanon.bash]

#Beneath the cedars: exploring the water-energy balance on Arcellinida biodiversity in Lebanon’s cedar forests
#Microbial Ecology
#Nura ElKhouri-Vidarte, Fernando Useros, Enrique Lara
#Real Jardín Botánico (RJB-CSIC), nurakvhf@gmail.com, enrique.lara@rjb.csic.es

######################################################################################################################3
### This script is based in the cutadapt script from González-Miguéns, R., Cano, E., Guillén-Oterino, A., Quesada, A., Lahr, D. J. G., Tenorio-Rodríguez, D., de Salvador-Velasco, D., Velázquez, D., Carrasco-Braganza, M. I., Patterson, R. T., Lara, E., & Singer, D. (2023). A needle in a haystack: A new metabarcoding approach to survey diversity at the species level of Arcellinida (Amoebozoa: Tubulinea). Molecular Ecology Resources, 23(5), 1034–1049. https://doi.org/10.1111/1755-0998.13771

###This script must be run in Linux or running linux in a Virtual Machine, or using the Windows Subsystem for Linux (WSL). In this study's case we have used Ubuntu.
### To run this script, the software "cutadapat" is needed and must be installed 
### We will need the raw data obtained after sequencing, in a .fastq format. There should be two files R1 and R2 (forward and reverse raw data).
### We will also need a txt document with the indexed forward primers in a fasta format (here, Tag_f.txt). It should be as following: 
	# >LCO-L
	# CGACTCATGGTCAACAAATCATAAAGATATTGG
	
### As well, we will need the txt document for the indexed reverse primers (here, Tag_r.txt). The format must be the same as for the forward primers. 
### We need a txt document that allows us to link a primer combination to a sample (here, samples_name.txt). The length of each combination + name must be the same. As an example, it could be:
	#LCO-L-ARCOIR-a_S01
	#LCO-L-ARCOIR-b_S02
#For samples_name.txt it is important to also include the combinations that have not been used. For example: 
	#LCO-O-ARCOIR-z_TAG
	


#First, we set our working directory

# Then, we create a bench of directory for the demuliplexed/trimmed samples
#
mkdir -p Output/01/ Output/02/ Output/03/ Output/04/ Output/05/ Output/06/ Output/Final/
#


# We will at first run cutadapt with the forward primers, for the first side (R1)
cutadapt -e 0 --overlap 26 --no-indels -g file:Tag_f.txt -o Output/01/{name}_R1.fastq -p Output/01/{name}_R2.fastq Output/Raw_files/R1.fastq Output/Raw_files/R2.fastq

# HWe do the same for the second side (R2)
cutadapt -e 0 --overlap 26 --no-indels -g file:Tag_f.txt -o Output/02/{name}_R1.fastq -p Output/02/{name}_R2.fastq Output/01/unknown_R2.fastq Output/01/unknown_R1.fastq


# We combine in one folder all of the demultiplexed .fastq files from the first and second side: 
cp Output/01/* Output/03/
#
for file in `ls Output/03`
do
  echo $file
  cat "Output/02/$file" >> "Output/03/$file"
done
#


#######################

# We now have to find the reverse primers in our combined fastq, also looking at the first and second side of sequencing (R1 and R2). 

# demultiplex reverse primers (first side). We write the names of our forward primers. They must be the same as in Tag_f.tx   

for itr in "LCO-L" "LCO-M" "LCO-N" "LCO-O" "LCO-P" "LCO-Q" "LCO-R" "LCO-S"

do
    echo "$itr"
	cutadapt -e 0 --overlap 30 --no-indels -g file:Tag_r.txt -o Output/04/"$itr"-{name}_R1.fastq -p Output/04/"$itr"-{name}_R2.fastq Output/03/"$itr"_R1.fastq Output/03/"$itr"_R2.fastq
done
#


# demultiplex Reverse primers (second side). The names must be the same as in the Tag_f.txt as well. 
for itr in "LCO-L" "LCO-M" "LCO-N" "LCO-O" "LCO-P" "LCO-Q" "LCO-R" "LCO-S"

do
    echo "$itr"
	cutadapt -e 0 --overlap 30 --no-indels -g file:Tag_r.txt -o Output/05/"$itr"-{name}_R2.fastq -p Output/05/"$itr"-{name}_R1.fastq Output/04/"$itr"-unknown_R2.fastq Output/04/"$itr"-unknown_R1.fastq
done
#

#  We combine in one folder all of the demultiplexed .fastq files from the first and second side 
cp Output/04/* Output/06
for file in `ls Output/06`
do
  echo $file
  cat "Output/05/$file" >> "Output/06/$file"
done
#

#######################

# We rename the files obtained in order to link a primer combination to a sample.

# The samples_name.txt must be in the same folder as the files (here, /Output/06)
cd Output/06
FILENAME="samples_name.txt"
LINES=$(cat $FILENAME)
for file in $LINES
do
  echo $file
  place=$file
  place2=$(echo $place | sed -e 's/\r//g')
  primers=${place:0:18}  #it takes the characters from 0 to 11, which correspond to the primers. For example: LCO-L-ARCOIR-a_S01 has a total of 18 characters. This is why all of the lines of samples_name.txt must have the same length.
  echo $primers
  samples="_go_R2.fastq" #The "go" is to later move the files to another folder.
  echo $place2$samples
  find . -name "$primers""_R2.fastq" -execdir mv {} "${place2}${samples}" \;
done


# rename samples R1
FILENAME="samples_name.txt"
LINES=$(cat $FILENAME)
for file in $LINES
do
  echo $file
  place=$file
  place2=$(echo $place | sed -e 's/\r//g')
  primers=${place:0:18}
  samples="_go_R1.fastq"
  echo $place2$samples
  find . -name "$primers""_R1.fastq" -execdir mv {} "${place2}${samples}" \;
done

#We move the results to the folder Final
mv /Output/06/*go /Output/Final/
