# Supplementary material for: Beneath the Cedars: Exploring the Water-Energy Balance on Arcellinida Biodiversity in Lebanon’s Cedar Forests
Source: Microb Ecol. 2025 Dec 8;89(1):33. doi: 10.1007/s00248-025-02666-2 (PMC12812088; doi:10.1007/s00248-025-02666-2)
Supplement: Supplementary file 7 — Supplementary Information 7 (ZIP 38 KB) [file 248_2025_2666_MOESM7_ESM.zip › Appendix_3_pipeline/2_DADA2_Lebanon.R]

#Beneath the cedars: exploring the water-energy balance on Arcellinida biodiversity in Lebanon’s cedar forests
#Microbial Ecology
#Nura ElKhouri-Vidarte, Fernando Useros, Enrique Lara
#Real Jardín Botánico (RJB-CSIC), nurakvhf@gmail.com, enrique.lara@rjb.csic.es

##########################################
#                                        #
#        DADA2 Clustering V9 dataset     #
#                                        #
##########################################
#
# Script adapted and from: https://benjjneb.github.io/dada2/tutorial.html

# And from:González-Miguéns, R., Cano, E., Guillén-Oterino, A., Quesada, A., Lahr, D. J. G., 
#Tenorio-Rodríguez, D., de Salvador-Velasco, D., Velázquez, D., Carrasco-Braganza, M. I., 
#Patterson, R. T., Lara, E., & Singer, D. (2023). 
#A needle in a haystack: A new metabarcoding approach to survey diversity at the species 
#level of Arcellinida (Amoebozoa: Tubulinea). Molecular Ecology Resources, 23(5), 1034–1049. 
#https://doi.org/10.1111/1755-0998.13771
# 


#Remove all R objects in the workspace
rm(list = ls())
# packages
#install.packages("devtools")
library("devtools")
#devtools::install_github("benjjneb/dada2", ref="v1.16") 
library(dada2); packageVersion("dada2")
library(seqinr)
library(ggplot2)
library(stats)

# save the "by default" parameters
parIni<-par()
# Set working directory (Path containing the FastQ)
setwd("XX")
WD<-getwd()
# Set variable of the path where you have your FastQ files
path<-paste(WD,"YY",sep="")
# save Forward and reverse fastq filenames have format: Depend on your files
fnFs <- sort(list.files(path, pattern="R1.fastq", full.names = TRUE))
fnRs <- sort(list.files(path, pattern="R2.fastq", full.names = TRUE))

length(fnFs) #The result must be different from 0
#If it is 0
list.files(path) # To check the path is correct anf the files are there

# DADA2 instruction Extract sample names, assuming filenames have format: SAMPLENAME_XXX.fastq
# Here our name are a bit different need to adapt the function 

#Here it would be PRIMER-F-PRIMER-R_GO_R1/R2.fastq (e.g. "LCO-L-ARCOIR-c_R1_go.fastq"):
sample.names <- paste(sapply(strsplit(basename(fnFs),"_"),`[`, 1),sapply(strsplit(basename(fnFs), "_"),`[`, 2), sep="_")


# Place filtered files in filtered/ subdirectory (just to make vector of path and named)
filtFs <- file.path(path, "filtered", paste0(sample.names, "_F_filt.fastq.gz"))
filtRs <- file.path(path, "filtered", paste0(sample.names, "_R_filt.fastq.gz"))
names(filtFs) <- sample.names
names(filtRs) <- sample.names


# Check the quality. 
#With this we will establish the threshold on where to "cut" the sequences
# It is important to understand our data: Illumina NextSeq uses binned quality scores
#Therefore, we will not have the same graphs as if it was Illumina MiSeq
plotQualityProfile(fnFs[18])
plotQualityProfile(fnRs[1:2])


### Transformation of the data (cleaning and clustering)
# Cleaning Steps

#We have to find a compromise with our binned scores: if we do not trunc enough we'll have artifacts
#If we trunc much, we loose important data
#truncLen can be established with FASTQC and the quality plots
out <- filterAndTrim(fnFs, filtFs, fnRs, filtRs, truncLen=260,
                     maxN=0, maxEE=c(2,2), truncQ=2, rm.phix=TRUE,
                     compress=TRUE, multithread=F) # On Windows set multithread=FALSE


# We can check the effect of the quality filtering
head(out)
# We can also check the percentage of keep sequenced after the trim
sort(100-(out[,1]/out[,2]))


# We now learn the error rate
errF <- learnErrors(filtFs, multithread=TRUE)
errR <- learnErrors(filtRs, multithread=TRUE)

plotErrors(errF, nominalQ=TRUE)
plotErrors(errR, nominalQ=TRUE)


# Apply the core sample inference algorithm
dadaFs <- dada(filtFs, err=errF, multithread=TRUE)
dadaRs <- dada(filtRs, err=errR, multithread=TRUE)

# We can check the results
dadaFs[[20]]

# We now merge R1 and R2 
mergers <- mergePairs(dadaFs, filtFs, dadaRs, filtRs,  verbose=TRUE)

# Inspect the merger data.frame from the first sample
head(mergers[[1]])


# Construct the table
seqtab <- makeSequenceTable(mergers)

# See the dimension of the table
dim(seqtab)

# Inspect distribution of sequence lengths
plot(table(nchar(getSequences(seqtab))))

## Next, we are going to remove the chimera
seqtab.nochim <- removeBimeraDenovo(seqtab, method="consensus", multithread=TRUE, verbose=TRUE)
dim(seqtab.nochim)
sum(seqtab.nochim)/sum(seqtab)
#
# Track reads through the pipeline
getN <- function(x) sum(getUniques(x))
track <- cbind(out, sapply(dadaFs, getN), sapply(dadaRs, getN), sapply(mergers, getN), 
               rowSums(seqtab.nochim))
# If processing a single sample, remove the sapply calls: e.g. replace sapply(dadaFs, getN) 
# with getN(dadaFs)
colnames(track) <- c("input", "filtered", "denoisedF", "denoisedR", "merged", "nonchim")
rownames(track) <- sample.names
perc<-track[,6]/track[,1]*100
track <- cbind(track, perc)
colnames(track)[ncol(track)] <- "perc"
track2<-cbind(track,round(perc,2))
head(track2)
sort(track2[,7])

#We export the table with the statistics of DADA2
#The names of the exported files can be changed
#However, to facilitate the scripts' flow, we included our choices in these scripts.
write.csv(track2, file="tableDada2.csv")  


### Construct Output
## Create the fasta file for Vsearch (taxonomic assignation)
## for Vsearch
#la seq está en el titulo tb, para usarlo en el script de vsearch
sq <- getSequences(seqtab.nochim)
seqnum <- paste0("ASV", seq(ncol(seqtab.nochim)),"_",colSums(seqtab.nochim),"_",colnames(seqtab.nochim))
uniqueSeqs <- as.list(colnames(seqtab.nochim))
write.fasta(uniqueSeqs, seqnum, "Dada2out4Vsearch.fasta")


# We want to obtain information about the number of reads per ASV per sample
asvdf<-as.data.frame(seqtab.nochim)
seqnum <- paste0("ASV", seq(ncol(seqtab.nochim)),"_",colSums(seqtab.nochim))
colnames(asvdf)<-seqnum
write.table(asvdf, "ASVbysample.csv",sep=";",row.names=T,col.names = TRUE)

#Because of the high number of ASVs obtained with NextSeq, we transpose the matrix
#Otherwise, Excel cannot open it completely. ASVs must be in rows.
write.table(t(asvdf), "ASVbysample_transposed.csv",sep=";",row.names=T,col.names = TRUE)


#We now want to get more specific information about the filtered sequences
# Number of total filtated sequences
total_filtered_seq <- sum(track2[, "filtered"])

# Number of discarded singletons 
total_input <- sum(track2[, "input"])
discarded_reads <- total_input - total_filtered_seq

# Print the results
print(paste("Total of filtered sequences:", total_filtered_seq ))
print(paste("Discarded reads:", discarded_reads))
