# Supplementary material for: Beneath the Cedars: Exploring the Water-Energy Balance on Arcellinida Biodiversity in Lebanon’s Cedar Forests
Source: Microb Ecol. 2025 Dec 8;89(1):33. doi: 10.1007/s00248-025-02666-2 (PMC12812088; doi:10.1007/s00248-025-02666-2)
Supplement: Supplementary file 7 — Supplementary Information 7 (ZIP 38 KB) [file 248_2025_2666_MOESM7_ESM.zip › Appendix_3_pipeline/3a_Change_names_lebanon.Rmd]

Beneath the cedars: exploring the water-energy balance on Arcellinida biodiversity in Lebanon’s cedar forests
Microbial Ecology
Nura ElKhouri-Vidarte, Fernando Useros, Enrique Lara
Real Jardín Botánico (RJB-CSIC), nurakvhf@gmail.com, enrique.lara@rjb.csic.es

---
title: "3a_Change_names_lebanon"
output: html_notebook
---

# **Set our working directory**
```{r}
dir<-paste0("XXX")

```

# **We remove the gaps from the sequences**
Vsearch does not work well with gaps, therefore we remove them from the sequences. Both our fasta and the database we are going to use for the taxonomic assigment. 
```{r}
library(Biostrings)
t<-read.csv(paste0(dir,"ASVbysample_traspuesto.csv"), sep=";", header=T)


#This fasta Dada2out4Vsearchmafft was obtained by running Dada2out4Vsearch.fasta in mafft to have all of the sequences in the same dircetion. We are not interested now in having a good alignment, only their directions so Vsearch will assign them to the correct sequence

fastaFile<-readDNAStringSet(paste0(dir,"Dada2out4Vsearchmafft.fasta"))
seq_name = names(fastaFile)
sequence = paste(fastaFile)  
df <- data.frame(seq_name, sequence)

df$sequence<-gsub('-', '', df$sequence) #this removes the gaps "-" in the sequences  
df$seq_name<-gsub('-','_',df$seq_name) #this removes the gaps "-" from the names 
df$seq_name<-gsub('_R_','',df$seq_name)#this removes the _R_
```

## *Write result as fasta*
We now have a dataframe but we will need a fasta for Vsearch
```{r}
writeFasta<-function(data, filename){
  fastaLines = c()
  for (rowNum in 1:nrow(data)){
    fastaLines = c(fastaLines, as.character(paste(">", data[rowNum,"seq_name"], sep = "")))
    fastaLines = c(fastaLines,as.character(data[rowNum,"sequence"]))
  }
  fileConn<-file(filename)
  writeLines(fastaLines, fileConn)
  close(fileConn)
}
writeFasta(df,paste0(dir, "Dada2outmafftchanged.fasta"))
```

# **We remove the gaps from the database**
```{r}
fastaFile<-readDNAStringSet(paste0(dir,"Databasemafft.fasta"))
seq_name = names(fastaFile)
sequence = paste(fastaFile)  
db <- data.frame(seq_name, sequence)

db$sequence<-gsub('-', '', db$sequence)  
db$seq_name<-gsub('-','_',db$seq_name) 
db$seq_name<-gsub('_R_','',db$seq_name)
```


## *Write result as fasta*
```{r}
writeFasta<-function(data, filename){
  fastaLines = c()
  for (rowNum in 1:nrow(data)){
    fastaLines = c(fastaLines, as.character(paste(">", data[rowNum,"seq_name"], sep = "")))
    fastaLines = c(fastaLines,as.character(data[rowNum,"sequence"]))
  }
  fileConn<-file(filename)
  writeLines(fastaLines, fileConn)
  close(fileConn)
}
writeFasta(db,paste0(dir, "Databasemafftchanged.fasta"))
```
