# Supplementary material for: Beneath the Cedars: Exploring the Water-Energy Balance on Arcellinida Biodiversity in Lebanon’s Cedar Forests
Source: Microb Ecol. 2025 Dec 8;89(1):33. doi: 10.1007/s00248-025-02666-2 (PMC12812088; doi:10.1007/s00248-025-02666-2)
Supplement: Supplementary file 7 — Supplementary Information 7 (ZIP 38 KB) [file 248_2025_2666_MOESM7_ESM.zip › Appendix_3_pipeline/3b_Remove_duplicates_lebanon.Rmd]

Beneath the cedars: exploring the water-energy balance on Arcellinida biodiversity in Lebanon’s cedar forests
Microbial Ecology
Nura ElKhouri-Vidarte, Fernando Useros, Enrique Lara
Real Jardín Botánico (RJB-CSIC), nurakvhf@gmail.com, enrique.lara@rjb.csic.es
---
title: "Remove_duplicates"
output: html_notebook
---

Before running this script we must have: 

 - Ran the script 3a_Change_names
 
 - Verify the database and our fasta are in the same direction (e. g. with mafft)
 
NOTE: There are other ways to check for duplicates. There are programs like AliView or Geneious that allow to find the duplicates in a fasta file. 
 
We set the working directory

```{r}
dir<-paste0("XXX")

```

We upload our files

```{r}
seqs <- readDNAStringSet(paste0(dir,"Dada2outmafftchanged.fasta"))

#We create a dataframe from the fasta file
df <- data.frame(Name = names(seqs), Sequence = as.character(seqs), stringsAsFactors = FALSE)

library(tidyr)
df<-df %>% separate(Name, c("Name", "count"), sep = "_")

df$count <- as.numeric(df$count) #count is character and has to be numeric

```

# **We check for duplicates** 

We want to identify the ASVs that have the same sequence. This might happen if one was read as R1, and the other as R1. Therefore ASV1 and ASV2 could be the same sequence, but read as different at first. Because now we have all of the sequences in the same direction, we check for duplicates. 

```{r}
#We filter the dataframe to keep only the rows with duplicated sequences
duplicated_asvs <- df[df$Sequence %in% df$Sequence[duplicated(df$Sequence)], ]


print(duplicated_asvs)
```

If the result is 0, we can go to the script 4. 
If the result is different from 0, we keep running this script. 

# **We join the duplicates** 
We are going to sum the count of the sequences that are identical.

```{r}
df_grouped <- aggregate(count ~ Sequence, data = df, sum)

#We group the names too
df_grouped$Name <- sapply(split(df$Name[df$Sequence %in% df_grouped$Sequence], df$Sequence[df$Sequence %in% df_grouped$Sequence]),
                          function(x) paste(x, collapse="_"))

#We keep as representative the first ASV
df_grouped$Name2 <- sub("_.*", "", df_grouped$Name, perl = TRUE)
names(df_grouped)[3:4] <- c("Name1", "Name2")
```

# **Correct the files**
We first correct the original fasta

```{r}
library(ShortRead)

writeFasta<-function(data, filename){
  fastaLines = c()
  for (rowNum in 1:nrow(data)){
    fastaLines = c(fastaLines, as.character(paste(">", data[rowNum,"Name2"], sep = "")))
    fastaLines = c(fastaLines,as.character(data[rowNum,"Sequence"]))
  }
  fileConn<-file(filename)
  writeLines(fastaLines, fileConn)
  close(fileConn)
}

writeFasta(df_grouped,paste0(dir, "Dada2outmafftchanged_wt_duplicates.fasta"))
```


# **We correct the ASVbysample**
We want to sum the number of reads and concatenate the names. 

If we still have the name of the ASV as ASVX_number-of-reads, we remove the count (e. g. from ASV1_8747587 to ASV1). 

```{r}
asvbysample<-read.csv(paste0(dir,"ASVbysample_transposed.csv", sep=";",header=T))

asvbysample$ASV <- sub("_.*", "", asvbysample$ASV)


```

We create a duplicate of asvbysample to work on it without modifying the original

```{r}
asvbysample2 <- asvbysample
```

We modify the dataframe df_grouped to have the repeated sequences grouped. Then we modify asvbysample

```{r}
asv_to_group <- list()
for(i in 1:nrow(df_grouped)) {
  # We extract all of the concatenated ASVs
  individual_asvs <- unlist(strsplit(df_grouped$Name1[i], "_"))
  for(asv in individual_asvs) {
    asv_to_group[[asv]] <- df_grouped$Name2[i]  
  }
}

asvs_to_remove <- c()  
for(group_asv in unique(df_grouped$Name2)) {
    group_members <- names(asv_to_group)[asv_to_group == group_asv]
    if(length(group_members) > 1) {
        rows <- which(asvbysample2$ASV %in% group_members)
    if(length(rows) > 1) {
            main_row <- rows[1]
      
      
      for(j in 2:ncol(asvbysample2)) {
        asvbysample2[main_row, j] <- sum(asvbysample2[rows, j])
      }
      
        asvs_to_remove <- c(asvs_to_remove, rows[-1])
    }
  }
}

# We remove the duplicated rows
if(length(asvs_to_remove) > 0) {
  asvbysample2 <- asvbysample2[-asvs_to_remove, ]
}

```


We save the result

```{r}
write.csv(asvbysample2, paste0(dir,"asvbysample_wt_duplicates.csv"), row.names = FALSE)
```
