# Supplementary material for: Beneath the Cedars: Exploring the Water-Energy Balance on Arcellinida Biodiversity in Lebanon’s Cedar Forests
Source: Microb Ecol. 2025 Dec 8;89(1):33. doi: 10.1007/s00248-025-02666-2 (PMC12812088; doi:10.1007/s00248-025-02666-2)
Supplement: Supplementary file 7 — Supplementary Information 7 (ZIP 38 KB) [file 248_2025_2666_MOESM7_ESM.zip › Appendix_3_pipeline/4_script_Vsearch_lebanon.bash]

#Beneath the cedars: exploring the water-energy balance on Arcellinida biodiversity in Lebanon’s cedar forests
#Microbial Ecology
#Nura ElKhouri-Vidarte, Fernando Useros, Enrique Lara
#Real Jardín Botánico (RJB-CSIC), nurakvhf@gmail.com, enrique.lara@rjb.csic.es

#!/bin/bash																														  
# V3.0                                                                                                                 2021.06.24 #
#                                                          								                                          #
###################################################################################################################################
#                                                                                                                                 #
#											PARSING VSEARCH OUTPUT IN ASS                 							              #
#                                                                                                                                 #
###################################################################################################################################
# This script is based on González-Miguéns et al. (2023). 
#	XXXX=name of the ASV obtained with dada2
#	YYYY=name of the COI sequences database for taxonomic assignment 
#	RRRRR=name of the xls document with the vsearch output
#
#
cd /mnt/XXX

vsearch --usearch_global Dada2outmafftchanged.fasta -db Databasemafftchanged.fasta --id 0.1 --blast6out bla --output_no_hits
### name + nb. reads sample
awk -F"\t" '{print $1}' bla > ASV
awk -F"_" '{print $1"_"$2}' ASV > sample
awk -F"_" '{print $3}' ASV > nbreads
awk -F"_" '{print $4}' ASV > reads
### separation taxo
awk -F"\t" '{print $2}' bla > aff
### define genbank
awk -F"|" '{print $1}' aff > gen
### Define taxo
awk -F "|" '{print $5"|"$6"|"$7"|"$8"|"$9"|"$10"|"$11"|"$12}' aff > taxo  
###
awk -F"\t" '{print $3}' bla > ident # extract percentage identity
# Combine all the extraction in a new table
#awk -F"\t" '{print $10}' sam > reads
paste sample nbreads ident gen taxo reads -d "\t" > Vsearched.xls 
