# Supplementary material for: Beneath the Cedars: Exploring the Water-Energy Balance on Arcellinida Biodiversity in Lebanon’s Cedar Forests
Source: Microb Ecol. 2025 Dec 8;89(1):33. doi: 10.1007/s00248-025-02666-2 (PMC12812088; doi:10.1007/s00248-025-02666-2)
Supplement: Supplementary file 7 — Supplementary Information 7 (ZIP 38 KB) [file 248_2025_2666_MOESM7_ESM.zip › Appendix_3_pipeline/5_Tag_jumping_lebanon.Rmd]

Beneath the cedars: exploring the water-energy balance on Arcellinida biodiversity in Lebanon’s cedar forests
Microbial Ecology
Nura ElKhouri-Vidarte, Fernando Useros, Enrique Lara
Real Jardín Botánico (RJB-CSIC), nurakvhf@gmail.com, enrique.lara@rjb.csic.es
---
title: "5_Tag_jumping_lebanon"
output: html_notebook
---

**NOTE**: To be able to run this script we would need unused combinations of primers. If all of the combinations have been used we are not going to be able to do it. For example, if we have two samples and have used FWD1-REV1 FWD2-REV2, the combinations FWD1-REV2 and FWD2-REV1 are unused combinations that will allow us to identify tag-jumps. 

Here we named these unused combinations "TAG"
 
Set working directory and upload the files
```{r}
dir<-paste0("XXX")
vdf<-read.csv(paste0(dir, "Vsearched.csv"), header=T,dec=".", sep=";" )

#If you had duplicates you will need to upload asvbysample_wt_duplicates.csv instead. 
df <- read.csv(paste0(dir, "ASVbysample_transposed.csv"), header=T,dec=".", sep=";")
```


# **Data preparation**

```{r}
library(stringr)

#In the Vsearch we still have the format ASV1_78745847. We create a "count" column and keep the format ASV1. 
vdf$count <- as.numeric(str_extract(vdf$ASV, "(?<=_)[0-9]+"))
names(vdf$ASV)<- sub("_.*", "", names(vdf$ASV))
vdf$ASV <- sub("_.*", "", vdf$ASV)

#Same for the asvbysample if needed
names(df$ASV)<- sub("_.*", "", names(df$ASV))
df$ASV <- sub("_.*", "", df$ASV)

asvysite<-melt(df, id.vars="ASV")
library(dplyr)
asvysite <- asvysite %>%
  filter(value != 0)  # We remove rows for which the value is 0

#We merge both dataframes
asvbysite <- merge(vdf, asvysite, by = "ASV", all = F)

#We remove those with value=0
asvbysite<-subset(asvbysite, value>0)

#We check
filas_con_na <- subset(asvbysite, apply(asvbysite, 1, function(x) any(is.na(x))))
#There should be 0 rows

```


We will now create a column with the name of readprop. Readprop is the proportion of reads of one ASV in a sample. It is calculated with value (number of reads of ASVx in the sample Y) and with count (number of reads of ASVx in all of the samples). Therefore, if readprop = 1: the ASV is only present in sample Y. If the readprop ≈ 0: the ASV is rare in sample Y but is present in others.

```{r}
asvbysite$readprop<-asvbysite$value/asvbysite$count

dim(asvbysite)

# Remove duplicates
asvbysite_unique <- asvbysite %>% distinct()

# Count number of appearances per ASV 
asvbysite2 <- asvbysite_unique %>%
  group_by(ASV) %>%
  summarise(nsample = n())

asvbysite<-merge(asvbysite,asvbysite2, by="ASV", all=F)
```


We now create two more columns: exprop and norm. 

Exprop is the expected equitative proportion, meaning the proportion of reads an ASV would have if it were evenly distributed across all samples where it appears.It is calculated with nsample: number of samples where the ASV is present. 

Norm is the normalised deviation. It compares the observed proportion (readprop) with the expected proportion (exprop).The equiation is: (Observed - Expected) / Expected. The results would be: 

- norm = 0: The ASV is evenly distributed (matches expectation).

- norm > 0: The ASV is more concentrated in that sample than expected.

- norm < 0: The ASV is less concentrated in that sample than expected.

```{r}
asvbysite$exprop<-1/asvbysite$nsample
asvbysite$norm<-(asvbysite$readprop-asvbysite$exprop)/asvbysite$exprop

```

# **Try filters**

We are going to try several filters to remove the potential tag-jumpings. 
## _Sequencing errors_

We create a subset with only the unused combinations. 

```{r}
unused <- asvbysite[grepl("TAG", asvbysite$variable, ignore.case = TRUE), ]

error<-unused[unused$readprop>=1,] 
```

We want to know the maximum number of reads per sample (value) among the ASVs that can only be found in an unused combination (readprop=1)

We can check by outliers
```{r}
outliers_error <- boxplot.stats(error$value)$out 

print(outliers_error)
```

We take the maximum value after removing the outliers which will be the threshold for the number of reads. For example, if the mimimum outlier_error is 13 we will remove everything below that value, and the next maximum value will be 12. 

With this method we are not being very conservative, but it is also probable that we are removing ASVs with low abundance. However, we need to find a trade-off. 

```{r}
tagjumping<-unused[unused$count>13,] 
```

## _Tag-jumping errors_

We identify the threshold for "readprop" by detecting values outside the interquartile range (IQR). Since tag-jumps are sequencing artifacts that are not expected to occur in high abundance, we focus on the lower outliers. We select the minimum outlier value as our threshold for filtering, as it represents an unusually low proportion of potential tag-jumps.

```{r}
outliers_tagjump <- boxplot.stats(tagjumping$readprop)$out 

min(outliers_tagjump)
```

Here if for example we have the minimum 0.003989527. 

## _ASV_filter_

We have the normalized deviation (norm), and we aim to identify values that fall outside the interquartile range (IQR). Since tag-jumps are expected to show unusually low "norm" values, we focus on the lower outliers. 

```{r}

outliers_asv <- boxplot.stats(tagjumping$norm)$out 
min(outliers_asv)
 
```
Here we have -0.9575653.   


# **Application of the filters**

Now that we have established the thresholds, we look how our data will be filtered with them. We want to find a trade-off between the filtering of tag-jumps and conservation of our data. 

We apply the sequencing errors filter and look at how many ASVs remain.

```{r}
asv13<-asvbysite[asvbysite$count>13,] 
dim(asv13)
#24856 ASVs
```

We do the same with the sequencing error + tag-jumping error

```{r}
asv13tagjump <- subset(asv13, readprop > 0.003989527)   
dim(asv13tagjump)
#19892 ASVs
```

We try with the three filters at once

```{r}
asv13tagjumpasv <- subset(asv13, readprop > 0.003989527 | norm > -0.9575653)   
dim(asv13tagjumpasv)

#21140 ASVs
```


We select the one with the three filters since we have removed several ASVs but we might have not removed as many real sequences in low abundance. With this filter we remove the sequences with less than 12 reads and those with a readprop lower than our threshold **or** have a norm lower than the threshold. 

```{r}
asv13tagjumpasv <- subset(asv13, readprop > 0.003989527 | norm > -0.9575653)   
dim(asv13tagjumpasv)

data<-asv13tagjumpasv
ASV_unique<-unique(data$ASV)

```


We check to remove all of the sequences with unused combinations

```{r}
check<-data[grepl("TAG", data$variable, ignore.case = TRUE), ]

```

We remove all of the unused combinations, that is, those for which data$variable has "TAG". 

```{r}
data <- data[!grepl("TAG", data$variable), ]
check<-data[grepl("TAG", data$variable, ignore.case = TRUE), ]
```

We download the table of occurences (ASVbysample_filtered_ALL) to have all of the occurences for the following analyses. We will need it to do a rarefaction or something similar to adjust for differences between samples. 

```{r}
library(tidyr)

ASVbysample_filtered <- data %>%
  pivot_wider(
    id_cols = ASV,
    names_from = variable,
    values_from = value,
    values_fill = 0
  )

write.csv(ASVbysample_filtered, paste0(dir, "ASVbysample_filtered_ALL.csv"), sep = ";", row.names = TRUE)
```


We have to remove all of the sequences that do not correspond to Arcellinida.

```{r}
data2<-subset(data, Order=="Arcellinida")
data2<-subset(data2, perc>=84)
dim(data2)
ASV_unique<-unique(data2$ASV)
```


We download the final table
```{r}
write.csv(data2, paste0(dir, "data_ASV_def.csv"))
write.table(data2, paste0(dir, "data.ASV_def.xls"))
```


We can create a new table with our sites information (elevation, climatic variables, coordinates etc.)

```{r}
library(readxl)
info<-read_excel(paste0(dir, "info.xlsx"), col_names =  T)
data_final<-merge(data2,info, by="variable", all=T) 
write.csv(data_final,paste0(dir, "data_complete_count_updated.csv"))
```

# **Remake fasta**

We have to remove all of the ASVs that have been filtered from the fasta file. 

```{r}
library(Biostrings)
library(dplyr)

df <- read.csv(paste0(dir, "data_ASV_def.csv"), header = TRUE, sep=";")

df<- df[!is.na(df$ASV), ]

df_unique <- df[!duplicated(df$ASV), ]

#We keep the columns of the sequences and ASVs
df_unique<-df_unique[,c(2, 3)] 

# We create a DNAStringSet object
dna_strings <- DNAStringSet(df_unique$seq)

names(dna_strings) <- df_unique$N_ASV

writeXStringSet(dna_strings, paste0(dir, "fasta_wttagjumping.fasta"))
```


# **Remake ASVbysample**

It has to have the correct number of reads for each ASV. 

```{r}
library(tidyr)
data <- read.csv(paste0(dir, "data_ASV_def.csv"), header = TRUE, sep = ";")

ASVbysample_filtered <- df %>%
  pivot_wider(
    id_cols = ASV,
    names_from = variable,
    values_from = value,
    values_fill = 0
  )

write.csv(ASVbysample_filtered, paste0(dir, "ASVbysample_filtered.csv"), sep = ";", row.names = TRUE)

```
