# Supplementary material for: Beneath the Cedars: Exploring the Water-Energy Balance on Arcellinida Biodiversity in Lebanon’s Cedar Forests
Source: Microb Ecol. 2025 Dec 8;89(1):33. doi: 10.1007/s00248-025-02666-2 (PMC12812088; doi:10.1007/s00248-025-02666-2)
Supplement: Supplementary file 7 — Supplementary Information 7 (ZIP 38 KB) [file 248_2025_2666_MOESM7_ESM.zip › Appendix_3_pipeline/6_Rarefaction_tables_lebanon.Rmd]

Beneath the cedars: exploring the water-energy balance on Arcellinida biodiversity in Lebanon’s cedar forests
Microbial Ecology
Nura ElKhouri-Vidarte, Fernando Useros, Enrique Lara
Real Jardín Botánico (RJB-CSIC), nurakvhf@gmail.com, enrique.lara@rjb.csic.es
---
title: "6_Rarefaction_tables_lebanon"
output: html_notebook
---

**NOTE**: We have named all of our ASVs N_ASVs to differentiate them from the rest of the metabarcoding ASVs belonging to other studies.This update is necessary each time we remove ASVs ( _e. g._ if in the alignment we see sequencing errors as GAPs that should not be there _etc._). If not, we will have problems later with the analyses. 

We set the working directory

```{r}
dir<-paste0("XXX")
```

# **Tables for rarefaction only Arcellinida**

We create new tables that will be used later to compare the samples in the following analyses

```{r}
# We calculate the number of total reads per sample and the number of ASVs per sample. 
asvbysample_filtered <- read.csv(paste0(dir, "ASVbysample_filtered.csv"), header = TRUE, sep = ";")

#We make the ASV column as rownames
rownames(asvbysample_filtered) <- asvbysample_filtered[, 1]
class(asvbysample_filtered)
asvbysample_filtered <- asvbysample_filtered[, -1]

total_reads <- colSums(asvbysample_filtered)
num_asvs <- colSums(asvbysample_filtered > 0)

# We add the count columns to the dataframe
asvbysample_filtered2 <- rbind(asvbysample_filtered, Total_Reads_Arc = total_reads, Number_ASVs_Arc = num_asvs)
View(asvbysample_filtered2)

info_rare<-t(asvbysample_filtered2)
ncol(info_rare)

# We keep only the "Total_Reads_Arc" and "Number_ASVs_Arc" columns
info_rare<-info_rare[,c(12490,12491)]

```

# **Tables for rarefaction all sequences**

```{r}
asvbysample_all <- read.csv(paste0(dir, "ASVbysample_filtered_ALL.csv"), header = TRUE, sep = ";")

print(head(asvbysample_all))

rownames(asvbysample_all) <- asvbysample_all[, 1]
asvbysample_all <- asvbysample_all[, -1]
print(head(asvbysample_all)) 

total_reads <- colSums(asvbysample_all)
num_asvs <- colSums(asvbysample_all > 0)

# We add the count columns to the dataframe
asvbysample_all2 <- rbind(asvbysample_all, Total_Reads_all = total_reads, Number_ASVs_all = num_asvs)
View(asvbysample_all2)


info_rare_all<-t(asvbysample_all2)
ncol(info_rare_all)
info_rare_all<-info_rare_all[,c(38234,38235)]

```


# **Update data_complete**

We prepare the data

```{r}
data_complete <- read.csv(paste0(dir, "data_complete_count.csv"), header = TRUE, sep = ";")

info_rare<-as.data.frame(info_rare)
info_rare_all<-as.data.frame(info_rare_all)

```

We want to unify this dataframe with info_rare and info_rare_all

```{r}
data_complete_info <- merge(data_complete, info_rare, by.x = "variable", by.y = "row.names", all.x = TRUE)

data_complete_info2 <- merge(data_complete_info, info_rare_all, by.x = "variable", by.y = "row.names", all.x = TRUE)
```


We keep the information about the total reads for the future analyses

```{r}
write.csv(data_complete_info2, paste0(dir, "data_complete_count_updated.csv"), sep = ";", row.names = TRUE)
```
