# Supplementary material for: Beneath the Cedars: Exploring the Water-Energy Balance on Arcellinida Biodiversity in Lebanon’s Cedar Forests
Source: Microb Ecol. 2025 Dec 8;89(1):33. doi: 10.1007/s00248-025-02666-2 (PMC12812088; doi:10.1007/s00248-025-02666-2)
Supplement: Supplementary file 7 — Supplementary Information 7 (ZIP 38 KB) [file 248_2025_2666_MOESM7_ESM.zip › Appendix_3_pipeline/7_prune_tree_lebanon.Rmd]

Beneath the cedars: exploring the water-energy balance on Arcellinida biodiversity in Lebanon’s cedar forests
Microbial Ecology
Nura ElKhouri-Vidarte, Fernando Useros, Enrique Lara
Real Jardín Botánico (RJB-CSIC), nurakvhf@gmail.com, enrique.lara@rjb.csic.es

---
title: "7_prune_tree"
output: html_notebook
---
**NOTE**: This script must be tun **after** having the result of the IQTREE tree. We upload the treefile. This script is to remove branches that we might not want. This way, we will remove the branches not needed or redundant.  

 First we set the working directory

```{r}
dir<-paste0("XXX")
```

Uplolad the files. The treefile from IQTREE. 

```{r}
library(ape)

tree <- read.tree(paste0(dir, "XXX.treefile"))
```

We now remove the branches

```{r}
# Names of the branches we want to remove
branches_to_remove <- c("XXX", "XXX")

# Eliminar las ramas
tree_pruned <- drop.tip(tree, branches_to_remove)

# Guardar el nuevo árbol en un archivo
write.tree(tree_pruned, paste0(dir, file = "XXX_pruned.treefile"))
```

# **Update the fasta file**

```{r}
library(Biostrings)
library(dplyr)
library(seqinr)
fasta_file <- read.fasta(paste0(dir, "alignment.fasta"), seqtype = "DNA")

# We write the names that remained
names <- tree_pruned$tip.label


fasta_updated <- fasta_file[names(fasta_file) %in% names]


write.fasta(sequences = fasta_updated, 
            names = names(fasta_updated),
            file.out = paste0(dir, "alignment_updated.fasta"))


```

**NOTE**: In this case the pruned braches are from the DB. If they belonged to our ASVs we would need to update the rest of the tables. 
