# Supplementary material for: Beneath the Cedars: Exploring the Water-Energy Balance on Arcellinida Biodiversity in Lebanon’s Cedar Forests
Source: Microb Ecol. 2025 Dec 8;89(1):33. doi: 10.1007/s00248-025-02666-2 (PMC12812088; doi:10.1007/s00248-025-02666-2)
Supplement: Supplementary file 7 — Supplementary Information 7 (ZIP 38 KB) [file 248_2025_2666_MOESM7_ESM.zip › Appendix_3_pipeline/8_cluster_asv_into_otus_lebanon.Rmd]

Beneath the cedars: exploring the water-energy balance on Arcellinida biodiversity in Lebanon’s cedar forests
Microbial Ecology
Nura ElKhouri-Vidarte, Fernando Useros, Enrique Lara
Real Jardín Botánico (RJB-CSIC), nurakvhf@gmail.com, enrique.lara@rjb.csic.es

---
title: "8_cluster_asv_into_otus_lebanon"
output: html_notebook
---

Set working directory

```{r}
dir<-paste0("XXX")
```

**NOTE**: To run this script you will need a distance matrix. In this case we have used the one generated by the software Geneious when you upload your rooted treefile. 

```{r}
library(Biostrings)
library(dplyr)
library(DECIPHER)
```

We set to number of processors to use for the clustering

```{r}
nproc<-4  
dm<-read.csv(paste0(dir, "distance_matrix.csv"),sep=",",header=T)
row.names(dm)<-dm$X
dm<-dm[,-1]
dm<-as.matrix(dm)
View(dm)
```


We can try several cutoffs. The one more used in literature for Arcellinida is 0.03 (3%). We will check for each cutoff if our closely related species ( _Arcella uspiensis_ and _Arcella salobris_) fall into the same OTU. We want them in different OTUs. 

```{r}
clusters<-TreeLine(myDistMatrix=dm, method="complete", cutoff=0.03, type="clusters", processors=nproc)
write.csv(clusters,paste0(dir, "otu3%.csv"))
```

For example, we can try also: 

```{r}
clusters<-TreeLine(myDistMatrix=dm, method="complete", cutoff=0.02, type="clusters", processors=nproc)
write.csv(clusters,paste0(dir, "otu2%.csv"))
```


Once we get the appropiated cutoff, we create a dataframe in which we can see each OTU which ASVs or database sequences are included in them. 

```{r}
clusters$cluster<-paste("OTU",clusters$cluster, sep="")
str(clusters)
clusters$ASV<-rownames(clusters)
clusters<-clusters[,c(2,1)] #we change the order of the columns
View(clusters)
write.table(clusters,paste0(dir, file="otucomplete3.csv"), sep=";",row.names = F)

```

#**We select a representative**

Since several ASVs can be inlcuded in one OTU, we need to decide which sequence will be the one representing that OTU. 

## _Data preparation_
```{r}
library(Biostrings)
library(dplyr)
library(stringr)
library(seqinr)
```

We upload the files and prepare the data

```{r}
almt <- readDNAStringSet(paste0(dir, "alignment_updated.fasta" )) 
#it has the ASVs, sequences, count etc

vdf<-read.csv(paste0(dir, "otucomplete3.csv"), header=T,dec=".", sep=";" )
View(vdf)

seq<-read.csv(paste0(dir, "data_complete_count_updated.csv"), header=T, dec=".", sep=",")
View(seq)
seq<-seq[,c(2,3,14,16)] #We keep ASV, the sequences, species names and count 
View(seq)

vdf_seq<-merge(seq, vdf, by="ASV", all.y=T) #all=T so we do not lose the rows without matches (as for example database sequences).The database sequences will appear as NA for columns as count. 
View(vdf_seq)

#We want to have sequences for all of the rows, including the database
for (i in 1:nrow(vdf_seq)) {
  if (is.na(vdf_seq$seq[i]) && !is.na(vdf_seq$ASV[i])) {
    name <- vdf_seq$ASV[i]
    seq <- almt[[name]]  
    vdf_seq$seq[i] <- as.character(seq)
  }
}

View(vdf_seq)

write.csv(vdf_seq, paste0(dir, "otus_with_seq.csv"), sep=",")

```

## _Selection_

We need to add some information to our data. We create a column named "barcoded" to know if a given sequence comes from barcoding or metabarcoding. In our case, the barcoded sequences never start with "ON", nor they have "ASV" in their name, nor they end with "_XXX". 

```{r}
vdf<-read.csv(paste0(dir, "otus_with_seq.csv"), header=T, dec=".", sep=",")

View(vdf)

vdf$barcoded <- ifelse(grepl("^ON", vdf$ASV) | grepl("ASV", vdf$ASV) | grepl("_XXX", vdf$ASV), "No", "Yes")
```


To choose the representative sequence for each OTU we will follow these steps: 
 - if vdf$barcode ==Yes, we take the barcoded sequence as representative. Meaning, if the OTU has one barcoded sequence, that will be the representative. 
 - If the OTU does not have any barcoded sequence (vdf$barcode == No), we select the longest sequence from the database (meaning the name does not start with "N_ASV"). 
 - If the OTU does not contain any sequence from the database, we select as representative the sequence with higher count (meaning number of reads). 
 

```{r}
library(dplyr)

# We create an empty dataframe
vdf_filtered <- data.frame()

for (cluster_id in unique(vdf$cluster)) {
  
  otu_data <- vdf[vdf$cluster == cluster_id, ]
  
  # Step 1: we check for barcodes
  if (any(otu_data$barcoded == "Yes")) {
    # If the answer is "Yes" we select the longest among them
    max_length <- max(nchar(otu_data$ASV[otu_data$barcoded == "Yes"])) 
    otu_data <- otu_data %>%
      filter(barcoded == "Yes" & nchar(ASV) == max_length) 
  } else {
    # Step 2: We check for database sequences
    base_db_exists <- !all(grepl("^N_ASV", otu_data$ASV))
    
    if (base_db_exists) {
      # SIf there are, we select the longest among them
      max_length <- max(nchar(otu_data$ASV)) 
      otu_data <- otu_data %>%
        filter(nchar(ASV) == max_length) 
    } else {
      # Step 3: If there are only ASVs, we select the ASV with higher count
      max_count <- max(otu_data$count, na.rm = TRUE) 
      otu_data <- otu_data %>%
        filter(count == max_count | is.na(count)) 
    }
  }
  
  # We need to sum the counts for each OTU (since it has more than one ASV)
  otu_sum <- vdf %>%
    group_by(cluster) %>%
    summarize(sum_count = sum(count, na.rm = TRUE))
  
    otu_data <- left_join(otu_data, otu_sum, by = "cluster")
  
  # We check we only have one row per OTU
  if (nrow(otu_data) > 1) {
    otu_data <- otu_data %>%
      slice(1) 
  }
  
  vdf_filtered <- bind_rows(vdf_filtered, otu_data)
}

View(vdf_filtered)
summary(vdf)
summary(vdf_filtered)

#We save the results
write.csv(vdf_filtered, paste0(dir, "otuwithseq_filtered.csv"), row.names = FALSE)


```


# **Update data**

We need to change the ASV tree to OTU tree. As well, we need to know which OTU only contain sequences from the database, as they are not going to be used in the following analyses. 

## _Prepare the data_

```{r}
library(ape)
data<-read.csv(paste0(dir, "otuwithseq_filtered.csv"), sep=",", header = TRUE)
tree <- read.tree("./arbol/XXX_pruned.treefile.tre") #if pruned the pruned, if not, the original

```

We prepare the data

```{r}
#We check that indeed we have the same ASVs names in the tree and in the data. it should not change anything if we have updated everything.
tree2<-drop.tip(tree,setdiff(tree$tip.label,data$ASV))

#We create a column to check if the sequence comes from the metabarcoding of this study or from the database
data$sum_count[is.na(data$sum_count)]<-0
data$origin<- ifelse(data$sum_count==0, "DB","ASV")
```

We want that the tips of tree2 for which data$origin is "ASV"change their names for the ones in data$cluster. However, we do not want to change the ones for which data$barceded==Yes. Those OTU can have the species name, as we are confident to know what they are.

```{r}
new_tip_labels <- tree2$tip.label

for (i in seq_along(tree2$tip.label)) { 
  idx <- match(tree2$tip.label[i], data$ASV)
  
  # If barcoded is "No", we replace the name of the tip for the one in data$cluster
  if (!is.na(idx) && data$barcoded[idx] == "No") {
    new_tip_labels[i] <- data$cluster[idx]
  }
}

# we update the tip names in tree2
tree2$tip.label <- new_tip_labels

```


In our case we had long database names, and wanted to keep only the last part

```{r}
data$ASV <- sapply(data$ASV, function(x) {
  if (startsWith(x, "Eukaryota")) {
    parts <- strsplit(x, "_")[[1]]
    
    last_parts <- tail(parts, 3)
    
    result <- paste(last_parts, collapse = "_")
    return(result)
  } else {
    return(x)
  }
})

```

We check the result and we save it

```{r}
View(data)

write.csv(data, paste0(dir, "otuwithseq_filtered_w_origin.csv"))
```

## _Change tree_

We update the tips in tree2
```{r}
tree2$tip.label <- sapply(tree2$tip.label, function(x) {
  if (startsWith(x, "Eukaryota")) {
    parts <- strsplit(x, "_")[[1]]
    
    last_parts <- tail(parts, 3)
    
    result <- paste(last_parts, collapse = "_")
    return(result)
  } else {
    return(x)
  }
})
```

We save the results

```{r}
write.tree(tree2, file = paste0(dir, "otu_tree.nwk"))
write.nexus(tree2, file = paste0(dir, "otu_tree.tre"))
```
