# Supplementary material for: Beneath the Cedars: Exploring the Water-Energy Balance on Arcellinida Biodiversity in Lebanon’s Cedar Forests
Source: Microb Ecol. 2025 Dec 8;89(1):33. doi: 10.1007/s00248-025-02666-2 (PMC12812088; doi:10.1007/s00248-025-02666-2)
Supplement: Supplementary file 7 — Supplementary Information 7 (ZIP 38 KB) [file 248_2025_2666_MOESM7_ESM.zip › Appendix_3_pipeline/9_Phylogram_lebanon.Rmd]

Beneath the cedars: exploring the water-energy balance on Arcellinida biodiversity in Lebanon’s cedar forests
Microbial Ecology
Nura ElKhouri-Vidarte, Fernando Useros, Enrique Lara
Real Jardín Botánico (RJB-CSIC), nurakvhf@gmail.com, enrique.lara@rjb.csic.es

---
title: "9_Phylogram_lebanon"
output: html_notebook
---

We set the working directory
```{r}
dir<-paste0("XXX")
```

We upload the libraries and the data
```{r}
library("ape")
library("Biostrings")
library("ggplot2")
library("ggtree")

tree <-read.nexus(paste0(dir, "otu_tree.tre"))
```

We take a first look at the tree

```{r}
circ <- ggtree(tree, layout = "fan", size = 0.01) +
  geom_tiplab(size = 0.19, offset = 0.5) +  
  theme(
    plot.margin = margin(5,5,5,5)  
  )

circ
```


# **We add clades**

## _We prepare the data_
To be able to do this we have to know which species belong to which clade. We will base the clades on the barcoded sequences. We will open our tree in a software to visualise it (for example FigTree, or Geneious) and we will look for the OTU or barcoded sequences that enclose the clade (meaning the two more extreme sequences). 

Each time, a number of node will be given. We can in another file (named Nodes_sections.txt) write the name of the clade and the number of node as following:
Node	Section
2597	Outgroup
1304	Phryganellina
1317	Longithecina
1326	Hyalospheniformes
1339	Incertae sedis
1348	Sphaerothecina

```{r}
p <- ggtree(tree, layout="rectangular", size=0.01) + geom_tiplab(size=0.2)
p

viewClade(p, node=MRCA(p, "OTUX", "OTUY")) 

MRCA(p, "Hartmannella_cantabrigiensis_LC102285", "Saccamoeba_sp_LC102286") #Outgroup node 2597
MRCA(p, "OTUZ", "A56_17_Phryganella_sp_PP434344") #section Phryganellina, node 1304

```

## _We plot them_

We upload the data
```{r}
tb<-read.table(paste0(dir, "Nodes_sections.txt"), header=TRUE, stringsAsFactors=F, sep="\t")
View(tb)
class(tb[,1]) # nodes should be integer
class(tb[,2]) # labels should be character
```

We plot them
```{r}
library(phytools)
phy <-tree
ladderize(phy)->phy

plotTree(phy, type="fan",  lwd=0.1, fsize = 0.005, xlim=c(-1.1,1.1), ftype="off")
for(i in 1:length(tb[,1])) 
  arc.cladelabels(text=tb[,2][i], node=tb[,1][i], mark.node=FALSE, orientation="curved", cex=0.2, lwd=0.05) 
```

Sometimes the names overlap. We can check them little by little. 

```{r}
tb_cut<-tb[c(1, 4),]


plotTree(phy, type="fan",  lwd=0.1, fsize = 0.005, xlim=c(-1.1,1.1), ftype="off")
for(i in 1:length(tb_cut[,1])) 
  arc.cladelabels(text=tb_cut[,2][i], node=tb_cut[,1][i], mark.node=FALSE, orientation="curved", cex=0.2, lwd=0.05)
```


We can also export the object and visualise it in another software. We can also correct sizes with Illustrator or Photoshop. 


## **We add the gheatmap**

## _We prepare the data_

We need the information of our data and the sites. We also add the information about the barcodes and origin of the sequences (database or our metabarcoding) 
```{r}
library(ggtree)
library(ggplot2)
library(tidyr)
library(dplyr)

data<-read.csv(paste0(dir, "otuwithseq_filtered_w_origin.csv"), sep=";")
data$count[is.na(data$count)] <- 0
info<-read.csv(paste0(dir, "data_complete_count_updated.csv"), header = TRUE, sep = ";")
ncol(info)
site<-info[,c(2, 23)] #we keep the columns needed ASV and sample
data_site<-merge(site, data, by="ASV", all=TRUE)
```


We need a column with the tip labels, because some are from the ASVs column (the barcodes) and the rest from the column "cluster"

```{r}
data_site$Names<-ifelse(data_site$barcoded == "Yes", data_site$ASV, data_site$cluster)

any(is.na(data_site$Names))

#If we have NAs (also check why)
data_site <- data_site %>%
  filter(!is.na(Names))

write.csv(data_site, paste0(dir, "otucomplete_w_sites.csv"), sep=",")
```

For the heatmap to work we need to have data_site as a matrix

```{r}
ncol(data_site)
data_site<-data_site[,c(3, 9)] #we keep the site and names columns

# We make a dataframe with binary information
data_site_clean <- data_site %>%
  mutate(presence = ifelse(is.na(Site), 0, 1))

#We must remove the duplicated rows. Because some OTUs are present in more than one sample, they have several rows, which does not interest us for this script. 

data_site_unique <- data_site_clean %>%
  distinct(Names, Site, .keep_all = TRUE)

#We want the sites as columns 
data_site_wide <- data_site_unique %>%
  pivot_wider(names_from = Site, values_from = presence, values_fill = list(presence = 0))

#We remove the NAs that come from the database (because they have Site=NA as they are sequences from the database and not from our samples)
data_site_wide<-data_site_wide[,-2]

data_site_wide <- data_site_wide %>%
  mutate(across(-1, as.factor))

#We transform the NAs in 0 
data_site_wide[is.na(data_site_wide)] <- 0

#We check that we only have the OTUs from the tree
data_site_wide_filtered <- data_site_wide[data_site_wide$Names %in% tree$tip.label, ]


```

We check the tip labels and names from the "abund" object. We need them to be exactly the same and to have the same order.

```{r}
abund<-data_site_wide_filtered

# We make "Names" the rownames
abund<-as.data.frame(abund)
row.names(abund) <- abund$Names 
abund<-as.data.drame(abund)
abund<-abund[,-1] 

#We check tip.labels and data_site_wide. They need to have the same names
tip_labels <- tree$tip.label
data_names <- row.names(abund)

# We check if all of the Names from "abund" are in the tree
all_present <- all( data_names  %in% tip_labels  )
print(all_present)

#We check viceversa
all_present <- all( tip_labels  %in%  data_names )
print(all_present)

missing_labels <- setdiff(tip_labels, data_names)
print(missing_labels) #must be 0

#We need four colours as we have four sampling sites
abund_transf <- abund %>%
  mutate(
    Ehden = ifelse(Ehden == 1, 'E', '0'),
    Tannourine = ifelse(Tannourine == 1, 'T', '0'),
    Shouf = ifelse(Shouf == 1, 'S', '0'),
    Bsharre = ifelse(Bsharre == 1, 'B', '0')
  )


#We reorganise the names so they are in the same order as tip.labels
abund2=abund_transf[tree$tip.label,]
abund<-abund2


```

## _Tree creation_

```{r}
tree<-ladderize(tree)
p <- ggtree(tree, layout = "circular", size = 0.08) +
  geom_tiplab(aes(label=label), align = TRUE, size = 0.18, 
              hjust = -0.1, linetype = "longdash", linesize = 0.005, 
              nudge_x = 0.5, nudge_y = 0.02)

# we adjust the clades positions
for(i in 1:nrow(tb)) {
  p <- p + geom_cladelabel(node = tb[i,1], label = tb[i,2], 
                           align = TRUE, offset = 1,    
                           hjust = -0.1,
                           barsize = 0.5, fontsize = 1)
}

p

```


We add the heatmap

```{r}
p2 <- gheatmap(p, abund, width = 0.10, offset = 0.8, colnames_angle = 95, font.size = 0.2) + 
  scale_fill_manual(values = c('0' = 'grey88', 
                               'B' = 'firebrick3', 
                               'S' = 'darkorchid3', 
                               'T' = 'gold2',
                               'E' = 'royalblue2')) +
  theme(legend.position = "bottom")

print(p2)
```


We export the tree by using Plots > Export > Save as PDF. We save it in A4 format. We modify whatever we want in Illustrator or similar softwares. 
